# Supplementary material for: Comparative Genomics of Synechococcus elongatus Explains the Phenotypic Diversity of the Strains
Source: mBio. 2022 Apr 27;13(3):e00862-22. doi: 10.1128/mbio.00862-22 (PMC9239245; doi:10.1128/mbio.00862-22)
Supplement: DATA SET S1 [file mbio.00862-22-s0001.xlsx]

## Sheet: Notes
The sheet PG_metadata contains all data for the pangenome annotation of Synechococcus elongatus strains PCC 6301, PCC 6311, PCC 7942, PCC 7943, UTEX 2973 and UTEX 3055. This sheet is ordered as a gapped alignment of the genomes, showing the relationships between homologous genes in each genome. The locus position data is specific to the genbank files used in this work's alignments. For pangenome …
Notes on annotation adjustments: transcription evidence from Vijayan et al. 2011, RNAseq evidence refers to unpublished RNAseq data for PCC 7942, annotation evidence refers to previous annotation model agreement in >2 genomes
Strain	Accession	size (bp)
PCC 7942
chromosome	NC_007604	2695903	(Not included-PG loci will match this assembly with no adjustments)
pANL	NC_007595	46366	(Not included-PG loci will match this assembly with no adjustments)
pANS	NZ_KT51091	7842	(Not included-PG loci will match this assembly with no adjustments)
UTEX 2973
chromosome	NZ_CP006471	2690418
pANL	NZ_CP006472	46366
pANS	NZ_CP006473	7842
UTEX 3055
chromosome	NZ_CP033061	2767524
p1	NZ_CP033062	89249
p2	NZ_CP033063	24450	(Not included-PG loci will match this assembly with no adjustments)

## Sheet: PG_metadata
PG_ID	Feature	Chromosome	PCC 7942 PG locus	PCC 7942 minimum	PCC 7942 maximum	PCC 7942strand	PCC 7942 NCBI	PCC 7942 alias	PCC 7942 JGI	PCC 6301 PG locus	PCC 6301 minimum	PCC 6301 maximum	PCC 6301 strand	PCC 6301 NCBI	PCC 6311 PG locus	PCC 6311 minimum	PCC 6311 maximum	PCC 6311 strand	PCC 7943 PG locus	PCC 7943 minimum	PCC 7943 maximum	PCC 7943 strand	UTEX 2973 PG locus	UTEX 2973 minimum	UTEX 2973 maximum	UTEX 2973 strand	UTEX 2973 NCBI	UTEX 2973 alias	UTEX 3055 PG locus	UTEX 3055 minimum	UTEX 3055 maximum	UTEX 3055 strand	UTEX 3055 NCBI	UTEX 3055 JGI	Gene	Description	Conserved Domains Description (BLAST)	Annotation Change Evidence (vs. NCBI current)	COG ID	COG Category	COG Category Description	PCC 7942 essentiality	PCC 7942 regulatory region essentiality	Cyano conserved	greencut2 conserved	Biofilm Gene	T4 Pilus	Competence Gene	Clock Gene
1	CDS	chromosome	PCC7942_pg0001	110	1237	Forward	SYNPCC7942_RS00005	Synpcc7942_0001	637798406	PCC6301_pg0001	110	1237	Forward	SYC_RS07940	PCC6311_pg0001	110	1237	Forward	PCC7943_pg0001	110	1237	Forward	UTEX2973_pg0001	110	1237	Forward	M744_RS02975	M744_03100	UTEX3055_pg0001	110	1237	Forward	UTEX3055_RS05930	2739141130	dnaN	DNA polymerase III, beta subunit			COG0592	L	Replication, recombination and repair	non-essential		Yes	No	No	No	No	No
2	CDS	chromosome	PCC7942_pg0002	1262	2134	Forward	SYNPCC7942_RS00010	Synpcc7942_0002	637798407	PCC6301_pg0002	1262	2134	Forward	SYC_RS07935	PCC6311_pg0002	1262	2134	Forward	PCC7943_pg0002	1262	2134	Forward	UTEX2973_pg0002	1262	2134	Forward	M744_RS02970	M744_03095	UTEX3055_pg0002	1262	2134	Forward	UTEX3055_RS05925	2739141129		hypothetical protein	Uncharacterized protein YrrD		COG3881	S	Function unknown	non-essential		No	No	No	No	No	No
3	CDS	chromosome	PCC7942_pg0003	2178	4511	Forward	SYNPCC7942_RS00015	Synpcc7942_0003	637798408	PCC6301_pg0003	2178	4511	Forward	SYC_RS07930	PCC6311_pg0003	2178	4511	Forward	PCC7943_pg0003	2178	4511	Forward	UTEX2973_pg0003	2178	4511	Forward	M744_RS02965	M744_03090	UTEX3055_pg0003	2178	4511	Forward	UTEX3055_RS05920	2739141128	purL	phosphoribosylformylglycinamidine synthase			COG0046	F	Nucleotide transport and metabolism	ambiguous		Yes	No	No	No	No	No
4	CDS	chromosome	PCC7942_pg0004	4596	6077	Forward	SYNPCC7942_RS00020	Synpcc7942_0004	637798409	PCC6301_pg0004	4596	6077	Forward	SYC_RS07925	PCC6311_pg0004	4596	6077	Forward	PCC7943_pg0004	4596	6077	Forward	UTEX2973_pg0004	4596	6077	Forward	M744_RS02960	M744_03085	UTEX3055_pg0004	4596	6077	Forward	UTEX3055_RS05915	2739141127	purF	amidophosphoribosyltransferase			COG0034	F	Nucleotide transport and metabolism	essential	non-essential	Yes	No	No	No	No	No
5	CDS	chromosome	PCC7942_pg0005	6111	7706	Reverse	SYNPCC7942_RS00025	Synpcc7942_0005	637798410	PCC6301_pg0005	6111	7706	Reverse	SYC_RS07920	PCC6311_pg0005	6111	7706	Reverse	PCC7943_pg0005	6111	7706	Reverse	UTEX2973_pg0005	6111	7706	Reverse	M744_RS02955	M744_03080	UTEX3055_pg0005	6111	7706	Reverse	UTEX3055_RS05910	2739141126		putative MFS transporter, AGZA family, xanthine/uracil permease			COG0659	P	Inorganic ion transport and metabolism	non-essential		No	No	No	No	No	No
6	CDS	chromosome	PCC7942_pg0006	7779	8192	Reverse	SYNPCC7942_RS00030	Synpcc7942_0006	637798411	PCC6301_pg0006	7779	8192	Reverse	SYC_RS07915	PCC6311_pg0006	7779	8192	Reverse	PCC7943_pg0006	7779	8192	Reverse	UTEX2973_pg0006	7779	8192	Reverse	M744_RS02950	M744_03075	UTEX3055_pg0006	7779	8192	Reverse	UTEX3055_RS05905	2739141125		hypothetical protein				Y	Not in COGs	non-essential		No	Yes	No	No	No	No
7	CDS	chromosome	PCC7942_pg0007	8189	8539	Reverse	SYNPCC7942_RS00035	Synpcc7942_0007	637798412	PCC6301_pg0007	8189	8539	Reverse	SYC_RS07910	PCC6311_pg0007	8189	8539	Reverse	PCC7943_pg0007	8189	8539	Reverse	UTEX2973_pg0007	8189	8539	Reverse	M744_RS02945	M744_03070	UTEX3055_pg0007	8189	8539	Reverse	UTEX3055_RS05900	2739141124		hypothetical protein	Gas vesicle protein; YtxH-like protein		COG4980	R	General function prediction only	non-essential		No	No	No	No	No	No
8	CDS	chromosome	PCC7942_pg0008	8536	8859	Reverse	SYNPCC7942_RS00040	Synpcc7942_0008	637798413	PCC6301_pg0008	8536	8859	Reverse	SYC_RS07905	PCC6311_pg0008	8536	8859	Reverse	PCC7943_pg0008	8536	8859	Reverse	UTEX2973_pg0008	8536	8859	Reverse	M744_RS02940	M744_03065	UTEX3055_pg0008	8536	8859	Reverse	UTEX3055_RS05895	2739141123		hypothetical protein				Y	Not in COGs	non-essential		No	No	No	No	No	No
9	CDS	chromosome	PCC7942_pg0009	8964	10166	Forward	SYNPCC7942_RS00045	Synpcc7942_0009	637798414	PCC6301_pg0009	8964	10166	Forward	SYC_RS07900	PCC6311_pg0009	8964	10166	Forward	PCC7943_pg0009	8964	10166	Forward	UTEX2973_pg0009	8964	10166	Forward	M744_RS02935	M744_03060	UTEX3055_pg0009	8964	10166	Forward	UTEX3055_RS05890	2739141122	argG	argininosuccinate synthase			COG0137	E	Amino acid transport and metabolism	essential	essential	Yes	No	No	No	No	No
10	CDS	chromosome	PCC7942_pg0010	10252	10878	Reverse	SYNPCC7942_RS00050	Synpcc7942_0010	637798415	PCC6301_pg0010	10252	10878	Reverse	SYC_RS07895	PCC6311_pg0010	10252	10878	Reverse	PCC7943_pg0010	10252	10878	Reverse	UTEX2973_pg0010	10252	10878	Reverse	M744_RS02930	M744_03055	UTEX3055_pg0010	10252	10878	Reverse	UTEX3055_RS05885	2739141121		DedA family protein	SNARE associated membrane protein		COG0586	M	Cell wall/membrane/envelope biogenesis	non-essential		No	No	No	No	No	No
11	CDS	chromosome	PCC7942_pg0011	10998	11489	Reverse	SYNPCC7942_RS00055	Synpcc7942_0011	637798416	PCC6301_pg0011	10998	11489	Reverse	SYC_RS07890	PCC6311_pg0011	10998	11489	Reverse	PCC7943_pg0011	10998	11489	Reverse	UTEX2973_pg0011	10998	11489	Reverse	M744_RS02925	M744_03050	UTEX3055_pg0011	10998	11489	Reverse	UTEX3055_RS05880	2739141120		hypothetical protein				Y	Not in COGs	non-essential		No	No	No	No	No	No
12	CDS	chromosome	PCC7942_pg0012	11641	11964	Reverse	SYNPCC7942_RS00060	Synpcc7942_0012	637798417	PCC6301_pg0012	11641	11964	Reverse	SYC_RS07885	PCC6311_pg0012	11641	11964	Reverse	PCC7943_pg0012	11641	11964	Reverse	UTEX2973_pg0012	11641	11964	Reverse	M744_RS02920	M744_03045	UTEX3055_pg0012	11642	11965	Reverse	UTEX3055_RS05875	2739141119	rpsF	30S ribosomal protein S6			COG0360	J	Translation, ribosomal structure and biogenesis	essential	essential	Yes	No	No	No	No	No
13	CDS	chromosome	PCC7942_pg0013	12321	13028	Forward	SYNPCC7942_RS00065	Synpcc7942_0013	637798418	PCC6301_pg0013	12321	13028	Forward	SYC_RS07880	PCC6311_pg0013	12321	13028	Forward	PCC7943_pg0013	12321	13028	Forward	UTEX2973_pg0013	12321	13028	Forward	M744_RS02915	M744_03035	UTEX3055_pg0013	12332	13039	Forward	UTEX3055_RS05870	2739141118		hypothetical protein	aminopeptidase N, a subset of the members of the zinc metallopeptidase family M1 pfam01433			Y	Not in COGs	non-essential		No	No	No	No	No	No
14	CDS	chromosome	PCC7942_pg0014	13067	13411	Reverse	SYNPCC7942_RS00070	Synpcc7942_0014	637798419	PCC6301_pg0014	13067	13411	Reverse	SYC_RS07875	PCC6311_pg0014	13067	13411	Reverse	PCC7943_pg0014	13067	13411	Reverse	UTEX2973_pg0014	13067	13411	Reverse	M744_RS02910	M744_03030	UTEX3055_pg0014	13078	13422	Reverse	UTEX3055_RS05865	2739141117		hypothetical protein	YqfF; Membrane-associated HD superfamily phosphohydrolase		COG1716	T	Signal transduction mechanisms	non-essential		No	No	No	No	No	No
15	CDS	chromosome	PCC7942_pg0015	13577	14248	Reverse	SYNPCC7942_RS00075	Synpcc7942_0015	637798420	PCC6301_pg0015	13577	14248	Reverse	SYC_RS07870	PCC6311_pg0015	13577	14248	Reverse	PCC7943_pg0015	13577	14248	Reverse	UTEX2973_pg0015	13577	14248	Reverse	M744_RS02905	M744_03025	UTEX3055_pg0015	13588	14259	Reverse	UTEX3055_RS05860	2739141116		Fe2+-dependent dioxygenase			COG3128	R	General function prediction only	non-essential		No	No	No	No	No	No
16	CDS	chromosome	PCC7942_pg0016	14425	14628	Forward	SYNPCC7942_RS00080			PCC6301_pg0016	14425	14628	Forward	SYC_RS07865	PCC6311_pg0016	14425	14628	Forward	PCC7943_pg0016	14425	14628	Forward	UTEX2973_pg0016	14425	14628	Forward	M744_RS02900	M744_03020	UTEX3055_pg0016	14436	14690	Forward	UTEX3055_RS05855	2739141115		hypothetical protein				Y	Not in COGs
17	CDS	chromosome																											UTEX3055_pg0017	14835	15452	Forward	UTEX3055_RS05850	2739141114		DDE_Tnp_1-associated			COG5433	X	Mobilome: prophages, transposons
18	CDS	chromosome																											UTEX3055_pg0018	15488	15958	Forward	UTEX3055_RS05845	2739141113		Transposase DDE domain-containing protein			COG5433	X	Mobilome: prophages, transposons
19	CDS	chromosome	PCC7942_pg0017	15020	15604	Forward	SYNPCC7942_RS00085	Synpcc7942_0016	637798421	PCC6301_pg0017	15020	15604	Forward	SYC_RS07860	PCC6311_pg0017	15020	15604	Forward	PCC7943_pg0017	15020	15604	Forward	UTEX2973_pg0017	15020	15604	Forward	M744_RS02895	M744_03015	UTEX3055_pg0019	16285	16869	Forward	UTEX3055_RS05840	2739141112		hypothetical protein				Y	Not in COGs	non-essential		No	No	No	No	No	No
20	CDS	chromosome	PCC7942_pg0018	15630	16193	Reverse	SYNPCC7942_RS00090	Synpcc7942_0017	637798422	PCC6301_pg0018	15630	16193	Reverse	SYC_RS07855	PCC6311_pg0018	15630	16193	Reverse	PCC7943_pg0018	15630	16193	Reverse	UTEX2973_pg0018	15630	16193	Reverse	M744_RS02890	M744_03010	UTEX3055_pg0020	16895	17458	Reverse	UTEX3055_RS05835	2739141111	eda	bifunctional 4-hydroxy-2-oxoglutarate aldolase/2-dehydro-3-deoxy-phosphogluconate aldolase			COG0800	G	Carbohydrate transport and metabolism	beneficial		No	No	No	No	No	No
21	CDS	chromosome	PCC7942_pg0019	16206	18392	Reverse	SYNPCC7942_RS00095	Synpcc7942_0018	637798423	PCC6301_pg0019	16206	18392	Reverse	SYC_RS07850	PCC6311_pg0019	16206	18392	Reverse	PCC7943_pg0019	16206	18392	Reverse	UTEX2973_pg0019	16206	18392	Reverse	M744_RS02885	M744_03005	UTEX3055_pg0021	17471	19657	Reverse	UTEX3055_RS05830	2739141110	glyS	glycyl-tRNA synthetase subunit beta			COG0751	J	Translation, ribosomal structure and biogenesis	essential	non-essential	Yes	No	No	No	No	No
22	CDS	chromosome	PCC7942_pg0020	18615	20489	Forward	SYNPCC7942_RS00100	Synpcc7942_0019	637798424	PCC6301_pg0020	18615	20489	Forward	SYC_RS07845	PCC6311_pg0020	18615	20489	Forward	PCC7943_pg0020	18615	20489	Forward	UTEX2973_pg0020	18615	20489	Forward	M744_RS02880	M744_03000	UTEX3055_pg0022	19880	21754	Forward	UTEX3055_RS05825	2739141109	sir	sulfite reductase			COG0155	P	Inorganic ion transport and metabolism	essential	non-essential	Yes	No	No	No	No	No
23	CDS	chromosome	PCC7942_pg0021	20490	21092	Forward	SYNPCC7942_RS00105	Synpcc7942_0020	637798425	PCC6301_pg0021	20490	21092	Forward	SYC_RS07840	PCC6311_pg0021	20490	21092	Forward	PCC7943_pg0021	20490	21092	Forward	UTEX2973_pg0021	20490	21092	Forward	M744_RS02875	M744_02995	UTEX3055_pg0023	21755	22351	Forward	UTEX3055_RS05820	2739141108		hypothetical protein				Y	Not in COGs	non-essential		No	No	No	No	No	No
24	CDS	chromosome																											UTEX3055_pg0024	22432	22629	Reverse	UTEX3055_RS05815	2739141107		hypothetical protein				Y	Not in COGs
25	CDS	chromosome																											UTEX3055_pg0025	22632	23105	Reverse	UTEX3055_RS05810	2739141106		hypothetical protein	PIN_VapC-like; VapC is the PIN-domain ribonuclease toxin from prokaryotic VapBC toxin-antitoxin TA systems		COG1848	V	Defense mechanisms
26	CDS	chromosome	PCC7942_pg0022	21134	21874	Reverse	SYNPCC7942_RS00110	Synpcc7942_0021	637798426	PCC6301_pg0022	21134	21874	Reverse	SYC_RS07835	PCC6311_pg0022	21134	21874	Reverse	PCC7943_pg0022	21134	21874	Reverse	UTEX2973_pg0022	21134	21874	Reverse	M744_RS02870	M744_02990	UTEX3055_pg0026	23156	23905	Reverse	UTEX3055_RS05805	2739141105	cobK	cobalt-precorrin-6X reductase			COG2099	H	Coenzyme transport and metabolism	essential	non-essential	No	No	No	No	No	No
27	CDS	chromosome	PCC7942_pg0023	21880	23049	Reverse	SYNPCC7942_RS00115	Synpcc7942_0022	637798427	PCC6301_pg0023	21880	23049	Reverse	SYC_RS07830	PCC6311_pg0023	21880	23049	Reverse	PCC7943_pg0023	21880	23049	Reverse	UTEX2973_pg0023	21880	23049	Reverse	M744_RS02865	M744_02985	UTEX3055_pg0027	23911	25080	Reverse	UTEX3055_RS05800	2739141104		pentapeptide repeat protein			COG1357	S	Function unknown	non-essential		No	No	No	No	No	No
28	CDS	chromosome	PCC7942_pg0024	23057	24121	Reverse	SYNPCC7942_RS00120	Synpcc7942_0023	637798428	PCC6301_pg0024	23057	24121	Reverse	SYC_RS07825	PCC6311_pg0024	23057	24121	Reverse	PCC7943_pg0024	23057	24121	Reverse	UTEX2973_pg0024	23057	24121	Reverse	M744_RS02860	M744_02980	UTEX3055_pg0028	25088	26152	Reverse	UTEX3055_RS05795	2739141103	cax	calcium/proton exchanger			COG0387	P	Inorganic ion transport and metabolism	non-essential		No	No	No	No	No	No
29	CDS	chromosome	PCC7942_pg0025	24181	25371	Reverse	SYNPCC7942_RS00125	Synpcc7942_0024	637798429	PCC6301_pg0025	24181	25371	Reverse	SYC_RS07820	PCC6311_pg0025	24181	25371	Reverse	PCC7943_pg0025	24181	25371	Reverse	UTEX2973_pg0025	24181	25371	Reverse	M744_RS02855	M744_02975	UTEX3055_pg0029	26212	27402	Reverse	UTEX3055_RS05790	2739141102		protein of unknown function DUF4336	DUF4336 domain-containing protein similar to Arabidopsis thaliana lysine-tRNA ligase			Y	Not in COGs	non-essential		No	Yes	No	No	No	No
30	CDS	chromosome	PCC7942_pg0026	25416	27122	Forward	SYNPCC7942_RS00130	Synpcc7942_0025	637798430	PCC6301_pg0026	25416	27122	Forward	SYC_RS07815	PCC6311_pg0026	25416	27122	Forward	PCC7943_pg0026	25416	27122	Forward	UTEX2973_pg0026	25416	27122	Forward	M744_RS02850	M744_02970	UTEX3055_pg0030	27447	29153	Forward	UTEX3055_RS05785	2739141101		alpha/beta fold hydrolase		annotation prediction, transcriptional evidence, RNAseq evidence	COG4188	R	General function prediction only	non-essential		No	No	No	No	No	No
31	CDS	chromosome	PCC7942_pg0027	27082	28059	Reverse	SYNPCC7942_RS00135	Synpcc7942_0026	637798431	PCC6301_pg0027	27082	28059	Reverse	SYC_RS07810	PCC6311_pg0027	27082	28059	Reverse	PCC7943_pg0027	27082	28059	Reverse	UTEX2973_pg0027	27082	28059	Reverse	M744_RS02845	M744_02965	UTEX3055_pg0031	29113	30090	Reverse	UTEX3055_RS05780	2739141100		aldo/keto reductase			COG0667	HR	Coenzyme transport and metabolism;General function prediction only	non-essential		No	Yes	No	No	No	No
32	CDS	chromosome	PCC7942_pg0028	28184	29350	Forward	SYNPCC7942_RS00140	Synpcc7942_0027	637798432	PCC6301_pg0028	28184	29350	Forward	SYC_RS07805	PCC6311_pg0028	28184	29350	Forward	PCC7943_pg0028	28184	29350	Forward	UTEX2973_pg0028	28184	29350	Forward	M744_RS02840	M744_02960	UTEX3055_pg0032	30215	31381	Forward	UTEX3055_RS05775	2739141099	bioF	8-amino-7-oxononanoate synthase			COG0156	H	Coenzyme transport and metabolism	essential	non-essential	No	Yes	No	No	No	No
33	CDS	chromosome	PCC7942_pg0029	29347	30015	Forward	SYNPCC7942_RS00145	Synpcc7942_0028	637798433	PCC6301_pg0029	29347	30015	Forward	SYC_RS07800	PCC6311_pg0029	29347	30015	Forward	PCC7943_pg0029	29347	30015	Forward	UTEX2973_pg0029	29347	30015	Forward	M744_RS02835	M744_02955	UTEX3055_pg0033	31378	32046	Forward	UTEX3055_RS05770	2739141098		alpha/beta hydrolase			COG2267	I	Lipid transport and metabolism	essential	non-essential	No	No	No	No	No	No
34	CDS	chromosome	PCC7942_pg0030	30012	30833	Forward	SYNPCC7942_RS00150	Synpcc7942_0029	637798434	PCC6301_pg0030	30012	30833	Forward	SYC_RS07795	PCC6311_pg0030	30012	30833	Forward	PCC7943_pg0030	30012	30833	Forward	UTEX2973_pg0030	30012	30833	Forward	M744_RS02830	M744_02950	UTEX3055_pg0034	32043	32864	Forward	UTEX3055_RS05765	2739141097	bioC	methyltransferase domain-containing protein			COG4106	C	Energy production and conversion	essential	non-essential	No	No	No	No	No	No
35	CDS	chromosome	PCC7942_pg0031	30839	31471	Forward	SYNPCC7942_RS00155	Synpcc7942_0030	637798435	PCC6301_pg0031	30839	31471	Forward	SYC_RS07790	PCC6311_pg0031	30839	31471	Forward	PCC7943_pg0031	30839	31471	Forward	UTEX2973_pg0031	30839	31471	Forward	M744_RS02825	M744_02945	UTEX3055_pg0035	32873	33505	Forward	UTEX3055_RS05760	2739141096	bioD	dethiobiotin synthetase			COG0132	H	Coenzyme transport and metabolism	essential	non-essential	No	No	No	No	No	No
36	CDS	chromosome	PCC7942_pg0032	31464	32738	Forward	SYNPCC7942_RS00160	Synpcc7942_0031	637798436	PCC6301_pg0032	31464	32738	Forward	SYC_RS07785	PCC6311_pg0032	31464	32738	Forward	PCC7943_pg0032	31464	32738	Forward	UTEX2973_pg0032	31464	32738	Forward	M744_RS02820	M744_02940	UTEX3055_pg0036	33498	34772	Forward	UTEX3055_RS05755	2739141095	bioA	adenosylmethionine-8-amino-7-oxononanoate aminotransferase			COG0161	H	Coenzyme transport and metabolism	essential	non-essential	No	No	No	No	No	No
41	CDS	chromosome																											UTEX3055_pg0037	34908	36179	Reverse	UTEX3055_RS05750	2739141094		hypothetical protein	Phyre prediction top hits are for HEPN domains and nucleotidyltransferase domains			Y	Not in COGs
42	CDS	chromosome	PCC7942_pg0037	34357	35115	Reverse	SYNPCC7942_RS00175	Synpcc7942_0035	637798440	PCC6301_pg0037	34357	35115	Reverse	SYC_RS07775	PCC6311_pg0037	34357	35115	Reverse	PCC7943_pg0037	34357	35115	Reverse	UTEX2973_pg0037	34357	35115	Reverse	M744_RS02805	M744_02925	UTEX3055_pg0038	36442	37200	Reverse	UTEX3055_RS05745	2739141093		hypothetical protein				Y	Not in COGs	non-essential		No	No	No	No	No	No
43	CDS	chromosome	PCC7942_pg0038	35341	36126	Forward	SYNPCC7942_RS00180	Synpcc7942_0036	637798441	PCC6301_pg0038	35341	36126	Forward	SYC_RS07770	PCC6311_pg0038	35341	36126	Forward	PCC7943_pg0038	35341	36126	Forward	UTEX2973_pg0038	35341	36126	Forward	M744_RS02800	M744_02920	UTEX3055_pg0039	37441	38226	Forward	UTEX3055_RS05740	2739141092		hypothetical protein			COG1633	P	Inorganic ion transport and metabolism	non-essential		No	No	No	No	No	No
44	CDS	chromosome	PCC7942_pg0039	36123	36326	Reverse	SYNPCC7942_RS00185	Synpcc7942_0037	637798442	PCC6301_pg0039	36123	36326	Reverse	SYC_RS07765	PCC6311_pg0039	36123	36326	Reverse	PCC7943_pg0039	36123	36326	Reverse	UTEX2973_pg0039	36123	36326	Reverse	M744_RS02795	M744_02915	UTEX3055_pg0040	38223	38426	Reverse	UTEX3055_RS05735	2739141091		hypothetical protein				Y	Not in COGs	non-essential		No	No	No	No	No	No
45	CDS	chromosome	PCC7942_pg0040	36479	36955	Forward	SYNPCC7942_RS00190	Synpcc7942_0038	637798443	PCC6301_pg0040	36479	36955	Forward	SYC_RS07760	PCC6311_pg0040	36479	36955	Forward	PCC7943_pg0040	36479	36955	Forward	UTEX2973_pg0040	36479	36955	Forward	M744_RS02790	M744_02910	UTEX3055_pg0041	38579	39055	Forward	UTEX3055_RS05730	2739141090	mutT	DNA mismatch repair protein MutT			COG1051	F	Nucleotide transport and metabolism	non-essential		No	No	No	No	No	No
46	CDS	chromosome	PCC7942_pg0041	37130	38545	Forward	SYNPCC7942_RS00195	Synpcc7942_0039	637798444	PCC6301_pg0041	37130	38545	Forward	SYC_RS07755	PCC6311_pg0041	37130	38545	Forward	PCC7943_pg0041	37130	38545	Forward	UTEX2973_pg0041	37130	38545	Forward	M744_RS02785	M744_02905	UTEX3055_pg0042	39230	40645	Forward	UTEX3055_RS05725	2739141089	gnd	6-phosphogluconate dehydrogenase			COG0362	G	Carbohydrate transport and metabolism	non-essential		Yes	No	No	No	No	No
47	CDS	chromosome	PCC7942_pg0042	38630	39007	Forward	SYNPCC7942_RS00200	Synpcc7942_0040	637798445	PCC6301_pg0042	38630	39007	Forward	SYC_RS07750	PCC6311_pg0042	38630	39007	Forward	PCC7943_pg0042	38630	39007	Forward	UTEX2973_pg0042	38630	39007	Forward	M744_RS02780	M744_02900	UTEX3055_pg0043	40730	41107	Forward	UTEX3055_RS05720	2739141088	folB	dihydroneopterin aldolase			COG1539	H	Coenzyme transport and metabolism	essential	non-essential	Yes	No	No	No	No	No
48	CDS	chromosome	PCC7942_pg0043	39345	40745	Forward	SYNPCC7942_RS00205	Synpcc7942_0041	637798446	PCC6301_pg0043	39345	40745	Forward	SYC_RS07745	PCC6311_pg0043	39345	40745	Forward	PCC7943_pg0043	39345	40745	Forward	UTEX2973_pg0043	39345	40745	Forward	M744_RS02775	M744_02895	UTEX3055_pg0044	41445	42845	Forward	UTEX3055_RS05715	2739141087		transporter			COG1055	P	Inorganic ion transport and metabolism	non-essential		No	No	No	No	No	No
49	CDS	chromosome	PCC7942_pg0044	40855	41091	Reverse	SYNPCC7942_RS00210	Synpcc7942_0042	637798448	PCC6301_pg0044	40855	41091	Reverse	SYC_RS07740	PCC6311_pg0044	40855	41091	Reverse	PCC7943_pg0044	40855	41091	Reverse	UTEX2973_pg0044	40855	41091	Reverse	M744_RS02770	M744_02890	UTEX3055_pg0045	42960	43196	Reverse	UTEX3055_RS05710	2739141086	rpmB	50S ribosomal protein L28			COG0227	J	Translation, ribosomal structure and biogenesis	non-essential		Yes	Yes	No	No	No	No
50	CDS	chromosome	PCC7942_pg0045	41131	41496	Reverse	SYNPCC7942_RS00215	Synpcc7942_0043	637798449	PCC6301_pg0045	41131	41496	Reverse	SYC_RS07735	PCC6311_pg0045	41131	41496	Reverse	PCC7943_pg0045	41131	41496	Reverse	UTEX2973_pg0045	41131	41496	Reverse	M744_RS02765	M744_02885	UTEX3055_pg0046	43236	43601	Reverse	UTEX3055_RS05705	2739141085		hypothetical protein				Y	Not in COGs	non-essential		No	No	No	No	No	No
51	CDS	chromosome	PCC7942_pg0046	41495	43477	Forward	SYNPCC7942_RS00220	Synpcc7942_0044	637798450	PCC6301_pg0046	41495	43477	Forward	SYC_RS07730	PCC6311_pg0046	41495	43477	Forward	PCC7943_pg0046	41495	43477	Forward	UTEX2973_pg0046	41495	43477	Forward	M744_RS02760	M744_02880	UTEX3055_pg0047	43600	45582	Forward	UTEX3055_RS05700	2739141084		FAD dependent oxidoreductase			COG0665	E	Amino acid transport and metabolism	non-essential		No	No	No	No	No	No
52	CDS	chromosome																											UTEX3055_pg0048	45635	45970	Reverse	UTEX3055_RS05695	2739141083		putative transcriptional regulator	helix-turn-helix motif		COG2944	K	Transcription
53	CDS	chromosome																											UTEX3055_pg0049	45945	46226	Reverse	UTEX3055_RS05690	2739141082		BrnT family toxin	BrnT is a ribonuclease toxin of a type II toxin-antitoxin system		COG2929	S	Function unknown
54	CDS	chromosome	PCC7942_pg0047	43572	44927	Forward	SYNPCC7942_RS00225	Synpcc7942_0045	637798451	PCC6301_pg0047	43572	44927	Forward	SYC_RS07725	PCC6311_pg0047	43572	44927	Forward	PCC7943_pg0047	43572	44927	Forward	UTEX2973_pg0047	43572	44927	Forward	M744_RS02755	M744_02875	UTEX3055_pg0050	46420	47814	Forward	UTEX3055_RS05685	2739141081		TPR repeat-containing protein	lipopolysaccharide heptosyltransferase and similar proteins;		COG0457	R	General function prediction only	non-essential		No	No	No	No	No	No
55	CDS	chromosome	PCC7942_pg0048	45164	46507	Forward	SYNPCC7942_RS00230	Synpcc7942_0046	637798452	PCC6301_pg0048	45164	46507	Forward	SYC_RS07720	PCC6311_pg0048	45164	46507	Forward	PCC7943_pg0048	45164	46507	Forward	UTEX2973_pg0048	45164	46507	Forward	M744_RS02750	M744_02870	UTEX3055_pg0051	48051	49394	Forward	UTEX3055_RS05680	2739141080		Methyltransferase domain-containing protein	lipopolysaccharide heptosyltransferase and similar proteins;		COG0500;COG2226	QRH	Secondary metabolites biosynthesis, transport and catabolism;General function prediction only;Coenzyme transport and metabolism	non-essential		No	No	No	No	No	No
56	CDS	chromosome	PCC7942_pg0049	46515	48881	Forward	SYNPCC7942_RS00235	Synpcc7942_0047	637798453	PCC6301_pg0049	46515	48881	Forward	SYC_RS07715	PCC6311_pg0049	46515	48881	Forward	PCC7943_pg0049	46515	48881	Forward	UTEX2973_pg0049	46515	48881	Forward	M744_RS02745	M744_02865	UTEX3055_pg0052	49402	51771	Forward	UTEX3055_RS05675	2739141079		TPR repeat-containing protein			COG0438;COG0457;COG0859	MR	Cell wall/membrane/envelope biogenesis;General function prediction only	non-essential		No	No	No	No	No	No
58	CDS	chromosome	PCC7942_pg0051	49550	49984	Reverse	SYNPCC7942_RS00245	Synpcc7942_0049	637798455	PCC6301_pg0051	49550	49984	Reverse	SYC_RS07705	PCC6311_pg0051	49550	49984	Reverse	PCC7943_pg0051	49550	49984	Reverse	UTEX2973_pg0051	49550	49984	Reverse	M744_RS02735	M744_02855	UTEX3055_pg0053	51843	52280	Reverse	UTEX3055_RS05670	2739141078	pilA	type IV pilus assembly protein PilA			COG2165	NUW	Cell motility;Intracellular trafficking, secretion, and vesicular transport;Extracellular structures	not_analyzed		No	No	Yes	Yes	No	No
59	CDS	chromosome	PCC7942_pg0052	50070	52616	Forward	SYNPCC7942_RS00250	Synpcc7942_0050	637798456	PCC6301_pg0052	50070	52616	Forward	SYC_RS07700	PCC6311_pg0052	50070	52616	Forward	PCC7943_pg0052	50070	52616	Forward	UTEX2973_pg0052	50070	52616	Forward	M744_RS02730	M744_02850	UTEX3055_pg0054	52368	54911	Forward	UTEX3055_RS05665	2739141077		Glycosyltransferase	likely involved in cell wall assembly		COG0438;COG1216	MG	Cell wall/membrane/envelope biogenesis;Carbohydrate transport and metabolism	non-essential		No	No	No	No	No	No
60	CDS	chromosome	PCC7942_pg0053	52606	54507	Reverse	SYNPCC7942_RS00255	Synpcc7942_0051	637798457	PCC6301_pg0053	52606	54507	Reverse	SYC_RS07695	PCC6311_pg0053	52606	54507	Reverse	PCC7943_pg0053	52606	54507	Reverse	UTEX2973_pg0053	52606	54507	Reverse	M744_RS02725	M744_02845	UTEX3055_pg0055	54901	56772	Reverse	UTEX3055_RS05660	2739141076		TPR repeat-containing protein	Predicted O-linked N-acetylglucosamine transferase		COG0457;COG3914	RO	General function prediction only;Posttranslational modification, protein turnover, chaperones	non-essential		No	No	No	No	No	No
73	CDS	chromosome																											UTEX3055_pg0056	56784	57611	Reverse	UTEX3055_RS05655	2739141075		hypothetical protein				Y	Not in COGs
74	CDS	chromosome																											UTEX3055_pg0057	57759	58484	Forward	UTEX3055_RS05650	2739141074		class I SAM-dependent methyltransferase	similar to MycE in mycinamicin biosynthetic pathway		COG0457	R	General function prediction only
75	CDS	chromosome																											UTEX3055_pg0058	58497	59393	Forward	UTEX3055_RS05645	2739141073		glycosyltransferase family 2 protein			COG1216	G	Carbohydrate transport and metabolism
76	CDS	chromosome	PCC7942_pg0065	64266	64706	Reverse	SYNPCC7942_RS00315	Synpcc7942_0063	637798469	PCC6301_pg0065	64266	64706	Reverse	SYC_RS07635	PCC6311_pg0065	64266	64706	Reverse	PCC7943_pg0065	64266	64706	Reverse	UTEX2973_pg0065	64266	64706	Reverse	M744_RS02665	M744_02780	UTEX3055_pg0059	60296	60736	Reverse	UTEX3055_RS05640	2739141072		dual specificity protein phosphatase			COG2453	T	Signal transduction mechanisms	non-essential		No	No	No	No	No	No
77	CDS	chromosome	PCC7942_pg0066	64987	65541	Reverse	SYNPCC7942_RS00320	Synpcc7942_0065	637798471	PCC6301_pg0066	64987	65541	Reverse	SYC_RS07630	PCC6311_pg0066	64987	65541	Reverse	PCC7943_pg0066	64987	65541	Reverse	UTEX2973_pg0066	64987	65541	Reverse	M744_RS02660	M744_02770	UTEX3055_pg0060	61017	61571	Reverse	UTEX3055_RS05630	2739141070	infC	bacterial translation initiation factor 3 bIF-3			COG0290	J	Translation, ribosomal structure and biogenesis	essential	essential	Yes	No	No	No	No	No
78	CDS	chromosome	PCC7942_pg0067	65658	67172	Reverse	SYNPCC7942_RS00325	Synpcc7942_0066	637798472	PCC6301_pg0067	65658	67172	Reverse	SYC_RS07625	PCC6311_pg0067	65658	67172	Reverse	PCC7943_pg0067	65658	67172	Reverse	UTEX2973_pg0067	65658	67172	Reverse	M744_RS02655	M744_02765	UTEX3055_pg0061	61688	63202	Reverse	UTEX3055_RS05625	2739141069		ABC-type uncharacterized transport system involved in gliding motility, auxiliary component			COG3225	N	Cell motility	non-essential		No	No	No	No	No	No
79	CDS	chromosome	PCC7942_pg0068	67177	67986	Reverse	SYNPCC7942_RS00330	Synpcc7942_0067	637798473	PCC6301_pg0068	67177	67986	Reverse	SYC_RS07620	PCC6311_pg0068	67177	67986	Reverse	PCC7943_pg0068	67177	67986	Reverse	UTEX2973_pg0068	67177	67986	Reverse	M744_RS02650	M744_02760	UTEX3055_pg0062	63207	64016	Reverse	UTEX3055_RS05620	2739141068		ABC transporter permease	gliding motility-associated ABC transporter permease protein GldF		COG1277	O	Posttranslational modification, protein turnover, chaperones	non-essential		No	No	No	No	No	No
80	CDS	chromosome	PCC7942_pg0069	67991	68944	Reverse	SYNPCC7942_RS00335	Synpcc7942_0068	637798474	PCC6301_pg0069	67991	68944	Reverse	SYC_RS07615	PCC6311_pg0069	67991	68944	Reverse	PCC7943_pg0069	67991	68944	Reverse	UTEX2973_pg0069	67991	68944	Reverse	M744_RS02645	M744_02755	UTEX3055_pg0063	64021	64974	Reverse	UTEX3055_RS05615	2739141067		ATP-binding cassette domain-containing protein			COG1131	V	Defense mechanisms	non-essential		No	No	No	No	No	No
81	CDS	chromosome	PCC7942_pg0070	69079	69375	Forward	SYNPCC7942_RS00340	Synpcc7942_0069	637798475	PCC6301_pg0070	69079	69375	Forward	SYC_RS07610	PCC6311_pg0070	69079	69375	Forward	PCC7943_pg0070	69079	69375	Forward	UTEX2973_pg0070	69079	69375	Forward	M744_RS02640	M744_02750	UTEX3055_pg0064	65109	65405	Forward	UTEX3055_RS05610	2739141066		hypothetical protein				Y	Not in COGs	non-essential		No	No	No	No	Yes	No
82	CDS	chromosome	PCC7942_pg0071	69378	69938	Reverse	SYNPCC7942_RS00345	Synpcc7942_0070	637798476	PCC6301_pg0071	69378	69938	Reverse	SYC_RS07605	PCC6311_pg0071	69378	69938	Reverse	PCC7943_pg0071	69378	69938	Reverse	UTEX2973_pg0071	69378	69938	Reverse	M744_RS02635	M744_02745	UTEX3055_pg0065	65408	65968	Reverse	UTEX3055_RS05605	2739141065		hypothetical protein	PPOX class probable FMN-dependent enzyme; widespread in cyanobacteria		COG5135	S	Function unknown	non-essential		No	Yes	No	No	No	No
83	CDS	chromosome	PCC7942_pg0072	69940	71139	Reverse	SYNPCC7942_RS00350	Synpcc7942_0071	637798477	PCC6301_pg0072	69940	71139	Reverse	SYC_RS07600	PCC6311_pg0072	69940	71139	Reverse	PCC7943_pg0072	69940	71139	Reverse	UTEX2973_pg0072	69940	71139	Reverse	M744_RS02630	M744_02740	UTEX3055_pg0066	65970	67169	Reverse	UTEX3055_RS05600	2739141064	degT	DegT/DnrJ/EryC1/StrS family aminotransferase			COG0399	M	Cell wall/membrane/envelope biogenesis	essential	non-essential	Yes	No	No	No	No	No
84	CDS	chromosome	PCC7942_pg0073	71307	71834	Reverse	SYNPCC7942_RS00355	Synpcc7942_0072	637798478	PCC6301_pg0073	71307	71834	Reverse	SYC_RS07595	PCC6311_pg0073	71307	71834	Reverse	PCC7943_pg0073	71307	71834	Reverse	UTEX2973_pg0073	71307	71834	Reverse	M744_RS02625	M744_02735	UTEX3055_pg0067	67337	67864	Reverse	UTEX3055_RS05595	2739141063		Protein of unknown function DUF1997		shifted annotations: BLAST evidence, RNAseq evidence, RBS evidence	COG2801	X	Mobilome; prophages, transposons	non-essential		No	No	No	No	No	No
85	CDS	chromosome	PCC7942_pg0074	72000	73196	Reverse	SYNPCC7942_RS00360	Synpcc7942_0073	637798479	PCC6301_pg0074	72000	73196	Reverse	SYC_RS07590	PCC6311_pg0074	72000	73196	Reverse	PCC7943_pg0074	72000	73196	Reverse	UTEX2973_pg0074	72000	73196	Reverse	M744_RS02620	M744_02730	UTEX3055_pg0068	68030	69226	Reverse	UTEX3055_RS05590	2739141062	lytB	4-hydroxy-3-methylbut-2-enyl diphosphate reductase			COG0761	I	Lipid transport and metabolism	essential	non-essential	Yes	No	No	No	No	No
86	CDS	chromosome	PCC7942_pg0075	73306	73659	Reverse	SYNPCC7942_RS00365	Synpcc7942_0074	637798480	PCC6301_pg0075	73306	73659	Reverse	SYC_RS07585	PCC6311_pg0075	73306	73659	Reverse	PCC7943_pg0075	73306	73659	Reverse	UTEX2973_pg0075	73306	73659	Reverse	M744_RS02615	M744_02720	UTEX3055_pg0069	69336	69689	Reverse	UTEX3055_RS05585	2739141061		hypothetical protein				Y	Not in COGs	non-essential		No	No	No	No	No	No
87	CDS	chromosome	PCC7942_pg0076	73775	75088	Forward	SYNPCC7942_RS00370	Synpcc7942_0075	637798481	PCC6301_pg0076	73775	75088	Forward	SYC_RS07580	PCC6311_pg0076	73775	75088	Forward	PCC7943_pg0076	73775	75088	Forward	UTEX2973_pg0076	73775	75088	Forward	M744_RS02610	M744_02715	UTEX3055_pg0070	69802	71115	Forward	UTEX3055_RS05580	2739141060	pepP	aminopeptidase P Metallo peptidase. MEROPS family M24B			COG0006	E	Amino acid transport and metabolism	beneficial		No	No	No	No	No	No
88	CDS	chromosome	PCC7942_pg0077	75091	75852	Forward	SYNPCC7942_RS00375	Synpcc7942_0076	637798482	PCC6301_pg0077	75091	75852	Forward	SYC_RS07575	PCC6311_pg0077	75091	75852	Forward	PCC7943_pg0077	75091	75852	Forward	UTEX2973_pg0077	75091	75852	Forward	M744_RS02605	M744_02710	UTEX3055_pg0071	71118	71879	Forward	UTEX3055_RS05575	2739141059		amino acid ABC transporter substrate-binding protein, PAAT family			COG0834	ET	Amino acid transport and metabolism;Signal transduction mechanisms	non-essential		No	No	No	No	No	No
89	CDS	chromosome	PCC7942_pg0078	75928	76617	Forward	SYNPCC7942_RS00380	Synpcc7942_0077	637798483	PCC6301_pg0078	75928	76617	Forward	SYC_RS07570	PCC6311_pg0078	75928	76617	Forward	PCC7943_pg0078	75928	76617	Forward	UTEX2973_pg0078	75928	76617	Forward	M744_RS02600	M744_02705	UTEX3055_pg0072	71955	72644	Forward	UTEX3055_RS05570	2739141058		transcriptional regulator, XRE family	helix-turn-helix motif; many antitoxins			Y	Not in COGs	non-essential		No	No	No	No	No	No
90	CDS	chromosome	PCC7942_pg0079	76614	77063	Reverse	SYNPCC7942_RS00385	Synpcc7942_0078	637798484	PCC6301_pg0079	76614	77063	Reverse	SYC_RS07565	PCC6311_pg0079	76614	77063	Reverse	PCC7943_pg0079	76614	77063	Reverse	UTEX2973_pg0079	76614	77063	Reverse	M744_RS02595	M744_02700	UTEX3055_pg0073	72641	73090	Reverse	UTEX3055_RS05565	2739141057		secondary thiamine-phosphate synthase enzyme			COG0432	H	Coenzyme transport and metabolism	non-essential		No	No	No	No	Yes	No
91	CDS	chromosome	PCC7942_pg0080	77138	77584	Reverse	SYNPCC7942_RS00390	Synpcc7942_0079	637798485	PCC6301_pg0080	77138	77584	Reverse	SYC_RS07560	PCC6311_pg0080	77138	77584	Reverse	PCC7943_pg0080	77138	77584	Reverse	UTEX2973_pg0080	77138	77584	Reverse	M744_RS02590	M744_02695	UTEX3055_pg0074	73165	73611	Reverse	UTEX3055_RS05560	2739141056	ycf41	Single-stranded DNA-binding protein			COG0629	L	Replication, recombination and repair	essential	non-essential	No	No	No	No	No	No
92	CDS	chromosome	PCC7942_pg0081	77648	78871	Reverse	SYNPCC7942_RS00395	Synpcc7942_0080	637798486	PCC6301_pg0081	77648	78871	Reverse	SYC_RS07555	PCC6311_pg0081	77648	78871	Reverse	PCC7943_pg0081	77648	78871	Reverse	UTEX2973_pg0081	77648	78871	Reverse	M744_RS02585	M744_02690	UTEX3055_pg0075	73675	74898	Reverse	UTEX3055_RS05555	2739141055		putative ABC transport system permease protein			COG0577	V	Defense mechanisms	non-essential		No	No	No	No	No	No
93	CDS	chromosome	PCC7942_pg0082	78987	79196	Reverse	SYNPCC7942_RS00400	Synpcc7942_0081	637798487	PCC6301_pg0082	78987	79196	Reverse	SYC_RS07550	PCC6311_pg0082	78987	79196	Reverse	PCC7943_pg0082	78987	79196	Reverse	UTEX2973_pg0082	78987	79196	Reverse	M744_RS02580	M744_02685	UTEX3055_pg0076	75014	75223	Reverse	UTEX3055_RS05550	2739141054		ribosome-associated protein			COG2501	J	Translation, ribosomal structure and biogenesis	non-essential		No	No	No	No	No	No
94	CDS	chromosome	PCC7942_pg0083	79283	81013	Forward	SYNPCC7942_RS00405	Synpcc7942_0082	637798488	PCC6301_pg0083	79283	81013	Forward	SYC_RS07545	PCC6311_pg0083	79283	81013	Forward	PCC7943_pg0083	79283	81013	Forward	UTEX2973_pg0083	79283	81013	Forward	M744_RS02575	M744_02680	UTEX3055_pg0077	75310	77040	Forward	UTEX3055_RS05545	2739141053	mdlB	ATP-binding cassette, subfamily B			COG1132	V	Defense mechanisms	essential	non-essential	Yes	No	No	No	No	No
95	CDS	chromosome	PCC7942_pg0084	81023	81220	Forward	SYNPCC7942_RS00410	Synpcc7942_0083	637798489	PCC6301_pg0084	81023	81220	Forward	SYC_RS07540	PCC6311_pg0084	81023	81220	Forward	PCC7943_pg0084	81023	81220	Forward	UTEX2973_pg0084	81023	81220	Forward	M744_RS02570	M744_02675	UTEX3055_pg0078	77050	77247	Forward	UTEX3055_RS05540	2739141052		hypothetical protein				Y	Not in COGs	non-essential		No	No	No	No	No	No
96	CDS	chromosome	PCC7942_pg0085	81217	81918	Forward	SYNPCC7942_RS00415	Synpcc7942_0084	637798490	PCC6301_pg0085	81217	81918	Forward	SYC_RS07535	PCC6311_pg0085	81217	81918	Forward	PCC7943_pg0085	81217	81918	Forward	UTEX2973_pg0085	81217	81918	Forward	M744_RS02565	M744_02670	UTEX3055_pg0079	77244	77945	Forward	UTEX3055_RS05535	2739141051		ATP-dependent Zn protease	FtsH protein family; FtsH is involved in cell division		COG0465	O	Posttranslational modification, protein turnover, chaperones	non-essential		No	Yes	No	No	No	No
97	CDS	chromosome	PCC7942_pg0086	82179	82865	Reverse	SYNPCC7942_RS00420	Synpcc7942_0085	637798491	PCC6301_pg0086	82179	82865	Reverse	SYC_RS07530	PCC6311_pg0086	82179	82865	Reverse	PCC7943_pg0086	82179	82865	Reverse	UTEX2973_pg0086	82179	82865	Reverse	M744_RS02560	M744_02665	UTEX3055_pg0080	78206	78892	Reverse	UTEX3055_RS05530	2739141050		haloacid dehalogenase superfamily, subfamily IA,variant 3 with third motif having DD or ED			COG0637	G	Carbohydrate transport and metabolism	non-essential		No	No	No	No	No	No
98	CDS	chromosome	PCC7942_pg0087	82871	84955	Reverse	SYNPCC7942_RS00425	Synpcc7942_0086	637798492	PCC6301_pg0087	82871	84955	Reverse	SYC_RS07525	PCC6311_pg0087	82871	84955	Reverse	PCC7943_pg0087	82871	84955	Reverse	UTEX2973_pg0087	82871	84955	Reverse	M744_RS02555	M744_02660	UTEX3055_pg0081	78898	80982	Reverse	UTEX3055_RS05525	2739141049	glgX	isoamylase			COG1523	G	Carbohydrate transport and metabolism	non-essential		No	Yes	No	No	No	No
99	CDS	chromosome	PCC7942_pg0088	84964	86475	Reverse	SYNPCC7942_RS00430	Synpcc7942_0087	637798493	PCC6301_pg0088	84964	86475	Reverse	SYC_RS07520	PCC6311_pg0088	84964	86475	Reverse	PCC7943_pg0088	84964	86475	Reverse	UTEX2973_pg0088	84964	86475	Reverse	M744_RS02550	M744_02655	UTEX3055_pg0082	80991	82502	Reverse	UTEX3055_RS05520	2739141048		site-2 protease family protein			COG1994	O	Posttranslational modification, protein turnover, chaperones	non-essential		No	No	No	No	No	No
100	CDS	chromosome	PCC7942_pg0089	86637	87269	Forward	SYNPCC7942_RS00435	Synpcc7942_0088	637798494	PCC6301_pg0089	86637	87269	Forward	SYC_RS07515	PCC6311_pg0089	86637	87269	Forward	PCC7943_pg0089	86637	87269	Forward	UTEX2973_pg0089	86637	87269	Forward	M744_RS02545	M744_02650	UTEX3055_pg0083	82664	83296	Forward	UTEX3055_RS05515	2739141047		metallo-beta-lactamase		annotation prediction, transcriptional evidence (Billis), RNAseq evidence	COG0491	R	General function prediction only	non-essential		No	No	No	No	No	No
101	CDS	chromosome	PCC7942_pg0090	87494	87688	Forward	SYNPCC7942_RS00440			PCC6301_pg0090	87494	87688	Forward	SYC_RS07510	PCC6311_pg0090	87494	87688	Forward	PCC7943_pg0090	87494	87688	Forward	UTEX2973_pg0090	87494	87688	Forward	M744_RS02540	M744_02645	UTEX3055_pg0084	83521	83715	Forward	UTEX3055_RS05510	2739141046		hypothetical protein				Y	Not in COGs
102	tRNA	chromosome	PCC7942_pg0091	87725	87796	Reverse	SYNPCC7942_RS00445	Synpcc7942_R0025	640711016	PCC6301_pg0091	87726	87797	Reverse	SYC_RS07505	PCC6311_pg0091	87726	87797	Reverse	PCC7943_pg0091	87725	87796	Reverse	UTEX2973_pg0091	87725	87796	Reverse	M744_RS02535	M744_02640	UTEX3055_pg0085	83752	83823	Reverse	UTEX3055_RS05505			tRNA-Asn				Y	Not in COGs	essential	essential	#N/A	#N/A
103	CDS	chromosome	PCC7942_pg0092	87881	88615	Reverse	SYNPCC7942_RS00450	Synpcc7942_0089	637798495	PCC6301_pg0092	87881	88615	Reverse	SYC_RS07500	PCC6311_pg0092	87881	88615	Reverse	PCC7943_pg0092	87881	88615	Reverse	UTEX2973_pg0092	87881	88615	Reverse	M744_RS02530	M744_02635	UTEX3055_pg0086	83908	84642	Reverse	UTEX3055_RS05500	2739141044	clcD	carboxymethylenebutenolidase			COG0412	Q	Secondary metabolites biosynthesis, transport and catabolism	non-essential		No	Yes	No	No	No	No
104	CDS	chromosome	PCC7942_pg0093	88735	89718	Forward	SYNPCC7942_RS00455	Synpcc7942_0090	637798496	PCC6301_pg0093	88735	89718	Forward	SYC_RS07495	PCC6311_pg0093	88735	89718	Forward	PCC7943_pg0093	88735	89718	Forward	UTEX2973_pg0093	88735	89718	Forward	M744_RS02525	M744_02630	UTEX3055_pg0087	84762	85745	Forward	UTEX3055_RS05495	2739141043		GntR family transcriptional regulator			COG1725	K	Transcription	essential	non-essential	Yes	No	No	No	No	No
105	CDS	chromosome	PCC7942_pg0094	89715	90326	Reverse	SYNPCC7942_RS00460	Synpcc7942_0091	637798497	PCC6301_pg0094	89715	90326	Reverse	SYC_RS07490	PCC6311_pg0094	89715	90326	Reverse	PCC7943_pg0094	89715	90326	Reverse	UTEX2973_pg0094	89715	90326	Reverse	M744_RS02520	M744_02625	UTEX3055_pg0088	85742	86353	Reverse	UTEX3055_RS05490	2739141042	ycf21	DUF98 domain-containing protein			COG3161	H	Coenzyme transport and metabolism	essential	non-essential	No	No	No	No	No	No
106	CDS	chromosome	PCC7942_pg0095	90583	90930	Reverse	SYNPCC7942_RS00465	Synpcc7942_0092	637798498	PCC6301_pg0095	90583	90930	Reverse	SYC_RS07485	PCC6311_pg0095	90583	90930	Reverse	PCC7943_pg0095	90583	90930	Reverse	UTEX2973_pg0095	90583	90930	Reverse	M744_RS02515	M744_02620	UTEX3055_pg0089	86611	86958	Reverse	UTEX3055_RS05485	2739141041		hypothetical protein				Y	Not in COGs	non-essential		No	No	No	No	No	No
107	CDS	chromosome	PCC7942_pg0096	91029	91676	Forward	SYNPCC7942_RS00470	Synpcc7942_0093	637798499	PCC6301_pg0096	91029	91676	Forward	SYC_RS07480	PCC6311_pg0096	91029	91676	Forward	PCC7943_pg0096	91029	91676	Forward	UTEX2973_pg0096	91029	91676	Forward	M744_RS02510	M744_02615	UTEX3055_pg0090	87057	87704	Forward	UTEX3055_RS05480	2739141040	tmk	thymidylate kinase			COG0125	F	Nucleotide transport and metabolism	essential	non-essential	Yes	No	No	No	No	No
108	CDS	chromosome	PCC7942_pg0097	91676	92611	Forward	SYNPCC7942_RS00475	Synpcc7942_0094	637798500	PCC6301_pg0097	91676	92611	Forward	SYC_RS07475	PCC6311_pg0097	91676	92611	Forward	PCC7943_pg0097	91676	92611	Forward	UTEX2973_pg0097	91676	92611	Forward	M744_RS02505	M744_02610	UTEX3055_pg0091	87704	88639	Forward	UTEX3055_RS05475	2739141039	dnaX	DNA polymerase III subunit delta'			COG0470	L	Replication, recombination and repair	essential	non-essential	Yes	No	No	No	No	No
109	CDS	chromosome	PCC7942_pg0098	92590	93339	Reverse	SYNPCC7942_RS00480	Synpcc7942_0095	637798501	PCC6301_pg0098	92590	93339	Reverse	SYC_RS07470	PCC6311_pg0098	92590	93339	Reverse	PCC7943_pg0098	92590	93339	Reverse	UTEX2973_pg0098	92590	93339	Reverse	M744_RS02500	M744_02605	UTEX3055_pg0092	88618	89367	Reverse	UTEX3055_RS05470	2739141038	rpaA	two component transcriptional regulator, winged helix family			COG0745	TK	Signal transduction mechanisms;Transcription	non-essential		Yes	No	No	No	No	Yes
110	CDS	chromosome	PCC7942_pg0099	93764	94285	Reverse	SYNPCC7942_RS00490	Synpcc7942_0096	637798502	PCC6301_pg0099	93764	94285	Reverse	SYC_RS07460	PCC6311_pg0099	93764	94285	Reverse	PCC7943_pg0099	93764	94285	Reverse	UTEX2973_pg0099	93756	94277	Reverse	M744_RS02490	M744_02595	UTEX3055_pg0093	89791	90312	Reverse	UTEX3055_RS05465	2739141037		membrane protein			COG4803	S	Function unknown	non-essential		No	No	No	No	No	No
111	CDS	chromosome	PCC7942_pg0100	94375	98166	Reverse	SYNPCC7942_RS00495	Synpcc7942_0097	637798503	PCC6301_pg0100	94375	98166	Reverse	SYC_RS07455	PCC6311_pg0100	94375	98166	Reverse	PCC7943_pg0100	94375	98166	Reverse	UTEX2973_pg0100	94367	98158	Reverse	M744_RS02485	M744_02590	UTEX3055_pg0094	90402	94193	Reverse	UTEX3055_RS05460	2739141036	cobN	cobalamin biosynthesis protein CobN			COG1429	H	Coenzyme transport and metabolism	essential	non-essential	Yes	No	No	No	No	No
112	CDS	chromosome	PCC7942_pg0101	98302	100086	Reverse	SYNPCC7942_RS00500	Synpcc7942_0098	637798504	PCC6301_pg0101	98302	100086	Reverse	SYC_RS07450	PCC6311_pg0101	98302	100086	Reverse	PCC7943_pg0101	98302	100086	Reverse	UTEX2973_pg0101	98294	100078	Reverse	M744_RS02480	M744_02585	UTEX3055_pg0095	94329	96113	Reverse	UTEX3055_RS05455	2739141035	pyk2	pyruvate kinase			COG0469	G	Carbohydrate transport and metabolism	essential	essential	Yes	No	No	No	No	No
113	CDS	chromosome	PCC7942_pg0102	100202	100531	Forward	SYNPCC7942_RS00505	Synpcc7942_0099	637798505	PCC6301_pg0102	100202	100531	Forward	SYC_RS07445	PCC6311_pg0102	100202	100531	Forward	PCC7943_pg0102	100202	100531	Forward	UTEX2973_pg0102	100194	100523	Forward	M744_RS02475	M744_02580	UTEX3055_pg0096	96229	96558	Forward	UTEX3055_RS05450	2739141034		nucleoside triphosphate pyrophosphohydrolase family protein			COG1694	V	Defense mechanisms	non-essential		No	No	No	No	No	No
114	CDS	chromosome	PCC7942_pg0103	100528	101082	Reverse	SYNPCC7942_RS00510	Synpcc7942_0100	637798506	PCC6301_pg0103	100528	101082	Reverse	SYC_RS07440	PCC6311_pg0103	100528	101082	Reverse	PCC7943_pg0103	100528	101082	Reverse	UTEX2973_pg0103	100520	101074	Reverse	M744_RS02470	M744_02575	UTEX3055_pg0097	96555	97109	Reverse	UTEX3055_RS05445	2739141033		hypothetical protein				Y	Not in COGs	non-essential		No	No	No	No	Yes	No
115	CDS	chromosome	PCC7942_pg0104	101259	102593	Forward	SYNPCC7942_RS00515	Synpcc7942_0101	637798507	PCC6301_pg0104	101259	102593	Forward	SYC_RS07435	PCC6311_pg0104	101259	102593	Forward	PCC7943_pg0104	101259	102593	Forward	UTEX2973_pg0104	101251	102585	Forward	M744_RS02465	M744_02570	UTEX3055_pg0098	97286	98620	Forward	UTEX3055_RS05440	2739141032	ndbA	NADP/FAD-dependent oxidoreductase			COG1252	C	Energy production and conversion	essential	non-essential	No	No	No	No	No	No
116	CDS	chromosome	PCC7942_pg0105	102674	103237	Forward	SYNPCC7942_RS00520	Synpcc7942_0102	637798508	PCC6301_pg0105	102674	103237	Forward	SYC_RS07430	PCC6311_pg0105	102674	103237	Forward	PCC7943_pg0105	102674	103237	Forward	UTEX2973_pg0105	102666	103229	Forward	M744_RS02460	M744_02565	UTEX3055_pg0099	98701	99264	Forward	UTEX3055_RS05435	2739141031		Endonuclease, Uma2 family restriction endonuclease fold			COG4636	R	General function prediction only	non-essential		No	No	No	No	No	No
119	CDS	chromosome																											UTEX3055_pg0100	99236	99337	Reverse		2739141030		hypothetical protein				Y	Not in COGs
120	CDS	chromosome																											UTEX3055_pg0101	99353	99577	Reverse	UTEX3055_RS05430	2739141029		Protein of unknown function DUF2283				Y	Not in COGs
121	CDS	chromosome																											UTEX3055_pg0102	99562	99873	Reverse	UTEX3055_RS05425	2739141028		hypothetical protein				Y	Not in COGs
122	CDS	chromosome	PCC7942_pg0108	104653	106377	Reverse	SYNPCC7942_RS00535	Synpcc7942_0105	637798511	PCC6301_pg0108	104653	106377	Reverse	SYC_RS07415	PCC6311_pg0108	104653	106377	Reverse	PCC7943_pg0108	104653	106377	Reverse	UTEX2973_pg0108	104645	106369	Reverse	M744_RS02445	M744_02550	UTEX3055_pg0103	100208	101932	Reverse	UTEX3055_RS05420	2739141027	nadE	NH3-dependent NAD synthetase			COG0171;COG0388	HC	Coenzyme transport and metabolism;Energy production and conversion	essential	non-essential	Yes	No	No	No	No	No
123	CDS	chromosome	PCC7942_pg0109	106374	106952	Reverse	SYNPCC7942_RS00540	Synpcc7942_0106	637798512	PCC6301_pg0109	106374	106952	Reverse	SYC_RS07410	PCC6311_pg0109	106374	106952	Reverse	PCC7943_pg0109	106374	106952	Reverse	UTEX2973_pg0109	106366	106944	Reverse	M744_RS02440	M744_02545	UTEX3055_pg0104	101929	102507	Reverse	UTEX3055_RS05415	2739141026	nadD	nicotinate-nucleotide adenylyltransferase			COG1057	H	Coenzyme transport and metabolism	beneficial		No	No	No	No	No	No
124	CDS	chromosome	PCC7942_pg0110	106965	108383	Reverse	SYNPCC7942_RS00545	Synpcc7942_0107	637798513	PCC6301_pg0110	106965	108383	Reverse	SYC_RS07405	PCC6311_pg0110	106965	108383	Reverse	PCC7943_pg0110	106965	108383	Reverse	UTEX2973_pg0110	106957	108375	Reverse	M744_RS02435	M744_02540	UTEX3055_pg0105	102520	103938	Reverse	UTEX3055_RS05410	2739141025		DUF697 domain-containing protein			COG1100	R	General function prediction only	essential	non-essential	No	No	No	No	No	No
125	CDS	chromosome	PCC7942_pg0111	108556	108816	Forward	SYNPCC7942_RS00550	Synpcc7942_0108	637798514	PCC6301_pg0111	108556	108816	Forward	SYC_RS07400	PCC6311_pg0111	108556	108816	Forward	PCC7943_pg0111	108556	108816	Forward	UTEX2973_pg0111	108548	108808	Forward	M744_RS02430	M744_02535	UTEX3055_pg0106	104152	104412	Forward	UTEX3055_RS05405	2739141024		partitioning protein ParB			COG5119	R	General function prediction only	non-essential		No	No	No	No	No	No
126	CDS	chromosome	PCC7942_pg0112	108877	109383	Forward	SYNPCC7942_RS00555	Synpcc7942_0109	637798515	PCC6301_pg0112	108877	109383	Forward	SYC_RS07395	PCC6311_pg0112	108877	109383	Forward	PCC7943_pg0112	108877	109383	Forward	UTEX2973_pg0112	108869	109375	Forward	M744_RS02425	M744_02530	UTEX3055_pg0107	104472	104978	Forward	UTEX3055_RS05400	2739141023		ferritin	DNA starvation/stationary phase protection protein		COG0783	PV	Inorganic ion transport and metabolism;Defense mechanisms	non-essential		No	No	No	No	No	No
127	CDS	chromosome	PCC7942_pg0113	109390	109947	Forward	SYNPCC7942_RS00560	Synpcc7942_0110	637798516	PCC6301_pg0113	109390	109947	Forward	SYC_RS07390	PCC6311_pg0113	109390	109947	Forward	PCC7943_pg0113	109390	109947	Forward	UTEX2973_pg0113	109382	109939	Forward	M744_RS02420	M744_02525	UTEX3055_pg0108	104985	105542	Forward	UTEX3055_RS05395	2739141022		XRE family transcriptional regulator			COG3655	K	Transcription	non-essential		No	No	No	No	No	No
128	CDS	chromosome	PCC7942_pg0114	110012	111607	Forward	SYNPCC7942_RS00565	Synpcc7942_0111	637798517	PCC6301_pg0114	110012	111607	Forward	SYC_RS07385	PCC6311_pg0114	110012	111607	Forward	PCC7943_pg0114	110012	111607	Forward	UTEX2973_pg0114	110004	111599	Forward	M744_RS02415	M744_02520	UTEX3055_pg0109	105607	107202	Forward	UTEX3055_RS05390	2739141021	dnaK	molecular chaperone DnaK			COG0443	O	Posttranslational modification, protein turnover, chaperones	non-essential		Yes	No	No	No	No	No
129	CDS	chromosome	PCC7942_pg0115	111686	113140	Forward	SYNPCC7942_RS00570	Synpcc7942_0112	637798518	PCC6301_pg0115	111686	113140	Forward	SYC_RS07380	PCC6311_pg0115	111686	113140	Forward	PCC7943_pg0115	111686	113140	Forward	UTEX2973_pg0115	111678	113132	Forward	M744_RS02410	M744_02515	UTEX3055_pg0110	107281	108735	Forward	UTEX3055_RS05385	2739141020	phr	deoxyribodipyrimidine photolyase			COG0415	L	Replication, recombination and repair	non-essential		No	No	No	No	No	No
130	CDS	chromosome	PCC7942_pg0116	113196	113288	Forward	SYNPCC7942_RS00575	Synpcc7942_0113	637798519	PCC6301_pg0116	113196	113288	Forward	SYC_RS07375	PCC6311_pg0116	113196	113288	Forward	PCC7943_pg0116	113196	113288	Forward	UTEX2973_pg0116	113188	113280	Forward	M744_RS02405	M744_02510	UTEX3055_pg0111	108791	108883	Forward	UTEX3055_RS05380	2739141019	petL	cytochrome B6				Y	Not in COGs	non-essential		No	No	No	No	No	No
131	CDS	chromosome	PCC7942_pg0117	113327	113698	Forward	SYNPCC7942_RS00580	Synpcc7942_0114	637798520	PCC6301_pg0117	113327	113698	Forward	SYC_RS07370	PCC6311_pg0117	113327	113698	Forward	PCC7943_pg0117	113327	113698	Forward	UTEX2973_pg0117	113319	113690	Forward	M744_RS02400	M744_02505	UTEX3055_pg0112	108922	109293	Forward	UTEX3055_RS05375	2739141018		hypothetical protein				Y	Not in COGs	non-essential		No	No	No	No	No	No
132	CDS	chromosome	PCC7942_pg0118	113631	114146	Reverse	SYNPCC7942_RS13655	Synpcc7942_0115	637798521	PCC6301_pg0118	113631	114146	Reverse	SYC_RS07365	PCC6311_pg0118	113631	114146	Reverse	PCC7943_pg0118	113631	114146	Reverse	UTEX2973_pg0118	113623	114138	Reverse	M744_RS02395	M744_02500	UTEX3055_pg0113	109226	109741	Reverse	UTEX3055_RS05370	2739141017		hypothetical protein	cell wall/membrane/envelope biogenesis		COG1898	M	Cell wall/membrane/envelope biogenesis	non-essential		No	No	No	No	No	No
133	CDS	chromosome	PCC7942_pg0119	114299	115273	Forward	SYNPCC7942_RS00585	Synpcc7942_0116	637798522	PCC6301_pg0119	114299	115273	Forward	SYC_RS07360	PCC6311_pg0119	114299	115273	Forward	PCC7943_pg0119	114299	115273	Forward	UTEX2973_pg0119	114291	115265	Forward	M744_RS02390	M744_02495	UTEX3055_pg0114	109894	110898	Forward	UTEX3055_RS05365	2739141016	cscK	fructokinase			COG0524	G	Carbohydrate transport and metabolism	non-essential		Yes	No	No	No	No	No
135	CDS	chromosome																											UTEX3055_pg0115	111059	111712	Forward	UTEX3055_RS05360			SMI1-KNR4 cell-wall	Proteins in this family are involved in the regulation of 1,3-beta-glucan synthase activity and cell-wall formation. Genome contextual information showed that SMI1 are primary immunity proteins in bacterial toxin systems.			Y	Not in COGs
136	CDS	chromosome	PCC7942_pg0121	116943	118427	Forward	SYNPCC7942_RS00590	Synpcc7942_0118	637798524	PCC6301_pg0121	116943	118427	Forward	SYC_RS07355	PCC6311_pg0121	116943	118427	Forward	PCC7943_pg0121	116943	118427	Forward	UTEX2973_pg0121	116935	118419	Forward	M744_RS02385	M744_02485	UTEX3055_pg0116	111961	113445	Forward	UTEX3055_RS05355	2739141014	gatB	aspartyl/glutamyl-tRNAAsn/Gln amidotransferasesubunit B			COG0064	J	Translation, ribosomal structure and biogenesis	essential	non-essential	Yes	No	No	No	No	No
137	CDS	chromosome	PCC7942_pg0122	118503	118793	Forward	SYNPCC7942_RS00595			PCC6301_pg0122	118503	118793	Forward	SYC_RS13585	PCC6311_pg0122	118503	118793	Forward	PCC7943_pg0122	118503	118793	Forward	UTEX2973_pg0122	118495	118785	Forward	M744_RS13640		UTEX3055_pg0117	113521	113811	Forward	UTEX3055_RS05350	2739141013		hypothetical protein				Y	Not in COGs
138	CDS	chromosome	PCC7942_pg0123	118735	119292	Reverse	SYNPCC7942_RS00600	Synpcc7942_0119	637798525	PCC6301_pg0123	118735	119292	Reverse	SYC_RS07350	PCC6311_pg0123	118735	119292	Reverse	PCC7943_pg0123	118735	119292	Reverse	UTEX2973_pg0123	118727	119284	Reverse	M744_RS02380	M744_02480	UTEX3055_pg0118	113753	114310	Reverse	UTEX3055_RS05345	2739141012		hypothetical protein				Y	Not in COGs	non-essential		No	No	No	No	No	No
139	CDS	chromosome	PCC7942_pg0124	119508	119993	Reverse	SYNPCC7942_RS00605	Synpcc7942_0120	637798526	PCC6301_pg0124	119508	119993	Reverse	SYC_RS07345	PCC6311_pg0124	119508	119993	Reverse	PCC7943_pg0124	119508	119993	Reverse	UTEX2973_pg0124	119500	119985	Reverse	M744_RS02375	M744_02475	UTEX3055_pg0119	114526	115011	Reverse	UTEX3055_RS05340	2739141011		tRNAArg A34 adenosine deaminase TadA			COG0590	J	Translation, ribosomal structure and biogenesis	non-essential		No	No	No	No	No	No
140	CDS	chromosome	PCC7942_pg0125	120013	121239	Reverse	SYNPCC7942_RS00610	Synpcc7942_0121	637798527	PCC6301_pg0125	120013	121239	Reverse	SYC_RS07340	PCC6311_pg0125	120013	121239	Reverse	PCC7943_pg0125	120013	121239	Reverse	UTEX2973_pg0125	120005	121231	Reverse	M744_RS02370	M744_02470	UTEX3055_pg0120	115031	116257	Reverse	UTEX3055_RS05335	2739141010		hypothetical protein	conserved domain restricted to Cyanobacteria, similarity to lipid-A disaccharide synthase		COG4370	S	Function unknown	essential	non-essential	No	No	No	No	No	No
141	tRNA	chromosome	PCC7942_pg0126	121282	121352	Forward	SYNPCC7942_RS00615	Synpcc7942_R0026	640711017	PCC6301_pg0126	121282	121352	Forward	SYC_RS07335	PCC6311_pg0126	121282	121352	Forward	PCC7943_pg0126	121282	121352	Forward	UTEX2973_pg0126	121274	121344	Forward	M744_RS02365	M744_02465	UTEX3055_pg0121	116300	116370	Forward	UTEX3055_RS05330		tRNA-Cys	tRNA-Cys				Y	Not in COGs	essential	non-essential	#N/A	#N/A
142	CDS	chromosome	PCC7942_pg0127	121831	123408	Reverse	SYNPCC7942_RS00620	Synpcc7942_0122	637798528	PCC6301_pg0127	121831	123408	Reverse	SYC_RS07330	PCC6311_pg0127	121831	123408	Reverse	PCC7943_pg0127	121831	123408	Reverse	UTEX2973_pg0127	121823	123400	Reverse	M744_RS02360	M744_02460	UTEX3055_pg0122	116852	118429	Reverse	UTEX3055_RS05325	2739141008		EAL domain-containing protein			COG4943	T	Signal transduction mechanisms	non-essential		No	No	No	No	No	No
143	tRNA	chromosome	PCC7942_pg0128	123940	124010	Forward	SYNPCC7942_RS00625	Synpcc7942_R0027	640711018	PCC6301_pg0128	123940	124010	Forward	SYC_RS07325	PCC6311_pg0128	123940	124010	Forward	PCC7943_pg0128	123940	124010	Forward	UTEX2973_pg0128	123932	124002	Forward	M744_RS02355	M744_02450	UTEX3055_pg0123	118961	119031	Forward	UTEX3055_RS05320		tRNA-Cys	tRNA-Cys				Y	Not in COGs	non-essential		#N/A	#N/A
144	CDS	chromosome	PCC7942_pg0129	124070	124669	Reverse	SYNPCC7942_RS00630	Synpcc7942_0124	637798530	PCC6301_pg0129	124070	124669	Reverse	SYC_RS07320	PCC6311_pg0129	124070	124669	Reverse	PCC7943_pg0129	124070	124669	Reverse	UTEX2973_pg0129	124062	124661	Reverse	M744_RS02350	M744_02445	UTEX3055_pg0124	119091	119690	Reverse	UTEX3055_RS05315	2739141006		Thiopurine S-methyltransferase TPMT			COG0500	QR	Secondary metabolites biosynthesis, transport and catabolism;General function prediction only	non-essential		No	No	No	No	No	No
145	CDS	chromosome	PCC7942_pg0130	124738	125367	Reverse	SYNPCC7942_RS00635	Synpcc7942_0125	637798531	PCC6301_pg0130	124738	125367	Reverse	SYC_RS07315	PCC6311_pg0130	124738	125367	Reverse	PCC7943_pg0130	124738	125367	Reverse	UTEX2973_pg0130	124730	125359	Reverse	M744_RS02345	M744_02440	UTEX3055_pg0125	119759	120388	Reverse	UTEX3055_RS05310	2739141005	hisB	imidazoleglycerol-phosphate dehydratase			COG0131	E	Amino acid transport and metabolism	essential	non-essential	Yes	No	No	No	No	No
146	CDS	chromosome	PCC7942_pg0131	125382	126158	Reverse	SYNPCC7942_RS00640	Synpcc7942_0126	637798532	PCC6301_pg0131	125382	126158	Reverse	SYC_RS07310	PCC6311_pg0131	125382	126158	Reverse	PCC7943_pg0131	125382	126158	Reverse	UTEX2973_pg0131	125374	126150	Reverse	M744_RS02340	M744_02435	UTEX3055_pg0126	120403	121179	Reverse	UTEX3055_RS05305	2739141004	envM	Enoyl-[acyl-carrier-protein] reductase [NADH]			COG0623	I	Lipid transport and metabolism	essential	non-essential	Yes	No	No	No	No	No
147	CDS	chromosome	PCC7942_pg0132	126390	127058	Forward	SYNPCC7942_RS00645	Synpcc7942_0127	637798533	PCC6301_pg0132	126390	127058	Forward	SYC_RS07305	PCC6311_pg0132	126390	127058	Forward	PCC7943_pg0132	126390	127058	Forward	UTEX2973_pg0132	126382	127050	Forward	M744_RS02335	M744_02430	UTEX3055_pg0127	121411	122079	Forward	UTEX3055_RS05300	2739141003	ntcA	transcriptional regulator, Crp/Fnr family			COG0664	T	Signal transduction mechanisms	essential	non-essential	Yes	No	No	No	No	No
148	CDS	chromosome	PCC7942_pg0133	127151	128449	Forward	SYNPCC7942_RS00650	Synpcc7942_0128	637798534	PCC6301_pg0133	127151	128449	Forward	SYC_RS07300	PCC6311_pg0133	127151	128449	Forward	PCC7943_pg0133	127151	128449	Forward	UTEX2973_pg0133	127143	128441	Forward	M744_RS02330	M744_02425	UTEX3055_pg0128	122172	123470	Forward	UTEX3055_RS05295	2739141002		DUF3084 domain-containing protein	Chromosome associated proteins		COG4372	S	Function unknown	beneficial		Yes	No	No	No	No	No
149	CDS	chromosome	PCC7942_pg0134	128446	128877	Forward	SYNPCC7942_RS00655	Synpcc7942_0129	637798535	PCC6301_pg0134	128446	128877	Forward	SYC_RS07295	PCC6311_pg0134	128446	128877	Forward	PCC7943_pg0134	128446	128877	Forward	UTEX2973_pg0134	128438	128869	Forward	M744_RS02325	M744_02420	UTEX3055_pg0129	123467	123898	Forward	UTEX3055_RS05290	2739141001		RNase H-fold protein, predicted Holliday junction resolvase			COG0816	JLK	Translation, ribosomal structure and biogenesis;Replication, recombination and repair;Transcription	beneficial		Yes	No	No	No	No	No
150	CDS	chromosome	PCC7942_pg0135	128822	129409	Reverse	SYNPCC7942_RS00660	Synpcc7942_0130	637798536	PCC6301_pg0135	128822	129409	Reverse	SYC_RS07290	PCC6311_pg0135	128822	129409	Reverse	PCC7943_pg0135	128822	129409	Reverse	UTEX2973_pg0135	128814	129401	Reverse	M744_RS02320	M744_02415	UTEX3055_pg0130	123843	124430	Reverse	UTEX3055_RS05285	2739141000		hypothetical protein				Y	Not in COGs	non-essential		No	No	No	No	No	No
152	CDS	chromosome	PCC7942_pg0136	129670	132495	Reverse	SYNPCC7942_RS00665	Synpcc7942_0131	637798537	PCC6301_pg0136	129670	132495	Reverse	SYC_RS07285	PCC6311_pg0136	129670	132495	Reverse	PCC7943_pg0136	129670	132495	Reverse	UTEX2973_pg0136	129662	132487	Reverse	M744_RS02315	M744_02410	UTEX3055_pg0131	124691	127516	Reverse	UTEX3055_RS05280	2739140999		Cyclic nucleotide-binding domain-containing protein			COG0348;COG0664	CT	Energy production and conversion;Signal transduction mechanisms	non-essential		No	No	No	No	No	No
153	CDS	chromosome	PCC7942_pg0137	132721	133770	Reverse	SYNPCC7942_RS00670	Synpcc7942_0132	637798538	PCC6301_pg0137	132721	133770	Reverse	SYC_RS07280	PCC6311_pg0137	132721	133770	Reverse	PCC7943_pg0137	132721	133770	Reverse	UTEX2973_pg0137	132713	133762	Reverse	M744_RS02310	M744_02405	UTEX3055_pg0132	127742	128791	Reverse	UTEX3055_RS05275	2739140998		NADP-binding protein	amine oxidase		COG3380	R	General function prediction only	non-essential		No	No	No	No	No	No
154	CDS	chromosome	PCC7942_pg0138	133915	134754	Forward	SYNPCC7942_RS00675	Synpcc7942_0133	637798539	PCC6301_pg0138	133915	134754	Forward	SYC_RS07275	PCC6311_pg0138	133915	134754	Forward	PCC7943_pg0138	133915	134754	Forward	UTEX2973_pg0138	133907	134746	Forward	M744_RS02305	M744_02400	UTEX3055_pg0133	128936	129775	Forward	UTEX3055_RS05270	2739140997		hypothetical protein	ubiquinone cytochrome C chaperone superfamily		COG4735	S	Function unknown	non-essential		No	No	No	No	No	No
155	CDS	chromosome	PCC7942_pg0139	134745	136052	Forward	SYNPCC7942_RS00680	Synpcc7942_0134	637798540	PCC6301_pg0139	134745	136052	Forward	SYC_RS07270	PCC6311_pg0139	134745	136052	Forward	PCC7943_pg0139	134745	136052	Forward	UTEX2973_pg0139	134737	136044	Forward	M744_RS02300	M744_02395	UTEX3055_pg0134	129766	131073	Forward	UTEX3055_RS05265	2739140996		O-antigen ligase family protein		annotation prediction, BLAST evidence	COG3307	M	Cell wall/membrane/envelope biogenesis	essential	non-essential	No	No	No	No	No	No
156	CDS	chromosome	PCC7942_pg0140	136016	136651	Reverse	SYNPCC7942_RS00685	Synpcc7942_0135	637798541	PCC6301_pg0140	136016	136651	Reverse	SYC_RS07265	PCC6311_pg0140	136016	136651	Reverse	PCC7943_pg0140	136016	136651	Reverse	UTEX2973_pg0140	136008	136643	Reverse	M744_RS02295	M744_02390	UTEX3055_pg0135	131037	131672	Reverse	UTEX3055_RS05260	2739140995	rapQ	demethylmenaquinone methyltransferase / 2-methoxy-6-polyprenyl-1,4-benzoquinol methylase			COG0500;COG2226	QRH	Secondary metabolites biosynthesis, transport and catabolism;General function prediction only;Coenzyme transport and metabolism	non-essential		No	No	No	No	No	No
157	CDS	chromosome	PCC7942_pg0141	136706	138013	Reverse	SYNPCC7942_RS00690	Synpcc7942_0136	637798542	PCC6301_pg0141	136706	138013	Reverse	SYC_RS07260	PCC6311_pg0141	136706	138013	Reverse	PCC7943_pg0141	136706	138013	Reverse	UTEX2973_pg0141	136698	138005	Reverse	M744_RS02290	M744_02385	UTEX3055_pg0136	131727	133034	Reverse	UTEX3055_RS05255	2739140994		integrase	Phage integrase family; site-specific integrase		COG0582	LX	Replication, recombination and repair;Mobilome; prophages, transposons	non-essential		No	No	No	No	No	No
158	CDS	chromosome	PCC7942_pg0142	138115	139278	Forward	SYNPCC7942_RS00695	Synpcc7942_0137	637798543	PCC6301_pg0142	138115	139278	Forward	SYC_RS07255	PCC6311_pg0142	138115	139278	Forward	PCC7943_pg0142	138115	139278	Forward	UTEX2973_pg0142	138107	139270	Forward	M744_RS02285	M744_02380	UTEX3055_pg0137	133136	134299	Forward	UTEX3055_RS05250	2739140993	hemH	ferrochelatase			COG0276	H	Coenzyme transport and metabolism	essential	non-essential	Yes	No	No	No	No	No
159	CDS	chromosome	PCC7942_pg0143	139416	140018	Forward	SYNPCC7942_RS00700	Synpcc7942_0138	637798544	PCC6301_pg0143	139416	140018	Forward	SYC_RS07250	PCC6311_pg0143	139416	140018	Forward	PCC7943_pg0143	139416	140018	Forward	UTEX2973_pg0143	139408	140010	Forward	M744_RS02280	M744_02375	UTEX3055_pg0138	134437	135039	Forward	UTEX3055_RS05245	2739140992		Peptidase family M23			COG0739	M	Cell wall/membrane/envelope biogenesis	non-essential		No	No	No	No	No	No
160	CDS	chromosome	PCC7942_pg0144	140268	142106	Forward	SYNPCC7942_RS00705	Synpcc7942_0139	637798545	PCC6301_pg0144	140268	142106	Forward	SYC_RS07245	PCC6311_pg0144	140268	142106	Forward	PCC7943_pg0144	140268	142106	Forward	UTEX2973_pg0144	140260	142098	Forward	M744_RS02275	M744_02370	UTEX3055_pg0139	135289	137127	Forward	UTEX3055_RS05240	2739140991	ilvB	acetolactate synthase catalytic subunit			COG0028	EH	Amino acid transport and metabolism;Coenzyme transport and metabolism	essential	non-essential	Yes	No	No	No	No	No
161	CDS	chromosome	PCC7942_pg0145	142233	142631	Reverse	SYNPCC7942_RS00710	Synpcc7942_0140	637798546	PCC6301_pg0145	142233	142631	Reverse	SYC_RS07240	PCC6311_pg0145	142233	142631	Reverse	PCC7943_pg0145	142233	142631	Reverse	UTEX2973_pg0145	142225	142623	Reverse	M744_RS02270	M744_02365	UTEX3055_pg0140	137254	137652	Reverse	UTEX3055_RS05235	2739140990		hypothetical protein				Y	Not in COGs	non-essential		No	No	No	No	No	No
162	CDS	chromosome	PCC7942_pg0146	142618	143562	Reverse	SYNPCC7942_RS00715	Synpcc7942_0141	637798547	PCC6301_pg0146	142618	143562	Reverse	SYC_RS07235	PCC6311_pg0146	142618	143562	Reverse	PCC7943_pg0146	142618	143562	Reverse	UTEX2973_pg0146	142610	143554	Reverse	M744_RS02265	M744_02360	UTEX3055_pg0141	137639	138583	Reverse	UTEX3055_RS05230	2739140989	secF	preprotein translocase subunit SecF			COG0341	U	Intracellular trafficking, secretion, and vesicular transport	essential	non-essential	Yes	No	No	No	No	No
163	CDS	chromosome	PCC7942_pg0147	143572	144966	Reverse	SYNPCC7942_RS00720	Synpcc7942_0142	637798548	PCC6301_pg0147	143572	144966	Reverse	SYC_RS07230	PCC6311_pg0147	143572	144966	Reverse	PCC7943_pg0147	143572	144966	Reverse	UTEX2973_pg0147	143564	144958	Reverse	M744_RS02260	M744_02355	UTEX3055_pg0142	138593	139987	Reverse	UTEX3055_RS05225	2739140988	secD	preprotein translocase subunit SecD			COG0342	U	Intracellular trafficking, secretion, and vesicular transport	essential	non-essential	Yes	No	No	No	No	No
164	CDS	chromosome	PCC7942_pg0148	145003	145983	Reverse	SYNPCC7942_RS00725	Synpcc7942_0143	637798549	PCC6301_pg0148	145003	145983	Reverse	SYC_RS07225	PCC6311_pg0148	145003	145983	Reverse	PCC7943_pg0148	145003	145983	Reverse	UTEX2973_pg0148	144995	145975	Reverse	M744_RS02255	M744_02350	UTEX3055_pg0143	140024	141004	Reverse	UTEX3055_RS05220	2739140987	pdhB	pyruvate/2-oxoglutarate dehydrogese complex dehydrogese E1 component			COG0022	C	Energy production and conversion	essential	essential	No	No	No	No	No	No
165	CDS	chromosome	PCC7942_pg0149	146268	146720	Forward	SYNPCC7942_RS00730	Synpcc7942_0144	637798550	PCC6301_pg0149	146268	146720	Forward	SYC_RS07220	PCC6311_pg0149	146268	146720	Forward	PCC7943_pg0149	146268	146720	Forward	UTEX2973_pg0149	146260	146712	Forward	M744_RS02250	M744_02340	UTEX3055_pg0144	141289	141741	Forward	UTEX3055_RS05215	2739140985		DUF4281 domain-containing protein	similar to Arabidopsis protein required for neoxanthin biosynthesis			Y	Not in COGs	non-essential		No	Yes	No	No	No	No
166	CDS	chromosome	PCC7942_pg0150	146717	147040	Reverse	SYNPCC7942_RS00735	Synpcc7942_0145	637798551	PCC6301_pg0150	146717	147040	Reverse	SYC_RS07215	PCC6311_pg0150	146717	147040	Reverse	PCC7943_pg0150	146717	147040	Reverse	UTEX2973_pg0150	146709	147032	Reverse	M744_RS02245	M744_02335	UTEX3055_pg0145	141738	142061	Reverse	UTEX3055_RS05210	2739140984		DUF3082 domain-containing protein				Y	Not in COGs	ambiguous		No	No	No	No	No	No
167	CDS	chromosome	PCC7942_pg0151	147160	147855	Forward	SYNPCC7942_RS00740	Synpcc7942_0146	637798552	PCC6301_pg0151	147160	147855	Forward	SYC_RS07210	PCC6311_pg0151	147160	147855	Forward	PCC7943_pg0151	147160	147855	Forward	UTEX2973_pg0151	147152	147847	Forward	M744_RS02240	M744_02330	UTEX3055_pg0146	142181	142876	Forward	UTEX3055_RS05205	2739140983		hypothetical protein				Y	Not in COGs	non-essential		No	No	No	No	No	No
168	CDS	chromosome	PCC7942_pg0152	148159	148491	Reverse	SYNPCC7942_RS00745	Synpcc7942_0147	637798553	PCC6301_pg0152	148159	148491	Reverse	SYC_RS07205	PCC6311_pg0152	148159	148491	Reverse	PCC7943_pg0152	148159	148491	Reverse	UTEX2973_pg0152	148151	148483	Reverse	M744_RS02235	M744_02325	UTEX3055_pg0147	143180	143512	Reverse	UTEX3055_RS05200	2739140982		hypothetical protein				Y	Not in COGs	non-essential		No	No	No	No	No	No
169	CDS	chromosome	PCC7942_pg0153	148646	150190	Forward	SYNPCC7942_RS00750	Synpcc7942_0148	637798554	PCC6301_pg0153	148646	150190	Forward	SYC_RS07200	PCC6311_pg0153	148646	150190	Forward	PCC7943_pg0153	148646	150190	Forward	UTEX2973_pg0153	148638	150182	Forward	M744_RS02230	M744_02320	UTEX3055_pg0148	143667	145211	Forward	UTEX3055_RS05195	2739140981		AAA family ATPase	Aminoglycoside phosphotransferase family enzyme		COG0645;COG2187	R	General function prediction only	beneficial		No	No	No	No	No	No
170	CDS	chromosome	PCC7942_pg0154	150187	150744	Reverse	SYNPCC7942_RS00755	Synpcc7942_0149	637798555	PCC6301_pg0154	150187	150744	Reverse	SYC_RS07195	PCC6311_pg0154	150187	150744	Reverse	PCC7943_pg0154	150187	150744	Reverse	UTEX2973_pg0154	150179	150736	Reverse	M744_RS02225	M744_02315	UTEX3055_pg0149	145208	145765	Reverse	UTEX3055_RS05190	2739140980		methylated-DNA--[protein]-cysteine S-methyltransferase			COG0350	L	Replication, recombination and repair	non-essential		No	No	No	No	No	No
171	CDS	chromosome	PCC7942_pg0155	150752	151918	Reverse	SYNPCC7942_RS00760	Synpcc7942_0150	637798556	PCC6301_pg0155	150752	151918	Reverse	SYC_RS07190	PCC6311_pg0155	150752	151918	Reverse	PCC7943_pg0155	150752	151918	Reverse	UTEX2973_pg0155	150744	151910	Reverse	M744_RS02220	M744_02310	UTEX3055_pg0150	145773	146939	Reverse	UTEX3055_RS05185	2739140979		dolichyl-phosphate beta-D-mannosyltransferase	Cell wall/membrane/envelope biogenesis	annotation prediction, transcriptional evidence	COG0463;COG2246	MI	Cell wall/membrane/envelope biogenesis;Lipid transport and metabolism	beneficial		No	No	No	No	No	No
172	CDS	chromosome	PCC7942_pg0156	152527	154917	Forward	SYNPCC7942_RS00765	Synpcc7942_0151	637798557	PCC6301_pg0156	152527	154917	Forward	SYC_RS07185	PCC6311_pg0156	152527	154917	Forward	PCC7943_pg0156	152527	154917	Forward	UTEX2973_pg0156	152519	154909	Forward	M744_RS02215	M744_02305	UTEX3055_pg0151	147549	149939	Forward	UTEX3055_RS05180	2739140978	psfR	response regulator receiver modulated diguanylate cyclase			COG0745;COG2199;COG3706	TK	Signal transduction mechanisms;Transcription	non-essential		No	No	No	No	No	No
173	CDS	chromosome	PCC7942_pg0157	154914	156011	Reverse	SYNPCC7942_RS00770	Synpcc7942_0152	637798558	PCC6301_pg0157	154914	156011	Reverse	SYC_RS07180	PCC6311_pg0157	154914	156011	Reverse	PCC7943_pg0157	154914	156011	Reverse	UTEX2973_pg0157	154906	156003	Reverse	M744_RS02210	M744_02300	UTEX3055_pg0152	149936	151033	Reverse	UTEX3055_RS05175	2739140977	mraY	phospho-N-acetylmuramoyl-pentapeptide- transferase		annotation prediction evidence	COG0472	M	Cell wall/membrane/envelope biogenesis	essential	non-essential	Yes	No	No	No	No	No
174	CDS	chromosome	PCC7942_pg0158	156026	156307	Reverse	SYNPCC7942_RS00775	Synpcc7942_0153	637798559	PCC6301_pg0158	156026	156307	Reverse	SYC_RS07175	PCC6311_pg0158	156026	156307	Reverse	PCC7943_pg0158	156026	156307	Reverse	UTEX2973_pg0158	156018	156299	Reverse	M744_RS02205	M744_02295	UTEX3055_pg0153	151048	151329	Reverse	UTEX3055_RS05170	2739140976		DUF3134 domain-containing protein	family of proteins restricted to cyanobacteria			Y	Not in COGs	essential	non-essential	No	No	No	No	No	No
175	CDS	chromosome	PCC7942_pg0159	156340	156957	Forward	SYNPCC7942_RS00780	Synpcc7942_0154	637798560	PCC6301_pg0159	156340	156957	Forward	SYC_RS07170	PCC6311_pg0159	156340	156957	Forward	PCC7943_pg0159	156340	156957	Forward	UTEX2973_pg0159	156332	156949	Forward	M744_RS02200	M744_02290	UTEX3055_pg0154	151362	151979	Forward	UTEX3055_RS05165	2739140975		fibrillin	found in plastid lipid-associated proteins			Y	Not in COGs	non-essential		No	Yes	No	No	No	No
176	CDS	chromosome	PCC7942_pg0160	156954	157184	Forward	SYNPCC7942_RS00785	Synpcc7942_0155	637798561	PCC6301_pg0160	156954	157184	Forward	SYC_RS07165	PCC6311_pg0160	156954	157184	Forward	PCC7943_pg0160	156954	157184	Forward	UTEX2973_pg0160	156946	157176	Forward	M744_RS02195	M744_02285	UTEX3055_pg0155	151976	152206	Forward	UTEX3055_RS05160	2739140974		hypothetical protein				Y	Not in COGs	non-essential		No	No	No	No	No	No
177	CDS	chromosome	PCC7942_pg0161	157210	158841	Reverse	SYNPCC7942_RS00790	Synpcc7942_0156	637798562	PCC6301_pg0161	157210	158841	Reverse	SYC_RS07160	PCC6311_pg0161	157210	158841	Reverse	PCC7943_pg0161	157210	158841	Reverse	UTEX2973_pg0161	157202	158833	Reverse	M744_RS02190	M744_02280	UTEX3055_pg0156	152232	153863	Reverse	UTEX3055_RS05155	2739140973		phosphoglucomutase			COG0033	G	Carbohydrate transport and metabolism	beneficial		No	No	No	No	No	No
178	CDS	chromosome	PCC7942_pg0162	159042	159560	Reverse	SYNPCC7942_RS00795	Synpcc7942_0157	637798563	PCC6301_pg0162	159042	159560	Reverse	SYC_RS07155	PCC6311_pg0162	159042	159560	Reverse	PCC7943_pg0162	159042	159560	Reverse	UTEX2973_pg0162	159034	159552	Reverse	M744_RS02185	M744_02275	UTEX3055_pg0157	154064	154582	Reverse	UTEX3055_RS05150	2739140972		hypothetical protein				Y	Not in COGs	non-essential		No	No	No	No	No	No
179	CDS	chromosome	PCC7942_pg0163	159996	161171	Reverse	SYNPCC7942_RS00800	Synpcc7942_0158	637798564	PCC6301_pg0163	159996	161171	Reverse	SYC_RS07150	PCC6311_pg0163	159996	161171	Reverse	PCC7943_pg0163	159996	161171	Reverse	UTEX2973_pg0163	159988	161163	Reverse	M744_RS02180	M744_02270	UTEX3055_pg0158	155018	156193	Reverse	UTEX3055_RS05145	2739140971	moeB	molybdopterin-synthase adenylyltransferase MoeB	cofactor biosynthesis; ubiquitin ligase		COG0476;COG0607	HP	Coenzyme transport and metabolism;Inorganic ion transport and metabolism	essential	non-essential	Yes	No	No	No	No	No
180	CDS	chromosome	PCC7942_pg0164	161198	161632	Reverse	SYNPCC7942_RS00805	Synpcc7942_0159	637798565	PCC6301_pg0164	161198	161632	Reverse	SYC_RS07145	PCC6311_pg0164	161198	161632	Reverse	PCC7943_pg0164	161198	161632	Reverse	UTEX2973_pg0164	161190	161624	Reverse	M744_RS02175	M744_02265	UTEX3055_pg0159	156220	156654	Reverse	UTEX3055_RS05140	2739140970		M67 family metallopeptidase	similar to isopeptidases that release ubiquitin from ubiquitinated proteins		COG1310	O	Posttranslational modification, protein turnover, chaperones	non-essential		No	No	No	No	No	No
181	CDS	chromosome	PCC7942_pg0165	161726	162661	Forward	SYNPCC7942_RS00810	Synpcc7942_0160	637798566	PCC6301_pg0165	161726	162661	Forward	SYC_RS07140	PCC6311_pg0165	161726	162661	Forward	PCC7943_pg0165	161726	162661	Forward	UTEX2973_pg0165	161718	162653	Forward	M744_RS02170	M744_02260	UTEX3055_pg0160	156748	157683	Forward	UTEX3055_RS05135	2739140969	era	GTPase Era			COG1159	J	Translation, ribosomal structure and biogenesis	essential	non-essential	Yes	No	No	No	No	No
182	CDS	chromosome	PCC7942_pg0166	162764	163306	Forward	SYNPCC7942_RS00815	Synpcc7942_0161	637798567	PCC6301_pg0166	162764	163306	Forward	SYC_RS07135	PCC6311_pg0166	162764	163306	Forward	PCC7943_pg0166	162764	163306	Forward	UTEX2973_pg0166	162756	163298	Forward	M744_RS02165	M744_02255	UTEX3055_pg0161	157786	158328	Forward	UTEX3055_RS05130	2739140968		phycobiliprotein lyase				Y	Not in COGs	essential	non-essential	No	No	No	No	No	No
183	CDS	chromosome	PCC7942_pg0167	163405	163755	Forward	SYNPCC7942_RS00820	Synpcc7942_0162	637798568	PCC6301_pg0167	163405	163755	Forward	SYC_RS07130	PCC6311_pg0167	163405	163755	Forward	PCC7943_pg0167	163405	163755	Forward	UTEX2973_pg0167	163397	163747	Forward	M744_RS02160	M744_02250	UTEX3055_pg0162	158427	158777	Forward	UTEX3055_RS05125	2739140967		hypothetical protein				Y	Not in COGs	non-essential		No	No	No	No	No	No
184	CDS	chromosome	PCC7942_pg0168	163761	164510	Forward	SYNPCC7942_RS00825	Synpcc7942_0163	637798569	PCC6301_pg0168	163761	164510	Forward	SYC_RS07125	PCC6311_pg0168	163761	164510	Forward	PCC7943_pg0168	163761	164510	Forward	UTEX2973_pg0168	163753	164502	Forward	M744_RS02155	M744_02245	UTEX3055_pg0163	158783	159532	Forward	UTEX3055_RS05120	2739140966		class I SAM-dependent methyltransferase			COG0500;COG2226	QRH	Secondary metabolites biosynthesis, transport and catabolism;General function prediction only;Coenzyme transport and metabolism	non-essential		No	No	No	No	No	No
185	CDS	chromosome	PCC7942_pg0169	164548	164967	Forward	SYNPCC7942_RS00830	Synpcc7942_0164	637798570	PCC6301_pg0169	164548	164967	Forward	SYC_RS07120	PCC6311_pg0169	164548	164967	Forward	PCC7943_pg0169	164548	164967	Forward	UTEX2973_pg0169	164540	164959	Forward	M744_RS02150	M744_02240	UTEX3055_pg0164	159570	159989	Forward	UTEX3055_RS05115	2739140965		iojap-like ribosome-associated protein			COG0799	J	Translation, ribosomal structure and biogenesis	non-essential		Yes	No	No	No	No	No
186	CDS	chromosome	PCC7942_pg0170	164986	165486	Forward	SYNPCC7942_RS00835	Synpcc7942_0165	637798571	PCC6301_pg0170	164986	165486	Forward	SYC_RS07115	PCC6311_pg0170	164986	165486	Forward	PCC7943_pg0170	164986	165486	Forward	UTEX2973_pg0170	164978	165478	Forward	M744_RS02145	M744_02235	UTEX3055_pg0165	160008	160508	Forward	UTEX3055_RS05110	2739140964	ycf36	CGLD27 family protein	similar to Arabidopsis chloroplast protein greencut conserved gene required for growth in low iron conditions			Y	Not in COGs	non-essential		No	Yes	No	No	Yes	No
187	CDS	chromosome	PCC7942_pg0171	165483	166436	Forward	SYNPCC7942_RS00840	Synpcc7942_0166	637798572	PCC6301_pg0171	165483	166436	Forward	SYC_RS07110	PCC6311_pg0171	165483	166436	Forward	PCC7943_pg0171	165483	166436	Forward	UTEX2973_pg0171	165475	166428	Forward	M744_RS02140	M744_02230	UTEX3055_pg0166	160505	161458	Forward	UTEX3055_RS05105	2739140963		asparaginase			COG4448	E	Amino acid transport and metabolism	beneficial		Yes	No	No	No	No	No
188	tRNA	chromosome	PCC7942_pg0172	166532	166608	Forward	SYNPCC7942_RS00845	Synpcc7942_R0028	640711019	PCC6301_pg0172	166532	166608	Forward	SYC_RS07105	PCC6311_pg0172	166532	166608	Forward	PCC7943_pg0172	166532	166608	Forward	UTEX2973_pg0172	166524	166600	Forward	M744_RS02135	M744_02225	UTEX3055_pg0167	161554	161630	Forward	UTEX3055_RS05100		tRNA-Met	tRNA-Met				Y	Not in COGs	essential	essential	#N/A	#N/A
189	CDS	chromosome	PCC7942_pg0173	166695	166925	Reverse	SYNPCC7942_RS00850	Synpcc7942_0167	637798573	PCC6301_pg0173	166695	166925	Reverse	SYC_RS07100	PCC6311_pg0173	166695	166925	Reverse	PCC7943_pg0173	166695	166925	Reverse	UTEX2973_pg0173	166687	166917	Reverse	M744_RS02130	M744_02220	UTEX3055_pg0168	161717	161947	Reverse	UTEX3055_RS05095	2739140961		hypothetical protein	found in periplasmic ligand-binding sensor proteins			Y	Not in COGs	non-essential		No	No	No	No	No	No
190	CDS	chromosome	PCC7942_pg0174	167065	167748	Forward	SYNPCC7942_RS00855	Synpcc7942_0168	637798574	PCC6301_pg0174	167065	167748	Forward	SYC_RS07095	PCC6311_pg0174	167065	167748	Forward	PCC7943_pg0174	167065	167748	Forward	UTEX2973_pg0174	167057	167740	Forward	M744_RS02125	M744_02215	UTEX3055_pg0169	162087	162770	Forward	UTEX3055_RS05090	2739140960	pilP	type IV pilus basal body protein				Y	Not in COGs	non-essential		No	No	No	Yes	Yes	No
191	CDS	chromosome	PCC7942_pg0175	168176	170347	Forward	SYNPCC7942_RS00860	Synpcc7942_0169	637798575	PCC6301_pg0175	168176	170347	Forward	SYC_RS07090	PCC6311_pg0175	168176	170347	Forward	PCC7943_pg0175	168176	170347	Forward	UTEX2973_pg0175	168168	170339	Forward	M744_RS02120	M744_02210	UTEX3055_pg0170	163198	165369	Forward	UTEX3055_RS05085	2739140959	glnN	glutamine synthetase			COG3968	E	Amino acid transport and metabolism	non-essential		No	No	No	No	No	No
192	CDS	chromosome	PCC7942_pg0176	170498	170752	Forward	SYNPCC7942_RS00865	Synpcc7942_0170	637798576	PCC6301_pg0176	170498	170752	Forward	SYC_RS07085	PCC6311_pg0176	170498	170752	Forward	PCC7943_pg0176	170498	170752	Forward	UTEX2973_pg0176	170490	170744	Forward	M744_RS02115	M744_02205	UTEX3055_pg0171	165520	165774	Forward	UTEX3055_RS05080	2739140958		hypothetical protein		annotation prediction, RNAseq evidence		Y	Not in COGs	non-essential		No	No	No	No	No	No
193	CDS	chromosome	PCC7942_pg0177	170929	171915	Forward	SYNPCC7942_RS00870	Synpcc7942_0171	637798577	PCC6301_pg0177	170929	171915	Forward	SYC_RS07080	PCC6311_pg0177	170929	171915	Forward	PCC7943_pg0177	170929	171915	Forward	UTEX2973_pg0177	170921	171907	Forward	M744_RS02110	M744_02200	UTEX3055_pg0172	165951	166937	Forward	UTEX3055_RS05075	2739140957	cysM	cysteine synthase			COG0031	E	Amino acid transport and metabolism	non-essential		No	No	No	No	No	No
194	CDS	chromosome	PCC7942_pg0178	171912	172205	Forward	SYNPCC7942_RS00875	Synpcc7942_0172	637798578	PCC6301_pg0178	171912	172205	Forward	SYC_RS07075	PCC6311_pg0178	171912	172205	Forward	PCC7943_pg0178	171912	172205	Forward	UTEX2973_pg0178	171904	172197	Forward	M744_RS02105	M744_02195	UTEX3055_pg0173	166934	167227	Forward	UTEX3055_RS05070	2739140956		hypothetical protein				Y	Not in COGs	non-essential		No	No	No	No	No	No
195	CDS	chromosome	PCC7942_pg0179	172202	173071	Reverse	SYNPCC7942_RS00880	Synpcc7942_0173	637798579	PCC6301_pg0179	172202	173071	Reverse	SYC_RS07070	PCC6311_pg0179	172202	173071	Reverse	PCC7943_pg0179	172202	173071	Reverse	UTEX2973_pg0179	172194	173063	Reverse	M744_RS02100	M744_02190	UTEX3055_pg0174	167224	168093	Reverse	UTEX3055_RS05065	2739140955	cysQ	3'-phosphoadenosine 5'-phosphosulfate 3'-phosphatase			COG1218	P	Inorganic ion transport and metabolism	non-essential		No	No	No	No	No	No
196	CDS	chromosome	PCC7942_pg0180	173111	173989	Forward	SYNPCC7942_RS00885	Synpcc7942_0174	637798580	PCC6301_pg0180	173111	173989	Forward	SYC_RS07065	PCC6311_pg0180	173111	173989	Forward	PCC7943_pg0180	173111	173989	Forward	UTEX2973_pg0180	173103	173981	Forward	M744_RS02095	M744_02185	UTEX3055_pg0175	168133	169011	Forward	UTEX3055_RS05060	2739140954		16S rRNA methyltransferase			COG0313	J	Translation, ribosomal structure and biogenesis	non-essential		Yes	No	No	No	No	No
197	CDS	chromosome	PCC7942_pg0181	173986	174198	Forward	SYNPCC7942_RS00890	Synpcc7942_0175	637798581	PCC6301_pg0181	173986	174198	Forward	SYC_RS07060	PCC6311_pg0181	173986	174198	Forward	PCC7943_pg0181	173986	174198	Forward	UTEX2973_pg0181	173978	174190	Forward	M744_RS02090	M744_02180	UTEX3055_pg0176	169008	169220	Forward	UTEX3055_RS05055	2739140953		DUF1049 domain-containing protein				Y	Not in COGs	essential	non-essential	No	No	No	No	No	No
198	CDS	chromosome	PCC7942_pg0182	174311	174712	Forward	SYNPCC7942_RS13665	Synpcc7942_0176	637798582	PCC6301_pg0182	174311	174712	Forward	SYC_RS13580	PCC6311_pg0182	174311	174712	Forward	PCC7943_pg0182	174311	174712	Forward	UTEX2973_pg0182	174303	174704	Forward	M744_RS13635	M744_02175	UTEX3055_pg0177	169336	169737	Forward	UTEX3055_RS05050	2739140952		hypothetical protein	synthase/transferase	annotation prediction, transcriptional evidence, RNAseq evidence		Y	Not in COGs	non-essential		No	No	No	No	No	No
199	CDS	chromosome	PCC7942_pg0183	174709	175497	Reverse	SYNPCC7942_RS00900	Synpcc7942_0177	637798583	PCC6301_pg0183	174709	175497	Reverse	SYC_RS07050	PCC6311_pg0183	174709	175497	Reverse	PCC7943_pg0183	174709	175497	Reverse	UTEX2973_pg0183	174701	175489	Reverse	M744_RS02080	M744_02170	UTEX3055_pg0178	169734	170522	Reverse	UTEX3055_RS05045	2739140951		ABC-2 type transport system permease protein			COG4587	R	General function prediction only	non-essential		No	No	No	No	No	No
200	CDS	chromosome	PCC7942_pg0184	175494	176477	Reverse	SYNPCC7942_RS00905	Synpcc7942_0178	637798584	PCC6301_pg0184	175494	176477	Reverse	SYC_RS07045	PCC6311_pg0184	175494	176477	Reverse	PCC7943_pg0184	175494	176477	Reverse	UTEX2973_pg0184	175486	176469	Reverse	M744_RS02075	M744_02165	UTEX3055_pg0179	170519	171502	Reverse	UTEX3055_RS05040	2739140950		ATP-binding cassette domain-containing protein			COG4586	R	General function prediction only	non-essential		No	No	No	No	No	No
201	CDS	chromosome	PCC7942_pg0185	176742	177095	Forward	SYNPCC7942_RS00910	Synpcc7942_0179	637798585	PCC6301_pg0185	176742	177095	Forward	SYC_RS07040	PCC6311_pg0185	176742	177095	Forward	PCC7943_pg0185	176742	177095	Forward	UTEX2973_pg0185	176734	177087	Forward	M744_RS02070	M744_02160	UTEX3055_pg0180	171622	171960	Forward	UTEX3055_RS05035	2739140949		tRNA-binding protein			COG0073	J	Translation, ribosomal structure and biogenesis	non-essential		No	No	No	No	No	No
204	CDS	chromosome																											UTEX3055_pg0181	172274	172924	Forward	UTEX3055_RS05030	2739140948		DUF4433 domain-containing protein	distantly similar to pfam01885 suggesting these may be ADP-ribosylases.		COG4948	MR	Cell wall/membrane/envelope biogenesis;General function prediction only
205	CDS	chromosome																											UTEX3055_pg0182	172941	173984	Forward	UTEX3055_RS05025	2739140947		O-acetyl-ADP-ribose deacetylase regulator of RNase III, contains Macro domain			COG2110	J	Translation, ribosomal structure and biogenesis
206	CDS	chromosome	PCC7942_pg0188	180156	180881	Reverse	SYNPCC7942_RS00925	Synpcc7942_0182	637798588	PCC6301_pg0188	180156	180881	Reverse	SYC_RS07025	PCC6311_pg0188	180156	180881	Reverse	PCC7943_pg0188	180156	180881	Reverse	UTEX2973_pg0188	180148	180873	Reverse	M744_RS02055	M744_02145	UTEX3055_pg0183	174229	174954	Reverse	UTEX3055_RS05020	2739140946		class I SAM-dependent methyltransferase			COG2890	J	Translation, ribosomal structure and biogenesis	non-essential		No	No	No	No	No	No
207	CDS	chromosome	PCC7942_pg0189	181078	181467	Forward	SYNPCC7942_RS00930	Synpcc7942_0183	637798589	PCC6301_pg0189	181078	181467	Forward	SYC_RS07020	PCC6311_pg0189	181078	181467	Forward	PCC7943_pg0189	181078	181467	Forward	UTEX2973_pg0189	181070	181459	Forward	M744_RS02050	M744_02140	UTEX3055_pg0184	175151	175540	Forward	UTEX3055_RS05015	2739140945		hypothetical protein				Y	Not in COGs	non-essential		No	No	No	No	No	No
208	CDS	chromosome	PCC7942_pg0190	181464	182555	Forward	SYNPCC7942_RS00935	Synpcc7942_0184	637798590	PCC6301_pg0190	181464	182555	Forward	SYC_RS07015	PCC6311_pg0190	181464	182555	Forward	PCC7943_pg0190	181464	182555	Forward	UTEX2973_pg0190	181456	182547	Forward	M744_RS02045	M744_02135	UTEX3055_pg0185	175537	176622	Forward	UTEX3055_RS05010	2739140944	pit	inorganic phosphate transporter, PiT family			COG0306	P	Inorganic ion transport and metabolism	non-essential		No	No	No	No	No	No
209	CDS	chromosome	PCC7942_pg0191	182620	184146	Forward	SYNPCC7942_RS00940	Synpcc7942_0185	637798591	PCC6301_pg0191	182620	184146	Forward	SYC_RS07010	PCC6311_pg0191	182620	184146	Forward	PCC7943_pg0191	182620	184146	Forward	UTEX2973_pg0191	182612	184138	Forward	M744_RS02040	M744_02130	UTEX3055_pg0186	176687	178213	Forward	UTEX3055_RS05005	2739140943	ggt	gamma-glutamyltranspeptidase			COG0405	E	Amino acid transport and metabolism	non-essential		No	No	No	No	No	No
210	CDS	chromosome	PCC7942_pg0192	184160	184411	Forward	SYNPCC7942_RS00945	Synpcc7942_0186	637798592	PCC6301_pg0192	184160	184411	Forward	SYC_RS07005	PCC6311_pg0192	184160	184411	Forward	PCC7943_pg0192	184160	184411	Forward	UTEX2973_pg0192	184152	184403	Forward	M744_RS02035	M744_02125	UTEX3055_pg0187	178227	178478	Forward	UTEX3055_RS05000	2739140942		hypothetical protein				Y	Not in COGs	non-essential		No	No	No	No	No	No
211	CDS	chromosome	PCC7942_pg0193	184418	185461	Reverse	SYNPCC7942_RS00950	Synpcc7942_0187	637798593	PCC6301_pg0193	184418	185461	Reverse	SYC_RS07000	PCC6311_pg0193	184418	185461	Reverse	PCC7943_pg0193	184418	185461	Reverse	UTEX2973_pg0193	184410	185453	Reverse	M744_RS02030	M744_02120	UTEX3055_pg0188	178485	179528	Reverse	UTEX3055_RS04995	2739140941		Hemolysin, contains CBS domains			COG1253	R	General function prediction only	beneficial		No	No	No	No	No	No
212	CDS	chromosome	PCC7942_pg0194	185682	187418	Forward	SYNPCC7942_RS00955	Synpcc7942_0188	637798594	PCC6301_pg0194	185682	187418	Forward	SYC_RS06995	PCC6311_pg0194	185682	187418	Forward	PCC7943_pg0194	185682	187418	Forward	UTEX2973_pg0194	185674	187410	Forward	M744_RS02025	M744_02115	UTEX3055_pg0189	179753	181489	Forward	UTEX3055_RS04990	2739140940		diguanylate cyclase/phosphodiesterase			COG5001	T	Signal transduction mechanisms	non-essential		No	No	No	No	No	No
213	CDS	chromosome	PCC7942_pg0195	187531	189258	Reverse	SYNPCC7942_RS00960	Synpcc7942_0189	637798595	PCC6301_pg0195	187531	189258	Reverse	SYC_RS06990	PCC6311_pg0195	187531	189258	Reverse	PCC7943_pg0195	187531	189258	Reverse	UTEX2973_pg0195	187523	189250	Reverse	M744_RS02020	M744_02110	UTEX3055_pg0190	181602	183329	Reverse	UTEX3055_RS04985	2739140939	guaA	glutamine-hydrolyzing GMP synthase		annotation prediction, transcriptional evidence	COG0518;COG0519	F	Nucleotide transport and metabolism	essential	non-essential	Yes	No	No	No	No	No
214	CDS	chromosome	PCC7942_pg0196	189273	190397	Reverse	SYNPCC7942_RS00965	Synpcc7942_0190	637798596	PCC6301_pg0196	189273	190397	Reverse	SYC_RS06985	PCC6311_pg0196	189273	190397	Reverse	PCC7943_pg0196	189273	190397	Reverse	UTEX2973_pg0196	189265	190389	Reverse	M744_RS02015	M744_02105	UTEX3055_pg0191	183344	184468	Reverse	UTEX3055_RS04980	2739140938	cbiD	cobalt-precorrin-6A synthase			COG1903	H	Coenzyme transport and metabolism	essential	non-essential	Yes	No	No	No	No	No
215	CDS	chromosome	PCC7942_pg0197	190472	191620	Forward	SYNPCC7942_RS00970	Synpcc7942_0191	637798597	PCC6301_pg0197	190472	191620	Forward	SYC_RS06980	PCC6311_pg0197	190472	191620	Forward	PCC7943_pg0197	190472	191620	Forward	UTEX2973_pg0197	190464	191612	Forward	M744_RS02010	M744_02100	UTEX3055_pg0192	184543	185691	Forward	UTEX3055_RS04975	2739140937		class V aminotransferase			COG0075	EF	Amino acid transport and metabolism;Nucleotide transport and metabolism	essential	non-essential	No	No	No	No	No	No
216	CDS	chromosome	PCC7942_pg0198	191710	192186	Reverse	SYNPCC7942_RS00975	Synpcc7942_0192	637798598	PCC6301_pg0198	191710	192186	Reverse	SYC_RS06975	PCC6311_pg0198	191710	192186	Reverse	PCC7943_pg0198	191710	192186	Reverse	UTEX2973_pg0198	191702	192178	Reverse	M744_RS02005	M744_02095	UTEX3055_pg0193	185780	186256	Reverse	UTEX3055_RS04970	2739140936	ycf60	conserved hypothetical protein YCF60	chloroplast import apparatus			Y	Not in COGs	non-essential		Yes	Yes	No	No	No	No
217	CDS	chromosome	PCC7942_pg0199	192247	192471	Reverse	SYNPCC7942_RS00980	Synpcc7942_0193	637798599	PCC6301_pg0199	192247	192471	Reverse	SYC_RS13575	PCC6311_pg0199	192247	192471	Reverse	PCC7943_pg0199	192247	192471	Reverse	UTEX2973_pg0199	192239	192463	Reverse	M744_RS02000	M744_02090	UTEX3055_pg0194	186317	186541	Reverse	UTEX3055_RS04965	2739140935		hypothetical protein				Y	Not in COGs	non-essential		No	No	No	No	No	No
218	CDS	chromosome	PCC7942_pg0200	192655	195516	Reverse	SYNPCC7942_RS00985	Synpcc7942_0194	637798600	PCC6301_pg0200	192655	195516	Reverse	SYC_RS06970	PCC6311_pg0200	192655	195516	Reverse	PCC7943_pg0200	192655	195516	Reverse	UTEX2973_pg0200	192647	195508	Reverse	M744_RS01995	M744_02085	UTEX3055_pg0195	186725	189586	Reverse	UTEX3055_RS04960	2739140934	polA	DNA polymerase I		annotation prediction, BLAST evidence, RNAseq evidence	COG0258;COG0749	L	Replication, recombination and repair	ambiguous		Yes	No	No	No	No	No
219	CDS	chromosome	PCC7942_pg0201	195630	196058	Forward	SYNPCC7942_RS00990	Synpcc7942_0195	637798601	PCC6301_pg0201	195630	196058	Forward	SYC_RS06965	PCC6311_pg0201	195630	196058	Forward	PCC7943_pg0201	195630	196058	Forward	UTEX2973_pg0201	195622	196050	Forward	M744_RS01990	M744_02080	UTEX3055_pg0196	189700	190128	Forward	UTEX3055_RS04955	2739140933		Pentapeptide repeat-containing protein	Uncharacterized protein YjbI		COG1357	S	Function unknown	non-essential		No	No	No	No	No	No
220	CDS	chromosome	PCC7942_pg0202	196094	197575	Reverse	SYNPCC7942_RS00995	Synpcc7942_0196	637798602	PCC6301_pg0202	196094	197575	Reverse	SYC_RS06960	PCC6311_pg0202	196094	197575	Reverse	PCC7943_pg0202	196094	197575	Reverse	UTEX2973_pg0202	196086	197567	Reverse	M744_RS01985	M744_02075	UTEX3055_pg0197	190164	191645	Reverse	UTEX3055_RS04950	2739140932		Apocarotenoid-15,15'-oxygenase			COG3670	Q	Secondary metabolites biosynthesis, transport and catabolism	non-essential		No	Yes	No	No	No	No
221	CDS	chromosome	PCC7942_pg0203	197572	198933	Reverse	SYNPCC7942_RS01000	Synpcc7942_0197	637798603	PCC6301_pg0203	197572	198933	Reverse	SYC_RS06955	PCC6311_pg0203	197572	198933	Reverse	PCC7943_pg0203	197572	198933	Reverse	UTEX2973_pg0203	197564	198925	Reverse	M744_RS01980	M744_02070	UTEX3055_pg0198	191642	193003	Reverse	UTEX3055_RS04945	2739140931		Folate-biopterin transporter			COG2211	G	Carbohydrate transport and metabolism	non-essential		No	Yes	No	No	No	No
222	CDS	chromosome	PCC7942_pg0204	198993	200429	Reverse	SYNPCC7942_RS01005	Synpcc7942_0198	637798604	PCC6301_pg0204	198993	200429	Reverse	SYC_RS06950	PCC6311_pg0204	198993	200429	Reverse	PCC7943_pg0204	198993	200429	Reverse	UTEX2973_pg0204	198985	200421	Reverse	M744_RS01975	M744_02065	UTEX3055_pg0199	193063	194499	Reverse	UTEX3055_RS04940	2739140930	ndbC	NADH dehydrogenase			COG1252	C	Energy production and conversion	non-essential		No	No	No	No	No	No
223	CDS	chromosome	PCC7942_pg0205	200426	201352	Reverse	SYNPCC7942_RS01010	Synpcc7942_0199	637798605	PCC6301_pg0205	200426	201352	Reverse	SYC_RS06945	PCC6311_pg0205	200426	201352	Reverse	PCC7943_pg0205	200426	201352	Reverse	UTEX2973_pg0205	200418	201344	Reverse	M744_RS01970	M744_02060	UTEX3055_pg0200	194496	195422	Reverse	UTEX3055_RS04935	2739140929		DUF2231 domain-containing protein	predicted membrane protein		COG4244	S	Function unknown	non-essential		No	No	No	No	No	No
224	CDS	chromosome	PCC7942_pg0206	201352	201888	Reverse	SYNPCC7942_RS01015	Synpcc7942_0200	637798606	PCC6301_pg0206	201352	201888	Reverse	SYC_RS06940	PCC6311_pg0206	201352	201888	Reverse	PCC7943_pg0206	201352	201888	Reverse	UTEX2973_pg0206	201344	201880	Reverse	M744_RS01965	M744_02055	UTEX3055_pg0201	195422	195958	Reverse	UTEX3055_RS04930	2739140928		DUF2231 domain-containing protein	predicted membrane protein		COG4244	S	Function unknown	non-essential		No	No	No	No	No	No
225	CDS	chromosome	PCC7942_pg0207	201889	202641	Reverse	SYNPCC7942_RS01020	Synpcc7942_0201	637798607	PCC6301_pg0207	201889	202641	Reverse	SYC_RS06935	PCC6311_pg0207	201889	202641	Reverse	PCC7943_pg0207	201889	202641	Reverse	UTEX2973_pg0207	201881	202633	Reverse	M744_RS01960	M744_02050	UTEX3055_pg0202	195959	196711	Reverse	UTEX3055_RS04925	2739140927	ccoO	cytochrome c oxidase			COG2993	C	Energy production and conversion	non-essential		No	No	No	No	No	No
226	CDS	chromosome	PCC7942_pg0208	202638	204089	Reverse	SYNPCC7942_RS01025	Synpcc7942_0202	637798608	PCC6301_pg0208	202638	204089	Reverse	SYC_RS06930	PCC6311_pg0208	202638	204089	Reverse	PCC7943_pg0208	202638	204089	Reverse	UTEX2973_pg0208	202630	204081	Reverse	M744_RS01955	M744_02045	UTEX3055_pg0203	196708	198159	Reverse	UTEX3055_RS04920	2739140926	ccoN	cytochrome c oxidase cbb3-type subunit 1		annotation prediction, BLAST evidence, transcriptional evidence, RNAseq evidence	COG3278	C	Energy production and conversion	non-essential		No	No	No	No	No	No
227	CDS	chromosome	PCC7942_pg0209	204483	205589	Reverse	SYNPCC7942_RS01030	Synpcc7942_0203	637798609	PCC6301_pg0209	204483	205589	Reverse	SYC_RS06925	PCC6311_pg0209	204483	205589	Reverse	PCC7943_pg0209	204483	205589	Reverse	UTEX2973_pg0209	204475	205581	Reverse	M744_RS01950	M744_02040	UTEX3055_pg0204	198553	199659	Reverse	UTEX3055_RS04915	2739140925	ribD	diaminohydroxyphosphoribosylaminopyrimidine deaminase /5-amino-6-5-phosphoribosylaminouracil reductase			COG0117;COG1985	H	Coenzyme transport and metabolism	essential	non-essential	Yes	Yes	No	No	No	No
228	CDS	chromosome	PCC7942_pg0210	205582	206046	Reverse	SYNPCC7942_RS01035	Synpcc7942_0204	637798610	PCC6301_pg0210	205582	206046	Reverse	SYC_RS06920	PCC6311_pg0210	205582	206046	Reverse	PCC7943_pg0210	205582	206046	Reverse	UTEX2973_pg0210	205574	206038	Reverse	M744_RS01945	M744_02035	UTEX3055_pg0205	199652	200116	Reverse	UTEX3055_RS04910	2739140924		DUF3122 domain-containing protein	protein family with unknown function that appear to be limited to cyanobacteria			Y	Not in COGs	non-essential		No	No	No	No	No	No
229	CDS	chromosome	PCC7942_pg0211	206198	207214	Forward	SYNPCC7942_RS01040	Synpcc7942_0205	637798611	PCC6301_pg0211	206198	207214	Forward	SYC_RS06915	PCC6311_pg0211	206198	207214	Forward	PCC7943_pg0211	206198	207214	Forward	UTEX2973_pg0211	206190	207206	Forward	M744_RS01940	M744_02030	UTEX3055_pg0206	200268	201284	Forward	UTEX3055_RS04905	2739140923		bifunctional NMN adenylyltransferase/nudix hydrolase			COG1051;COG1056	FH	Nucleotide transport and metabolism;Coenzyme transport and metabolism	beneficial		No	No	No	No	No	No
230	CDS	chromosome	PCC7942_pg0212	207362	208750	Forward	SYNPCC7942_RS01045	Synpcc7942_0206	637798612	PCC6301_pg0212	207362	208750	Forward	SYC_RS06910	PCC6311_pg0212	207362	208750	Forward	PCC7943_pg0212	207362	208750	Forward	UTEX2973_pg0212	207342	208730	Forward	M744_RS01935	M744_02025	UTEX3055_pg0207	201432	202820	Forward	UTEX3055_RS04900	2739140922		nicotinamide phosphoribosyltransferase			COG1488	H	Coenzyme transport and metabolism	non-essential		No	No	No	No	No	No
231	CDS	chromosome	PCC7942_pg0213	208813	208983	Forward	SYNPCC7942_RS14130	Synpcc7942_0207	637798613	PCC6301_pg0213	208813	208983	Forward	SYC_RS06905	PCC6311_pg0213	208813	208983	Forward	PCC7943_pg0213	208813	208983	Forward	UTEX2973_pg0213	208805	208975	Forward	M744_RS14100		UTEX3055_pg0208	202883	203053	Forward	UTEX3055_RS14690	2739140921		hypothetical protein				Y	Not in COGs	non-essential		No	No	No	No	No	No
232	CDS	chromosome	PCC7942_pg0214	209056	211827	Forward	SYNPCC7942_RS01055	Synpcc7942_0208	637798614	PCC6301_pg0214	209056	211827	Forward	SYC_RS06900	PCC6311_pg0214	209056	211827	Forward	PCC7943_pg0214	209056	211827	Forward	UTEX2973_pg0214	209048	211819	Forward	M744_RS01925	M744_02015	UTEX3055_pg0209	203126	205897	Forward	UTEX3055_RS04895	2739140920	pilF	Tfp pilus assembly protein PilF			COG0457;COG0859	RM	General function prediction only;Cell wall/membrane/envelope biogenesis	non-essential		No	No	No	Yes	No	No
233	CDS	chromosome	PCC7942_pg0215	211824	212450	Reverse	SYNPCC7942_RS01060	Synpcc7942_0209	637798615	PCC6301_pg0215	211824	212450	Reverse	SYC_RS06895	PCC6311_pg0215	211824	212450	Reverse	PCC7943_pg0215	211824	212450	Reverse	UTEX2973_pg0215	211816	212442	Reverse	M744_RS01920	M744_02010	UTEX3055_pg0210	205894	206520	Reverse	UTEX3055_RS04890	2739140919	maf	septum formation protein Maf			COG0424	Q	Secondary metabolites biosynthesis, transport and catabolism	non-essential		Yes	No	No	No	No	No
234	CDS	chromosome	PCC7942_pg0216	212496	212897	Forward	SYNPCC7942_RS01065	Synpcc7942_0210	637798616	PCC6301_pg0216	212496	212897	Forward	SYC_RS06890	PCC6311_pg0216	212496	212897	Forward	PCC7943_pg0216	212496	212897	Forward	UTEX2973_pg0216	212488	212889	Forward	M744_RS01915	M744_02005	UTEX3055_pg0211	206566	206967	Forward	UTEX3055_RS04885	2739140918		hypothetical protein				Y	Not in COGs	non-essential		No	No	No	No	No	No
235	CDS	chromosome	PCC7942_pg0217	212909	214384	Forward	SYNPCC7942_RS01070	Synpcc7942_0211	637798617	PCC6301_pg0217	212909	214384	Forward	SYC_RS06885	PCC6311_pg0217	212909	214384	Forward	PCC7943_pg0217	212909	214384	Forward	UTEX2973_pg0217	212901	214376	Forward	M744_RS01910	M744_02000	UTEX3055_pg0212	206979	208454	Forward	UTEX3055_RS04880	2739140917	cobQ	cobalamin biosynthesis protein CobQ			COG1492	H	Coenzyme transport and metabolism	essential	non-essential	Yes	No	No	No	No	No
236	CDS	chromosome	PCC7942_pg0218	214471	215559	Forward	SYNPCC7942_RS01075	Synpcc7942_0212	637798618	PCC6301_pg0218	214471	215559	Forward	SYC_RS06880	PCC6311_pg0218	214471	215559	Forward	PCC7943_pg0218	214471	215559	Forward	UTEX2973_pg0218	214463	215551	Forward	M744_RS01905	M744_01990	UTEX3055_pg0213	208541	209629	Forward	UTEX3055_RS04875	2739140916	aroC	chorismate synthase			COG0082	E	Amino acid transport and metabolism	essential	non-essential	Yes	No	No	No	No	No
237	CDS	chromosome	PCC7942_pg0219	215643	216188	Reverse	SYNPCC7942_RS01080	Synpcc7942_0213	637798619	PCC6301_pg0219	215643	216188	Reverse	SYC_RS06875	PCC6311_pg0219	215643	216188	Reverse	PCC7943_pg0219	215643	216188	Reverse	UTEX2973_pg0219	215635	216180	Reverse	M744_RS01900	M744_01985	UTEX3055_pg0214	209713	210258	Reverse	UTEX3055_RS04870	2739140915		hypothetical protein				Y	Not in COGs	non-essential		No	No	No	No	No	No
238	CDS	chromosome	PCC7942_pg0220	216509	217432	Forward	SYNPCC7942_RS01085	Synpcc7942_0214	637798620	PCC6301_pg0220	216509	217432	Forward	SYC_RS06870	PCC6311_pg0220	216509	217432	Forward	PCC7943_pg0220	216509	217432	Forward	UTEX2973_pg0220	216501	217424	Forward	M744_RS01895	M744_01975	UTEX3055_pg0215	210579	211502	Forward	UTEX3055_RS04865	2739140914		AEC family transporter	auxin efflux carrier family; transporter	annotation prediction, BLAST evidence, transcriptional evidence, RNAseq evidence	COG0679	R	General function prediction only	non-essential		No	No	No	No	No	No
239	CDS	chromosome	PCC7942_pg0221	217424	217813	Reverse	SYNPCC7942_RS01090	Synpcc7942_0215	637798621	PCC6301_pg0221	217424	217813	Reverse	SYC_RS06865	PCC6311_pg0221	217424	217813	Reverse	PCC7943_pg0221	217424	217813	Reverse	UTEX2973_pg0221	217416	217805	Reverse	M744_RS01890	M744_01970	UTEX3055_pg0216	211494	211883	Reverse	UTEX3055_RS04860	2739140913		hypothetical protein			COG0494	V	Defense mechanisms	non-essential		No	No	No	No	No	No
240	CDS	chromosome	PCC7942_pg0222	217948	218964	Reverse	SYNPCC7942_RS01095	Synpcc7942_0216	637798622	PCC6301_pg0222	217948	218964	Reverse	SYC_RS06860	PCC6311_pg0222	217948	218964	Reverse	PCC7943_pg0222	217948	218964	Reverse	UTEX2973_pg0222	217940	218956	Reverse	M744_RS01885	M744_01965	UTEX3055_pg0217	212018	213034	Reverse	UTEX3055_RS04855	2739140912		NADPH2 quinone reductase			COG0604	CR	Energy production and conversion;General function prediction only	non-essential		No	No	No	No	No	No
241	CDS	chromosome	PCC7942_pg0223	219113	219871	Forward	SYNPCC7942_RS01100	Synpcc7942_0217	637798623	PCC6301_pg0223	219113	219871	Forward	SYC_RS06855	PCC6311_pg0223	219113	219871	Forward	PCC7943_pg0223	219113	219871	Forward	UTEX2973_pg0223	219105	219863	Forward	M744_RS01880	M744_01960	UTEX3055_pg0218	213183	213941	Forward	UTEX3055_RS04850	2739140911		Phosphoglycolate phosphatase, HAD superfamily		annotation prediction, BLAST evidence	COG0546	C	Energy production and conversion	non-essential		No	No	No	No	No	No
242	tRNA	chromosome	PCC7942_pg0224	219927	220000	Forward	SYNPCC7942_RS01105	Synpcc7942_R0029	640711020	PCC6301_pg0224	219927	220000	Forward	SYC_RS06850	PCC6311_pg0224	219927	220000	Forward	PCC7943_pg0224	219927	220000	Forward	UTEX2973_pg0224	219919	219992	Forward	M744_RS01875	M744_01950	UTEX3055_pg0219	213997	214070	Forward	UTEX3055_RS04845		tRNA -Pro	tRNA-Pro				Y	Not in COGs	essential	non-essential	#N/A	#N/A
243	CDS	chromosome	PCC7942_pg0225	220024	220191	Reverse	SYNPCC7942_RS01110	Synpcc7942_0218	637798624	PCC6301_pg0225	220024	220191	Reverse	SYC_RS06845	PCC6311_pg0225	220024	220191	Reverse	PCC7943_pg0225	220024	220191	Reverse	UTEX2973_pg0225	220016	220183	Reverse	M744_RS01870	M744_01945	UTEX3055_pg0220	214094	214261	Reverse	UTEX3055_RS04840	2739140909		protochlorophyllide oxidoreductase				Y	Not in COGs	ambiguous		No	No	No	No	No	No
244	CDS	chromosome	PCC7942_pg0226	220316	220636	Reverse	SYNPCC7942_RS01115	Synpcc7942_0219	637798625	PCC6301_pg0226	220316	220636	Reverse	SYC_RS06840	PCC6311_pg0226	220316	220636	Reverse	PCC7943_pg0226	220316	220636	Reverse	UTEX2973_pg0226	220308	220628	Reverse	M744_RS01865	M744_01940	UTEX3055_pg0221	214386	214706	Reverse	UTEX3055_RS04835	2739140908		hypothetical protein				Y	Not in COGs	non-essential		No	No	No	No	No	No
245	CDS	chromosome	PCC7942_pg0227	220639	221397	Reverse	SYNPCC7942_RS01120	Synpcc7942_0220	637798626	PCC6301_pg0227	220639	221397	Reverse	SYC_RS06835	PCC6311_pg0227	220639	221397	Reverse	PCC7943_pg0227	220639	221397	Reverse	UTEX2973_pg0227	220631	221389	Reverse	M744_RS01860	M744_01935	UTEX3055_pg0222	214709	215467	Reverse	UTEX3055_RS04830	2739140907	minD	MinD-like ATPase involved in chromosome partitioning or flagellar assembly			COG0455	DN	Cell cycle control, cell division, chromosome partitioning;Cell motility	non-essential		No	No	No	No	No	No
246	CDS	chromosome	PCC7942_pg0228	221498	222535	Forward	SYNPCC7942_RS01125	Synpcc7942_0221	637798627	PCC6301_pg0228	221498	222535	Forward	SYC_RS06830	PCC6311_pg0228	221498	222535	Forward	PCC7943_pg0228	221498	222535	Forward	UTEX2973_pg0228	221490	222527	Forward	M744_RS01855	M744_01930	UTEX3055_pg0223	215568	216605	Forward	UTEX3055_RS04825	2739140906	glk	glucokinase			COG0837	G	Carbohydrate transport and metabolism	non-essential		Yes	No	No	No	No	No
247	CDS	chromosome	PCC7942_pg0229	222532	223398	Forward	SYNPCC7942_RS01130	Synpcc7942_0222	637798628	PCC6301_pg0229	222532	223398	Forward	SYC_RS06825	PCC6311_pg0229	222532	223398	Forward	PCC7943_pg0229	222532	223398	Forward	UTEX2973_pg0229	222524	223390	Forward	M744_RS01850	M744_01925	UTEX3055_pg0224	216602	217468	Forward	UTEX3055_RS04820	2739140905		Nucleoside-diphosphate-sugar epimerase			COG0451	M	Cell wall/membrane/envelope biogenesis	essential	non-essential	No	Yes	No	No	No	No
248	CDS	chromosome	PCC7942_pg0230	223395	223805	Reverse	SYNPCC7942_RS01135	Synpcc7942_0223	637798629	PCC6301_pg0230	223395	223805	Reverse	SYC_RS06820	PCC6311_pg0230	223395	223805	Reverse	PCC7943_pg0230	223395	223805	Reverse	UTEX2973_pg0230	223387	223797	Reverse	M744_RS01845	M744_01920	UTEX3055_pg0225	217465	217875	Reverse	UTEX3055_RS04815	2739140904		hypothetical protein				Y	Not in COGs	non-essential		No	No	No	No	No	No
249	CDS	chromosome	PCC7942_pg0231	223821	223961	Reverse	SYNPCC7942_RS01140	Synpcc7942_0224	637798630	PCC6301_pg0231	223821	223961	Reverse	SYC_RS06815	PCC6311_pg0231	223821	223961	Reverse	PCC7943_pg0231	223821	223961	Reverse	UTEX2973_pg0231	223813	223953	Reverse	M744_RS01840	M744_01915	UTEX3055_pg0226	217891	218031	Reverse	UTEX3055_RS04810	2739140903	psbN	protein psbN				Y	Not in COGs	ambiguous		Yes	No	No	No	No	No
250	CDS	chromosome	PCC7942_pg0232	224060	224263	Forward	SYNPCC7942_RS01145	Synpcc7942_0225	637798631	PCC6301_pg0232	224060	224263	Forward	SYC_RS06810	PCC6311_pg0232	224060	224263	Forward	PCC7943_pg0232	224060	224263	Forward	UTEX2973_pg0232	224052	224255	Forward	M744_RS01835	M744_01910	UTEX3055_pg0227	218130	218333	Forward	UTEX3055_RS04805	2739140902	psbH	photosystem II reaction center protein H				Y	Not in COGs	essential	essential	Yes	No	No	No	No	No
251	CDS	chromosome	PCC7942_pg0233	224357	224632	Forward	SYNPCC7942_RS01150	Synpcc7942_0226	637798632	PCC6301_pg0233	224357	224632	Forward	SYC_RS06805	PCC6311_pg0233	224357	224632	Forward	PCC7943_pg0233	224357	224632	Forward	UTEX2973_pg0233	224349	224624	Forward	M744_RS01830	M744_01905	UTEX3055_pg0228	218427	218702	Forward	UTEX3055_RS04800	2739140901		preprotein translocase subunit TatA			COG1826	U	Intracellular trafficking, secretion, and vesicular transport	essential	non-essential	No	Yes	No	No	No	No
252	CDS	chromosome	PCC7942_pg0234	224629	225255	Forward	SYNPCC7942_RS01155	Synpcc7942_0227	637798633	PCC6301_pg0234	224629	225255	Forward	SYC_RS06800	PCC6311_pg0234	224629	225255	Forward	PCC7943_pg0234	224629	225255	Forward	UTEX2973_pg0234	224621	225247	Forward	M744_RS01825	M744_01900	UTEX3055_pg0229	218699	219325	Forward	UTEX3055_RS04795	2739140900	pth	peptidyl-tRNA hydrolase			COG0193	J	Translation, ribosomal structure and biogenesis	essential	non-essential	Yes	No	No	No	No	No
253	CDS	chromosome	PCC7942_pg0235	225284	225544	Forward	SYNPCC7942_RS01160	Synpcc7942_0228	637798634	PCC6301_pg0235	225284	225544	Forward	SYC_RS06795	PCC6311_pg0235	225284	225544	Forward	PCC7943_pg0235	225284	225544	Forward	UTEX2973_pg0235	225276	225536	Forward	M744_RS01820	M744_01895	UTEX3055_pg0230	219354	219614	Forward	UTEX3055_RS04790	2739140899		DUF3146 family protein	protein family with unknown function that appear to be limited to cyanobacteria			Y	Not in COGs	non-essential		Yes	No	No	No	No	No
254	CDS	chromosome	PCC7942_pg0236	225658	226221	Forward	SYNPCC7942_RS01165	Synpcc7942_0229	637798635	PCC6301_pg0236	225658	226221	Forward	SYC_RS06790	PCC6311_pg0236	225658	226221	Forward	PCC7943_pg0236	225658	226221	Forward	UTEX2973_pg0236	225650	226213	Forward	M744_RS01815	M744_01890	UTEX3055_pg0231	219728	220291	Forward	UTEX3055_RS04785	2739140898		hypothetical protein			COG2374	R	General function prediction only	non-essential		No	No	No	No	No	No
255	CDS	chromosome	PCC7942_pg0237	226263	227309	Reverse	SYNPCC7942_RS01170	Synpcc7942_0230	637798636	PCC6301_pg0237	226263	227309	Reverse	SYC_RS06785	PCC6311_pg0237	226263	227309	Reverse	PCC7943_pg0237	226263	227309	Reverse	UTEX2973_pg0237	226255	227301	Reverse	M744_RS01810	M744_01885	UTEX3055_pg0232	220333	221379	Reverse	UTEX3055_RS04780	2739140897		hypothetical protein				Y	Not in COGs	non-essential		No	No	No	No	No	No
256	CDS	chromosome	PCC7942_pg0238	227407	227931	Reverse	SYNPCC7942_RS01175	Synpcc7942_0231	637798637	PCC6301_pg0238	227407	227931	Reverse	SYC_RS06780	PCC6311_pg0238	227407	227931	Reverse	PCC7943_pg0238	227407	227931	Reverse	UTEX2973_pg0238	227399	227923	Reverse	M744_RS01805	M744_01880	UTEX3055_pg0233	221477	222001	Reverse	UTEX3055_RS04775	2739140896		acetyltransferase			COG1247	E	Amino acid transport and metabolism	non-essential		No	No	No	No	No	No
257	CDS	chromosome	PCC7942_pg0239	227939	229285	Reverse	SYNPCC7942_RS01180	Synpcc7942_0232	637798638	PCC6301_pg0239	227939	229285	Reverse	SYC_RS06775	PCC6311_pg0239	227939	229285	Reverse	PCC7943_pg0239	227939	229285	Reverse	UTEX2973_pg0239	227931	229277	Reverse	M744_RS01800	M744_01875	UTEX3055_pg0234	222009	223355	Reverse	UTEX3055_RS04770	2739140895	aroA	3-phosphoshikimate 1-carboxyvinyltransferase			COG0128	E	Amino acid transport and metabolism	essential	non-essential	Yes	No	No	No	No	No
258	CDS	chromosome	PCC7942_pg0240	229629	230054	Reverse	SYNPCC7942_RS01185	Synpcc7942_0233	637798639	PCC6301_pg0240	229629	230054	Reverse	SYC_RS06770	PCC6311_pg0240	229629	230054	Reverse	PCC7943_pg0240	229629	230054	Reverse	UTEX2973_pg0240	229621	230046	Reverse	M744_RS01795	M744_01870	UTEX3055_pg0235	223699	224124	Reverse	UTEX3055_RS04765	2739140894		hypothetical protein				Y	Not in COGs	non-essential		No	No	No	No	No	No
259	CDS	chromosome	PCC7942_pg0241	230158	231063	Reverse	SYNPCC7942_RS01190	Synpcc7942_0234	637798640	PCC6301_pg0241	230158	231063	Reverse	SYC_RS06765	PCC6311_pg0241	230158	231063	Reverse	PCC7943_pg0241	230158	231063	Reverse	UTEX2973_pg0241	230150	231055	Reverse	M744_RS01790	M744_01865	UTEX3055_pg0236	224228	225133	Reverse	UTEX3055_RS04760	2739140893		alpha/beta hydrolase		annotation prediction, transcriptional evidence (Billis), RNAseq evidence	COG2267	I	Lipid transport and metabolism	non-essential		No	No	No	No	No	No
260	CDS	chromosome	PCC7942_pg0242	231162	231677	Forward	SYNPCC7942_RS01195	Synpcc7942_0235	637798641	PCC6301_pg0242	231162	231677	Forward	SYC_RS06760	PCC6311_pg0242	231162	231677	Forward	PCC7943_pg0242	231162	231677	Forward	UTEX2973_pg0242	231154	231669	Forward	M744_RS01785	M744_01860	UTEX3055_pg0237	225232	225747	Forward	UTEX3055_RS04755	2739140892		cyclic nucleotide-binding protein			COG0664	T	Signal transduction mechanisms	non-essential		No	No	No	No	No	No
261	CDS	chromosome	PCC7942_pg0243	232018	232557	Forward	SYNPCC7942_RS01200	Synpcc7942_0236	637798642	PCC6301_pg0243	232018	232557	Forward	SYC_RS06755	PCC6311_pg0243	232018	232557	Forward	PCC7943_pg0243	232018	232557	Forward	UTEX2973_pg0243	232010	232549	Forward	M744_RS01780	M744_01855	UTEX3055_pg0238	226088	226627	Forward	UTEX3055_RS04750	2739140891		cyclic nucleotide-binding protein			COG0664	T	Signal transduction mechanisms	non-essential		No	No	No	No	No	No
262	CDS	chromosome	PCC7942_pg0244	232565	233143	Reverse	SYNPCC7942_RS01205	Synpcc7942_0237	637798643	PCC6301_pg0244	232565	233143	Reverse	SYC_RS06750	PCC6311_pg0244	232565	233143	Reverse	PCC7943_pg0244	232565	233143	Reverse	UTEX2973_pg0244	232557	233135	Reverse	M744_RS01775	M744_01850	UTEX3055_pg0239	226635	227213	Reverse	UTEX3055_RS04745	2739140890		hypothetical protein				Y	Not in COGs	non-essential		No	No	No	No	No	No
263	CDS	chromosome	PCC7942_pg0245	233143	234324	Reverse	SYNPCC7942_RS01210	Synpcc7942_0238	637798644	PCC6301_pg0245	233143	234324	Reverse	SYC_RS06745	PCC6311_pg0245	233143	234324	Reverse	PCC7943_pg0245	233143	234324	Reverse	UTEX2973_pg0245	233135	234316	Reverse	M744_RS01770	M744_01845	UTEX3055_pg0240	227213	228394	Reverse	UTEX3055_RS04740	2739140889		hypothetical protein			COG2836	S	Function unknown	non-essential		No	No	No	No	No	No
264	CDS	chromosome	PCC7942_pg0246	234331	234669	Reverse	SYNPCC7942_RS01215	Synpcc7942_0239	637798645	PCC6301_pg0246	234331	234669	Reverse	SYC_RS06740	PCC6311_pg0246	234331	234669	Reverse	PCC7943_pg0246	234331	234669	Reverse	UTEX2973_pg0246	234323	234661	Reverse	M744_RS01765	M744_01840	UTEX3055_pg0241	228401	228739	Reverse	UTEX3055_RS04735	2739140888	petJ	cytochrome C6 soluble cytochrome f		annotation prediction evidence	COG2010	C	Energy production and conversion	non-essential		No	No	No	No	No	No
265	CDS	chromosome	PCC7942_pg0247	234851	235342	Reverse	SYNPCC7942_RS01220	Synpcc7942_0240	637798646	PCC6301_pg0247	234851	235342	Reverse	SYC_RS06735	PCC6311_pg0247	234851	235342	Reverse	PCC7943_pg0247	234851	235342	Reverse	UTEX2973_pg0247	234843	235334	Reverse	M744_RS01760	M744_01830	UTEX3055_pg0242	228921	229412	Reverse	UTEX3055_RS04730	2739140887	apcD	allophycocyanin alpha-B subunit apoprotein				Y	Not in COGs	non-essential		No	No	No	No	No	No
266	CDS	chromosome	PCC7942_pg0248	235487	236854	Forward	SYNPCC7942_RS01225	Synpcc7942_0241	637798647	PCC6301_pg0248	235487	236854	Forward	SYC_RS06730	PCC6311_pg0248	235487	236854	Forward	PCC7943_pg0248	235487	236854	Forward	UTEX2973_pg0248	235479	236846	Forward	M744_RS01755	M744_01825	UTEX3055_pg0243	229557	230924	Forward	UTEX3055_RS04725	2739140886	rumA	23S rRNA m5U-1939 methyltransferase			COG2265	J	Translation, ribosomal structure and biogenesis	non-essential		No	No	No	No	No	No
267	CDS	chromosome	PCC7942_pg0249	236936	237169	Forward	SYNPCC7942_RS01230			PCC6301_pg0249	236936	237169	Forward	SYC_RS06725	PCC6311_pg0249	236936	237169	Forward	PCC7943_pg0249	236936	237169	Forward	UTEX2973_pg0249	236928	237161	Forward			UTEX3055_pg0244	231006	231194	Forward				hypothetical protein		annotation prediction, RNAseq evidence		Y	Not in COGs
268	CDS	chromosome	PCC7942_pg0250	237166	238275	Reverse	SYNPCC7942_RS01235	Synpcc7942_0242	637798648	PCC6301_pg0250	237166	238275	Reverse	SYC_RS06720	PCC6311_pg0250	237166	238275	Reverse	PCC7943_pg0250	237166	238275	Reverse	UTEX2973_pg0250	237158	238267	Reverse	M744_RS01745	M744_01815	UTEX3055_pg0245	231234	232343	Reverse	UTEX3055_RS04720	2739140885		calcium/sodium antiporter			COG0530	P	Inorganic ion transport and metabolism	non-essential		No	No	No	No	No	No
269	CDS	chromosome	PCC7942_pg0251	238379	238522	Reverse	SYNPCC7942_RS01240	Synpcc7942_0243	637798649	PCC6301_pg0251	238379	238522	Reverse	SYC_RS06715	PCC6311_pg0251	238379	238522	Reverse	PCC7943_pg0251	238379	238522	Reverse	UTEX2973_pg0251	238371	238514	Reverse	M744_RS01740	M744_01810	UTEX3055_pg0246	232447	232590	Reverse	UTEX3055_RS04715	2739140884	hliC	high light inducible polypeptide HliC				Y	Not in COGs	non-essential		No	No	No	No	No	No
270	CDS	chromosome	PCC7942_pg0252	238622	241156	Reverse	SYNPCC7942_RS01245	Synpcc7942_0244	637798650	PCC6301_pg0252	238622	241156	Reverse	SYC_RS06710	PCC6311_pg0252	238622	241156	Reverse	PCC7943_pg0252	238622	241156	Reverse	UTEX2973_pg0252	238614	241148	Reverse	M744_RS01735	M744_01805	UTEX3055_pg0247	232690	235224	Reverse	UTEX3055_RS04710	2739140883	glgP	glycogen/starch/alpha-glucan phosphorylase			COG0058	G	Carbohydrate transport and metabolism	non-essential		No	No	No	No	No	No
271	CDS	chromosome	PCC7942_pg0253	241168	242229	Reverse	SYNPCC7942_RS01250	Synpcc7942_0245	637798651	PCC6301_pg0253	241168	242229	Reverse	SYC_RS06705	PCC6311_pg0253	241168	242229	Reverse	PCC7943_pg0253	241168	242229	Reverse	UTEX2973_pg0253	241160	242221	Reverse	M744_RS01730	M744_01800	UTEX3055_pg0248	235236	236297	Reverse	UTEX3055_RS04705	2739140882	gap1	glyceraldehyde-3-phosphate dehydrogese			COG0057	G	Carbohydrate transport and metabolism	non-essential		No	No	No	No	No	No
272	CDS	chromosome	PCC7942_pg0254	242421	243500	Forward	SYNPCC7942_RS01255	Synpcc7942_0246	637798652	PCC6301_pg0254	242421	243500	Forward	SYC_RS06700	PCC6311_pg0254	242421	243500	Forward	PCC7943_pg0254	242421	243500	Forward	UTEX2973_pg0254	242413	243492	Forward	M744_RS01725	M744_01795	UTEX3055_pg0249	236489	237568	Forward	UTEX3055_RS04700	2739140881		ABC-type amino acid transport/signal transduction system, periplasmic component/domain			COG0834	ET	Amino acid transport and metabolism;Signal transduction mechanisms	non-essential		No	No	No	No	No	No
273	CDS	chromosome	PCC7942_pg0255	243507	244640	Forward	SYNPCC7942_RS01260	Synpcc7942_0247	637798653	PCC6301_pg0255	243507	244640	Forward	SYC_RS06695	PCC6311_pg0255	243507	244640	Forward	PCC7943_pg0255	243507	244640	Forward	UTEX2973_pg0255	243499	244632	Forward	M744_RS01720	M744_01790	UTEX3055_pg0250	237575	238708	Forward	UTEX3055_RS04695	2739140880	bgtB	ABC-type amino acid transport system, permease component			COG4597	E	Amino acid transport and metabolism	non-essential		No	No	No	No	No	No
274	CDS	chromosome	PCC7942_pg0256	244642	245832	Forward	SYNPCC7942_RS01265	Synpcc7942_0248	637798654	PCC6301_pg0256	244642	245832	Forward	SYC_RS06690	PCC6311_pg0256	244642	245832	Forward	PCC7943_pg0256	244642	245832	Forward	UTEX2973_pg0256	244634	245824	Forward	M744_RS01715	M744_01785	UTEX3055_pg0251	238710	239900	Forward	UTEX3055_RS04690	2739140879		ABC-type amino acid transport system, permease component			COG0765	E	Amino acid transport and metabolism	non-essential		No	No	No	No	No	No
275	CDS	chromosome	PCC7942_pg0257	245851	246636	Forward	SYNPCC7942_RS01270	Synpcc7942_0249	637798655	PCC6301_pg0257	245851	246636	Forward	SYC_RS06685	PCC6311_pg0257	245851	246636	Forward	PCC7943_pg0257	245851	246636	Forward	UTEX2973_pg0257	245843	246628	Forward	M744_RS01710	M744_01780	UTEX3055_pg0252	239919	240704	Forward	UTEX3055_RS04685	2739140878	bgtA	ABC-type polar amino acid transport system, ATPase component		annotation prediction, BLAST evidence	COG1126	E	Amino acid transport and metabolism	non-essential		No	No	No	No	No	No
276	CDS	chromosome	PCC7942_pg0258	246639	247106	Forward	SYNPCC7942_RS01275	Synpcc7942_0250	637798656	PCC6301_pg0258	246639	247106	Forward	SYC_RS06680	PCC6311_pg0258	246639	247106	Forward	PCC7943_pg0258	246639	247106	Forward	UTEX2973_pg0258	246631	247098	Forward	M744_RS01705	M744_01775	UTEX3055_pg0253	240707	241174	Forward	UTEX3055_RS04680	2739140877		Pentapeptide repeat-containing protein			COG1357	S	Function unknown	non-essential		No	No	No	No	No	No
277	CDS	chromosome	PCC7942_pg0259	247110	247880	Forward	SYNPCC7942_RS01280	Synpcc7942_0251	637798657	PCC6301_pg0259	247110	247880	Forward	SYC_RS06675	PCC6311_pg0259	247110	247880	Forward	PCC7943_pg0259	247110	247880	Forward	UTEX2973_pg0259	247102	247872	Forward	M744_RS01700	M744_01770	UTEX3055_pg0254	241178	241948	Forward	UTEX3055_RS04675	2739140876		DNA polymerase-3 subunit epsilon; 3'-5' exonuclease			COG2176	L	Replication, recombination and repair	non-essential		No	No	No	No	No	No
278	CDS	chromosome	PCC7942_pg0260	247909	248136	Reverse	SYNPCC7942_RS01285	Synpcc7942_0252	637798658	PCC6301_pg0260	247909	248136	Reverse	SYC_RS06670	PCC6311_pg0260	247909	248136	Reverse	PCC7943_pg0260	247909	248136	Reverse	UTEX2973_pg0260	247901	248128	Reverse	M744_RS01695	M744_01765	UTEX3055_pg0255	241977	242204	Reverse	UTEX3055_RS04670	2739140875	cp12	hypothetical protein	CP12 domain; The function of this domain is unknown, it does contain three conserved cysteines and a histidine, that suggests this may be a zinc binding domain		COG0517	T	Signal transduction mechanisms	non-essential		No	No	No	No	No	No
279	CDS	chromosome	PCC7942_pg0261	248171	248629	Reverse	SYNPCC7942_RS01290	Synpcc7942_0253	637798659	PCC6301_pg0261	248171	248629	Reverse	SYC_RS06665	PCC6311_pg0261	248171	248629	Reverse	PCC7943_pg0261	248171	248629	Reverse	UTEX2973_pg0261	248163	248621	Reverse	M744_RS01690	M744_01760	UTEX3055_pg0256	242239	242727	Reverse	UTEX3055_RS04665	2739140874		hypothetical protein	This domain family includes the alpha-crystallin domain ACD of alpha-crystallin-type small heat shock proteins sHsps and a similar domain found in p23-like proteins			Y	Not in COGs	non-essential		No	No	No	No	No	No
280	CDS	chromosome	PCC7942_pg0262	248859	251429	Forward	SYNPCC7942_RS01295	Synpcc7942_0254	637798660	PCC6301_pg0262	248859	251429	Forward	SYC_RS06660	PCC6311_pg0262	248859	251429	Forward	PCC7943_pg0262	248859	251429	Forward	UTEX2973_pg0262	248851	251421	Forward	M744_RS01685	M744_01755	UTEX3055_pg0257	242927	245494	Forward	UTEX3055_RS04660	2739140873	gyrA	DNA gyrase subunit A			COG0188	L	Replication, recombination and repair	essential	non-essential	Yes	No	No	No	No	No
281	CDS	chromosome	PCC7942_pg0263	251503	252783	Reverse	SYNPCC7942_RS01300	Synpcc7942_0255	637798661	PCC6301_pg0263	251503	252783	Reverse	SYC_RS06655	PCC6311_pg0263	251503	252783	Reverse	PCC7943_pg0263	251503	252783	Reverse	UTEX2973_pg0263	251495	252775	Reverse	M744_RS01680	M744_01750	UTEX3055_pg0258	245572	246852	Reverse	UTEX3055_RS04655	2739140872		Predicted ATPase, AAA+ superfamily			COG2607	R	General function prediction only	non-essential		No	No	No	No	No	No
282	CDS	chromosome	PCC7942_pg0264	252903	254099	Forward	SYNPCC7942_RS01305	Synpcc7942_0256	637798662	PCC6301_pg0264	252903	254099	Forward	SYC_RS06650	PCC6311_pg0264	252903	254099	Forward	PCC7943_pg0264	252903	254099	Forward	UTEX2973_pg0264	252895	254091	Forward	M744_RS01675	M744_01745	UTEX3055_pg0259	246971	248167	Forward	UTEX3055_RS04650	2739140871	ama	amidohydrolase			COG1473	R	General function prediction only	non-essential		No	No	No	No	No	No
283	CDS	chromosome	PCC7942_pg0265	254096	254845	Reverse	SYNPCC7942_RS01310	Synpcc7942_0257	637798663	PCC6301_pg0265	254096	254845	Reverse	SYC_RS06645	PCC6311_pg0265	254096	254845	Reverse	PCC7943_pg0265	254096	254845	Reverse	UTEX2973_pg0265	254088	254837	Reverse	M744_RS01670	M744_01740	UTEX3055_pg0260	248164	248913	Reverse	UTEX3055_RS04645	2739140870		membrane protein			COG1836	R	General function prediction only	essential	non-essential	Yes	Yes	No	No	No	No
284	CDS	chromosome	PCC7942_pg0266	254894	255334	Forward	SYNPCC7942_RS01315	Synpcc7942_0258	637798664	PCC6301_pg0266	254894	255334	Forward	SYC_RS06640	PCC6311_pg0266	254894	255334	Forward	PCC7943_pg0266	254894	255334	Forward	UTEX2973_pg0266	254886	255326	Forward	M744_RS01665	M744_01735	UTEX3055_pg0261	248962	249402	Forward	UTEX3055_RS04640	2739140869		glyoxalase			COG3565	R	General function prediction only	non-essential		No	No	No	No	Yes	No
285	CDS	chromosome	PCC7942_pg0267	255474	255806	Forward	SYNPCC7942_RS01320	Synpcc7942_0259	637798665	PCC6301_pg0267	255474	255806	Forward	SYC_RS06635	PCC6311_pg0267	255474	255806	Forward	PCC7943_pg0267	255474	255806	Forward	UTEX2973_pg0267	255466	255798	Forward	M744_RS01660	M744_01730	UTEX3055_pg0262	249541	249873	Forward	UTEX3055_RS04635	2739140868		hypothetical protein	UV excision repair protein Rad23			Y	Not in COGs	non-essential		No	No	No	No	No	No
286	CDS	chromosome	PCC7942_pg0268	255961	258435	Reverse	SYNPCC7942_RS01325	Synpcc7942_0260	637798666	PCC6301_pg0268	255961	258435	Reverse	SYC_RS06630	PCC6311_pg0268	255961	258435	Reverse	PCC7943_pg0268	255961	258435	Reverse	UTEX2973_pg0268	255953	258427	Reverse	M744_RS01655	M744_01725	UTEX3055_pg0263	250028	252502	Reverse	UTEX3055_RS04630	2739140867	clpC	ATP-dependent Clp protease			COG0542	O	Posttranslational modification, protein turnover, chaperones	essential	non-essential	Yes	No	No	No	No	No
287	CDS	chromosome	PCC7942_pg0269	258579	259178	Reverse	SYNPCC7942_RS01330	Synpcc7942_0261	637798667	PCC6301_pg0269	258579	259178	Reverse	SYC_RS06625	PCC6311_pg0269	258579	259178	Reverse	PCC7943_pg0269	258579	259178	Reverse	UTEX2973_pg0269	258571	259170	Reverse	M744_RS01650	M744_01720	UTEX3055_pg0264	252646	253245	Reverse	UTEX3055_RS04625	2739140866	rimI	alanine acetyltransferase			COG0454;COG0456	KRJ	Transcription;General function prediction only;Translation, ribosomal structure and biogenesis	non-essential		Yes	No	No	No	No	No
288	CDS	chromosome	PCC7942_pg0270	259226	260620	Forward	SYNPCC7942_RS01335	Synpcc7942_0262	637798668	PCC6301_pg0270	259226	260620	Forward	SYC_RS06620	PCC6311_pg0270	259226	260620	Forward	PCC7943_pg0270	259226	260620	Forward	UTEX2973_pg0270	259218	260612	Forward	M744_RS01645	M744_01715	UTEX3055_pg0265	253293	254687	Forward	UTEX3055_RS04620	2739140865	lysA	diaminopimelate decarboxylase			COG0019	E	Amino acid transport and metabolism	essential	essential	Yes	No	No	No	No	No
289	CDS	chromosome	PCC7942_pg0271	260700	261620	Forward	SYNPCC7942_RS01340	Synpcc7942_0263	637798669	PCC6301_pg0271	260700	261620	Forward	SYC_RS06615	PCC6311_pg0271	260700	261620	Forward	PCC7943_pg0271	260700	261620	Forward	UTEX2973_pg0271	260692	261612	Forward	M744_RS01640	M744_01710	UTEX3055_pg0266	254767	255687	Forward	UTEX3055_RS04615	2739140864		TIGR00159 family protein			COG1624	T	Signal transduction mechanisms	non-essential		Yes	No	No	No	No	No
290	CDS	chromosome	PCC7942_pg0272	261617	262372	Forward	SYNPCC7942_RS01345	Synpcc7942_0264	637798670	PCC6301_pg0272	261617	262372	Forward	SYC_RS06610	PCC6311_pg0272	261617	262372	Forward	PCC7943_pg0272	261617	262372	Forward	UTEX2973_pg0272	261609	262364	Forward	M744_RS01635	M744_01705	UTEX3055_pg0267	255684	256439	Forward	UTEX3055_RS04610	2739140863	uppS	UDP pyrophosphate synthase			COG0020	I	Lipid transport and metabolism	essential	non-essential	Yes	No	No	No	No	No
291	CDS	chromosome	PCC7942_pg0273	262385	262660	Reverse	SYNPCC7942_RS01350	Synpcc7942_0265	637798671	PCC6301_pg0273	262385	262660	Reverse	SYC_RS06605	PCC6311_pg0273	262385	262660	Reverse	PCC7943_pg0273	262385	262660	Reverse	UTEX2973_pg0273	262377	262652	Reverse	M744_RS01630	M744_01700	UTEX3055_pg0268	256452	256727	Reverse	UTEX3055_RS04605	2739140862		DUF3143 domain-containing protein				Y	Not in COGs	non-essential		No	No	No	No	No	No
292	CDS	chromosome	PCC7942_pg0274	262638	263195	Reverse	SYNPCC7942_RS01355	Synpcc7942_0266	637798672	PCC6301_pg0274	262638	263195	Reverse	SYC_RS06600	PCC6311_pg0274	262638	263195	Reverse	PCC7943_pg0274	262638	263195	Reverse	UTEX2973_pg0274	262630	263187	Reverse	M744_RS01625	M744_01695	UTEX3055_pg0269	256705	257262	Reverse	UTEX3055_RS04600	2739140861	dnaJ4	molecular chaperone DnaJ			COG0484	O	Posttranslational modification, protein turnover, chaperones	non-essential		No	No	No	No	No	No
293	CDS	chromosome	PCC7942_pg0275	263757	264485	Forward	SYNPCC7942_RS01360	Synpcc7942_0267	637798673	PCC6301_pg0275	263757	264485	Forward	SYC_RS06595	PCC6311_pg0275	263757	264485	Forward	PCC7943_pg0275	263757	264485	Forward	UTEX2973_pg0275	263749	264477	Forward	M744_RS01620	M744_01685	UTEX3055_pg0270	257824	258552	Forward	UTEX3055_RS04595	2739140859	gidB	16S rRNA methyltransferase			COG0357	J	Translation, ribosomal structure and biogenesis	non-essential		Yes	No	No	No	No	No
294	CDS	chromosome	PCC7942_pg0276	264482	264964	Reverse	SYNPCC7942_RS01365	Synpcc7942_0268	637798674	PCC6301_pg0276	264482	264964	Reverse	SYC_RS06590	PCC6311_pg0276	264482	264964	Reverse	PCC7943_pg0276	264482	264964	Reverse	UTEX2973_pg0276	264474	264956	Reverse	M744_RS01615	M744_01680	UTEX3055_pg0271	258549	259031	Reverse	UTEX3055_RS04590	2739140858		MEKHLA domain-containing protein	MEKHLA domain; The MEKHLA domain shares similarity with the PAS domain and is found in the 3' end of plant HD-ZIP III homeobox genes, and bacterial proteins.			Y	Not in COGs	non-essential		No	No	No	No	No	No
295	CDS	chromosome	PCC7942_pg0277	264976	265935	Reverse	SYNPCC7942_RS01370	Synpcc7942_0269	637798675	PCC6301_pg0277	264976	265935	Reverse	SYC_RS06585	PCC6311_pg0277	264976	265935	Reverse	PCC7943_pg0277	264976	265935	Reverse	UTEX2973_pg0277	264968	265927	Reverse	M744_RS01610	M744_01675	UTEX3055_pg0272	259043	260002	Reverse	UTEX3055_RS04585	2739140857		alpha/beta fold hydrolase		annotation prediction, transcriptional evidence, RNAseq evidence	COG2267	I	Lipid transport and metabolism	non-essential		No	Yes	No	No	No	No
296	CDS	chromosome	PCC7942_pg0278	265957	267168	Forward	SYNPCC7942_RS01375	Synpcc7942_0270	637798676	PCC6301_pg0278	265957	267168	Forward	SYC_RS06580	PCC6311_pg0278	265957	267168	Forward	PCC7943_pg0278	265957	267168	Forward	UTEX2973_pg0278	265949	267160	Forward	M744_RS01605	M744_01670	UTEX3055_pg0273	260024	261235	Forward	UTEX3055_RS04580	2739140856		glycosyltransferase	all hits involved with pili type genes		COG0457;COG0463	RM	General function prediction only;Cell wall/membrane/envelope biogenesis	non-essential		No	No	No	No	No	No
297	CDS	chromosome	PCC7942_pg0279	267165	267896	Forward	SYNPCC7942_RS01380	Synpcc7942_0271	637798677	PCC6301_pg0279	267165	267896	Forward	SYC_RS06575	PCC6311_pg0279	267165	267896	Forward	PCC7943_pg0279	267165	267896	Forward	UTEX2973_pg0279	267157	267888	Forward	M744_RS01600	M744_01665	UTEX3055_pg0274	261232	261963	Forward	UTEX3055_RS04575	2739140855	cobA	uroporphyrinogen-III C-methyltransferase			COG0007	H	Coenzyme transport and metabolism	essential	non-essential	No	No	No	No	No	No
298	CDS	chromosome	PCC7942_pg0280	267889	268683	Forward	SYNPCC7942_RS01385	Synpcc7942_0272	637798678	PCC6301_pg0280	267889	268683	Forward	SYC_RS06570	PCC6311_pg0280	267889	268683	Forward	PCC7943_pg0280	267889	268683	Forward	UTEX2973_pg0280	267881	268675	Forward	M744_RS01595	M744_01660	UTEX3055_pg0275	261956	262750	Forward	UTEX3055_RS04570	2739140854	hemD	uroporphyrinogen-III synthase			COG1587	H	Coenzyme transport and metabolism	essential	non-essential	No	No	No	No	No	No
299	CDS	chromosome	PCC7942_pg0281	268662	269291	Forward	SYNPCC7942_RS01390	Synpcc7942_0273	637798679	PCC6301_pg0281	268662	269291	Forward	SYC_RS06565	PCC6311_pg0281	268662	269291	Forward	PCC7943_pg0281	268662	269291	Forward	UTEX2973_pg0281	268654	269283	Forward	M744_RS01590	M744_01655	UTEX3055_pg0276	262729	263358	Forward	UTEX3055_RS04565	2739140853	coaE	dephospho-CoA kinase			COG0237	H	Coenzyme transport and metabolism	essential	non-essential	Yes	No	No	No	No	No
300	CDS	chromosome	PCC7942_pg0282	269329	269667	Forward	SYNPCC7942_RS01395	Synpcc7942_0274	637798680	PCC6301_pg0282	269329	269667	Forward	SYC_RS06560	PCC6311_pg0282	269329	269667	Forward	PCC7943_pg0282	269329	269667	Forward	UTEX2973_pg0282	269321	269659	Forward	M744_RS01585	M744_01650	UTEX3055_pg0277	263396	263734	Forward	UTEX3055_RS04560	2739140852		nucleotidyl transferase			COG1669	R	General function prediction only	essential	non-essential	No	No	No	No	No	No
301	CDS	chromosome	PCC7942_pg0283	269657	269989	Forward	SYNPCC7942_RS01400	Synpcc7942_0275	637798681	PCC6301_pg0283	269657	269989	Forward	SYC_RS06555	PCC6311_pg0283	269657	269989	Forward	PCC7943_pg0283	269657	269989	Forward	UTEX2973_pg0283	269649	269981	Forward	M744_RS01580	M744_01645	UTEX3055_pg0278	263724	264056	Forward	UTEX3055_RS04555	2739140851		DUF86 domain-containing protein			COG2361	V	Defense mechanisms	non-essential		No	No	No	No	No	No
302	CDS	chromosome	PCC7942_pg0284	270001	271461	Reverse	SYNPCC7942_RS01405	Synpcc7942_0276	637798682	PCC6301_pg0284	270001	271461	Reverse	SYC_RS06550	PCC6311_pg0284	270001	271461	Reverse	PCC7943_pg0284	270001	271461	Reverse	UTEX2973_pg0284	269993	271453	Reverse	M744_RS01575	M744_01640	UTEX3055_pg0279	264068	265528	Reverse	UTEX3055_RS04550	2739140850	glcD	glycolate oxidase subunit GlcD			COG0277	C	Energy production and conversion	non-essential		No	No	No	No	No	No
303	CDS	chromosome	PCC7942_pg0285	271493	273532	Reverse	SYNPCC7942_RS01410	Synpcc7942_0277	637798683	PCC6301_pg0285	271493	273532	Reverse	SYC_RS06545	PCC6311_pg0285	271493	273532	Reverse	PCC7943_pg0285	271493	273532	Reverse	UTEX2973_pg0285	271485	273524	Reverse	M744_RS01570	M744_01635	UTEX3055_pg0280	265560	267599	Reverse	UTEX3055_RS04545	2739140849	ligA	NAD-dependent DNA ligase LigA			COG0272	L	Replication, recombination and repair	essential	non-essential	Yes	No	No	No	No	No
304	CDS	chromosome	PCC7942_pg0286	273657	274154	Forward	SYNPCC7942_RS01415	Synpcc7942_0278	637798684	PCC6301_pg0286	273657	274154	Forward	SYC_RS06540	PCC6311_pg0286	273657	274154	Forward	PCC7943_pg0286	273657	274154	Forward	UTEX2973_pg0286	273649	274146	Forward	M744_RS01565	M744_01630	UTEX3055_pg0281	267724	268221	Forward	UTEX3055_RS04540	2739140848	hoxE	NADP-dependent nickel-iron dehydrogenase diaphorase component subunit HoxE			COG1905	C	Energy production and conversion	non-essential		No	No	No	No	No	No
305	CDS	chromosome	PCC7942_pg0287	274154	275758	Forward	SYNPCC7942_RS01420	Synpcc7942_0279	637798685	PCC6301_pg0287	274154	275758	Forward	SYC_RS06535	PCC6311_pg0287	274154	275758	Forward	PCC7943_pg0287	274154	275758	Forward	UTEX2973_pg0287	274146	275750	Forward	M744_RS01560	M744_01625	UTEX3055_pg0282	268221	269825	Forward	UTEX3055_RS04535	2739140847	hoxF	NADP-dependent nickel-iron dehydrogenase flavin-containing subunit			COG1894	C	Energy production and conversion	non-essential		No	No	No	No	No	No
306	CDS	chromosome	PCC7942_pg0288	275768	277033	Reverse	SYNPCC7942_RS01425	Synpcc7942_0280	637798686	PCC6301_pg0288	275768	277033	Reverse	SYC_RS06530	PCC6311_pg0288	275768	277033	Reverse	PCC7943_pg0288	275768	277033	Reverse	UTEX2973_pg0288	275760	277025	Reverse	M744_RS01555	M744_01620	UTEX3055_pg0283	269831	271096	Reverse	UTEX3055_RS04530	2739140846	cinA	competence/damage-inducible protein cinA			COG1058;COG1546	LH	Replication, recombination and repair;Coenzyme transport and metabolism	non-essential		Yes	No	No	No	No	No
307	CDS	chromosome	PCC7942_pg0289	277043	278116	Reverse	SYNPCC7942_RS01430	Synpcc7942_0281	637798687	PCC6301_pg0289	277043	278116	Reverse	SYC_RS06525	PCC6311_pg0289	277043	278116	Reverse	PCC7943_pg0289	277043	278116	Reverse	UTEX2973_pg0289	277035	278108	Reverse	M744_RS01550	M744_01615	UTEX3055_pg0284	271106	272179	Reverse	UTEX3055_RS04525	2739140845		glycosyl transferase			COG0472	M	Cell wall/membrane/envelope biogenesis	essential	non-essential	No	No	No	No	No	No
308	CDS	chromosome	PCC7942_pg0290	278139	279422	Reverse	SYNPCC7942_RS01435	Synpcc7942_0282	637798688	PCC6301_pg0290	278139	279422	Reverse	SYC_RS06520	PCC6311_pg0290	278139	279422	Reverse	PCC7943_pg0290	278139	279422	Reverse	UTEX2973_pg0290	278131	279414	Reverse	M744_RS01545	M744_01610	UTEX3055_pg0285	272202	273485	Reverse	UTEX3055_RS04520	2739140844	glyA	serine hydroxymethyltransferase			COG0112	E	Amino acid transport and metabolism	essential	non-essential	Yes	No	No	No	No	No
309	CDS	chromosome	PCC7942_pg0291	279619	280623	Reverse	SYNPCC7942_RS01440	Synpcc7942_0283	637798689	PCC6301_pg0291	279619	280623	Reverse	SYC_RS06515	PCC6311_pg0291	279619	280623	Reverse	PCC7943_pg0291	279619	280623	Reverse	UTEX2973_pg0291	279611	280615	Reverse	M744_RS01540	M744_01605	UTEX3055_pg0286	273682	274686	Reverse	UTEX3055_RS04515	2739140843		dihydrouridine synthase TIM-barrel protein nifR3			COG0042	J	Translation, ribosomal structure and biogenesis	non-essential		No	No	No	No	No	No
310	CDS	chromosome	PCC7942_pg0292	280701	281009	Forward	SYNPCC7942_RS01445	Synpcc7942_0284	637798690	PCC6301_pg0292	280701	281009	Forward	SYC_RS06510	PCC6311_pg0292	280701	281009	Forward	PCC7943_pg0292	280701	281009	Forward	UTEX2973_pg0292	280693	281001	Forward	M744_RS01535	M744_01600	UTEX3055_pg0287	274764	275072	Forward	UTEX3055_RS04510	2739140842	ccmK3	carbon dioxide-concentrating protein CcmK			COG4577	QC	Secondary metabolites biosynthesis, transport and catabolism;Energy production and conversion	essential	non-essential	No	No	No	No	No	No
311	CDS	chromosome	PCC7942_pg0293	281054	281395	Forward	SYNPCC7942_RS01450	Synpcc7942_0285	637798691	PCC6301_pg0293	281054	281395	Forward	SYC_RS06505	PCC6311_pg0293	281054	281395	Forward	PCC7943_pg0293	281054	281395	Forward	UTEX2973_pg0293	281046	281387	Forward	M744_RS01530	M744_01595	UTEX3055_pg0288	275117	275458	Forward	UTEX3055_RS04505	2739140841	ccmK4	chain a, carbon dioxide-concentrating protein CcmK			COG4577	QC	Secondary metabolites biosynthesis, transport and catabolism;Energy production and conversion	essential	non-essential	No	No	No	No	No	No
312	CDS	chromosome	PCC7942_pg0294	281480	281842	Forward	SYNPCC7942_RS01455	Synpcc7942_0286	637798692	PCC6301_pg0294	281480	281842	Forward	SYC_RS06500	PCC6311_pg0294	281480	281842	Forward	PCC7943_pg0294	281480	281842	Forward	UTEX2973_pg0294	281472	281834	Forward	M744_RS01525	M744_01590	UTEX3055_pg0289	275543	275905	Forward	UTEX3055_RS04500	2739140840		protein of unknown function DUF1823				Y	Not in COGs	non-essential		Yes	No	No	No	No	No
313	CDS	chromosome	PCC7942_pg0295	281897	282592	Forward	SYNPCC7942_RS13610	Synpcc7942_0287	637798693	PCC6301_pg0295	281897	282592	Forward	SYC_RS13385	PCC6311_pg0295	281897	282592	Forward	PCC7943_pg0295	281897	282592	Forward	UTEX2973_pg0295	281889	282584	Forward	M744_RS13590	M744_01585	UTEX3055_pg0290	275960	276655	Forward	UTEX3055_RS04495	2739140839		potassium channel family protein			COG1340	S	Function unknown	non-essential		No	No	No	No	No	No
314	CDS	chromosome	PCC7942_pg0296	282604	283962	Reverse	SYNPCC7942_RS01465	Synpcc7942_0288	637798694	PCC6301_pg0296	282604	283962	Reverse	SYC_RS06485	PCC6311_pg0296	282604	283962	Reverse	PCC7943_pg0296	282604	283962	Reverse	UTEX2973_pg0296	282596	283954	Reverse	M744_RS01515	M744_01580	UTEX3055_pg0291	276667	278025	Reverse	UTEX3055_RS04490	2739140838	glmU	bifunctional N-acetylglucosamine-1-phosphate uridyltransferase/glucosamine-1-phosphate acetyltransferase			COG1207	M	Cell wall/membrane/envelope biogenesis	essential	non-essential	Yes	No	No	No	No	No
315	CDS	chromosome	PCC7942_pg0297	284148	286994	Forward	SYNPCC7942_RS01470	Synpcc7942_0289	637798695	PCC6301_pg0297	284148	286994	Forward	SYC_RS06480	PCC6311_pg0297	284148	286994	Forward	PCC7943_pg0297	284148	286994	Forward	UTEX2973_pg0297	284140	286986	Forward	M744_RS01510	M744_01575	UTEX3055_pg0292	278211	281057	Forward	UTEX3055_RS04485	2739140837	secA	preprotein translocase subunit SecA			COG0653	U	Intracellular trafficking, secretion, and vesicular transport	essential	essential	Yes	No	No	No	No	No
316	CDS	chromosome	PCC7942_pg0298	287003	288139	Forward	SYNPCC7942_RS01475	Synpcc7942_0290	637798696	PCC6301_pg0298	287003	288139	Forward	SYC_RS06475	PCC6311_pg0298	287003	288139	Forward	PCC7943_pg0298	287003	288139	Forward	UTEX2973_pg0298	286995	288131	Forward	M744_RS01505	M744_01570	UTEX3055_pg0293	281066	282202	Forward	UTEX3055_RS04480	2739140836	pyrD	dihydroorotate oxidase A			COG0167	F	Nucleotide transport and metabolism	essential	non-essential	Yes	No	No	No	No	No
317	tRNA	chromosome	PCC7942_pg0299	288160	288232	Reverse	SYNPCC7942_RS01480	Synpcc7942_R0030	640711021	PCC6301_pg0299	288160	288232	Reverse	SYC_RS06470	PCC6311_pg0299	288160	288232	Reverse	PCC7943_pg0299	288160	288232	Reverse	UTEX2973_pg0299	288152	288224	Reverse	M744_RS01500	M744_01565	UTEX3055_pg0294	282223	282295	Reverse	UTEX3055_RS04475		tRNA-Ala	tRNA-Ala				Y	Not in COGs	essential	non-essential	#N/A	#N/A
318	CDS	chromosome	PCC7942_pg0300	288312	288530	Forward	SYNPCC7942_RS01485	Synpcc7942_0291	637798697	PCC6301_pg0300	288312	288530	Forward	SYC_RS06465	PCC6311_pg0300	288312	288530	Forward	PCC7943_pg0300	288312	288530	Forward	UTEX2973_pg0300	288304	288522	Forward	M744_RS01495	M744_01560	UTEX3055_pg0295	282375	282593	Forward	UTEX3055_RS04470	2739140834		Protein of unknown function DUF2555	This family is conserved in Cyanobacteria. The function is not known.		COG3536	S	Function unknown	non-essential		No	No	No	No	No	No
319	CDS	chromosome	PCC7942_pg0301	288534	289760	Forward	SYNPCC7942_RS01490	Synpcc7942_0292	637798698	PCC6301_pg0301	288534	289760	Forward	SYC_RS06460	PCC6311_pg0301	288534	289760	Forward	PCC7943_pg0301	288534	289760	Forward	UTEX2973_pg0301	288526	289752	Forward	M744_RS01490	M744_01555	UTEX3055_pg0296	282597	283823	Forward	UTEX3055_RS04465	2739140833	dfp	Phosphopantothenate-cysteine ligase /Phosphopantothenoylcysteine decarboxylase			COG0452	H	Coenzyme transport and metabolism	essential	non-essential	Yes	No	No	No	No	No
320	CDS	chromosome	PCC7942_pg0302	289757	290095	Reverse	SYNPCC7942_RS01495	Synpcc7942_0293	637798699	PCC6301_pg0302	289757	290095	Reverse	SYC_RS06455	PCC6311_pg0302	289757	290095	Reverse	PCC7943_pg0302	289757	290095	Reverse	UTEX2973_pg0302	289749	290087	Reverse	M744_RS01485	M744_01550	UTEX3055_pg0297	283820	284158	Reverse	UTEX3055_RS04460	2739140832		hypothetical protein	Manganese-stabilizing protein / photosystem II polypeptide; This family consists of the 33 KDa photosystem II polypeptide from the oxygen evolving complex OEC of plants and cyanobacteria. The protein is also known as the manganese-stabilizing protein as it is associated with the manganese complex of the OEC and may provide the ligands for the complex.			Y	Not in COGs	non-essential		No	No	No	No	No	No
321	CDS	chromosome	PCC7942_pg0303	290394	291227	Forward	SYNPCC7942_RS01500	Synpcc7942_0294	637798700	PCC6301_pg0303	290394	291227	Forward	SYC_RS06450	PCC6311_pg0303	290394	291227	Forward	PCC7943_pg0303	290394	291227	Forward	UTEX2973_pg0303	290386	291219	Forward	M744_RS01480	M744_01545	UTEX3055_pg0298	284457	285290	Forward	UTEX3055_RS04455	2739140831	psbO	Photosystem II manganese-stabilizing polypeptide				Y	Not in COGs	beneficial		Yes	Yes	No	No	No	No
322	CDS	chromosome	PCC7942_pg0304	291417	292604	Forward	SYNPCC7942_RS01505	Synpcc7942_0295	637798701	PCC6301_pg0304	291417	292604	Forward	SYC_RS06445	PCC6311_pg0304	291417	292604	Forward	PCC7943_pg0304	291417	292604	Forward	UTEX2973_pg0304	291409	292596	Forward	M744_RS01475	M744_01540	UTEX3055_pg0299	285480	286667	Forward	UTEX3055_RS04450	2739140830	sat	sulfate adenylyltransferase			COG2046	P	Inorganic ion transport and metabolism	beneficial		Yes	No	No	No	No	No
323	CDS	chromosome	PCC7942_pg0305	292726	294765	Forward	SYNPCC7942_RS01510	Synpcc7942_0296	637798702	PCC6301_pg0305	292726	294765	Forward	SYC_RS06440	PCC6311_pg0305	292726	294765	Forward	PCC7943_pg0305	292726	294765	Forward	UTEX2973_pg0305	292718	294757	Forward	M744_RS01470	M744_01535	UTEX3055_pg0300	286789	288828	Forward	UTEX3055_RS04445	2739140829		caspase family protein			COG4249	R	General function prediction only	beneficial		No	No	No	No	No	No
324	CDS	chromosome	PCC7942_pg0306	294872	296713	Forward	SYNPCC7942_RS01515	Synpcc7942_0297	637798703	PCC6301_pg0306	294872	296713	Forward	SYC_RS06435	PCC6311_pg0306	294872	296713	Forward	PCC7943_pg0306	294872	296713	Forward	UTEX2973_pg0306	294864	296705	Forward	M744_RS01465	M744_01530	UTEX3055_pg0301	288935	290776	Forward	UTEX3055_RS04440	2739140828	ftsH	cell division protein FtsH		annotation prediction, RBS	COG0465	O	Posttranslational modification, protein turnover, chaperones	essential	non-essential	No	Yes	No	No	No	No
325	CDS	chromosome	PCC7942_pg0307	296980	297627	Reverse	SYNPCC7942_RS01520	Synpcc7942_0298	637798704	PCC6301_pg0307	296980	297627	Reverse	SYC_RS06430	PCC6311_pg0307	296980	297627	Reverse	PCC7943_pg0307	296980	297627	Reverse	UTEX2973_pg0307	296972	297619	Reverse	M744_RS01460	M744_01525	UTEX3055_pg0302	291045	291692	Reverse	UTEX3055_RS04435	2739140827		rod shape-determining protein MreD		annotation prediction, BLAST evidence	COG2891	M	Cell wall/membrane/envelope biogenesis	essential	non-essential	No	No	No	No	No	No
326	CDS	chromosome	PCC7942_pg0308	297624	298373	Reverse	SYNPCC7942_RS01525	Synpcc7942_0299	637798705	PCC6301_pg0308	297624	298373	Reverse	SYC_RS06425	PCC6311_pg0308	297624	298373	Reverse	PCC7943_pg0308	297624	298373	Reverse	UTEX2973_pg0308	297616	298365	Reverse	M744_RS01455	M744_01520	UTEX3055_pg0303	291689	292438	Reverse	UTEX3055_RS04430	2739140826	mreC	rod shape-determining protein MreC			COG1792	DZ	Cell cycle control, cell division, chromosome partitioning;Cytoskeleton	essential	non-essential	No	No	No	No	No	No
327	CDS	chromosome	PCC7942_pg0309	298398	299435	Reverse	SYNPCC7942_RS01530	Synpcc7942_0300	637798706	PCC6301_pg0309	298398	299435	Reverse	SYC_RS06420	PCC6311_pg0309	298398	299435	Reverse	PCC7943_pg0309	298398	299435	Reverse	UTEX2973_pg0309	298390	299427	Reverse	M744_RS01450	M744_01515	UTEX3055_pg0304	292463	293500	Reverse	UTEX3055_RS04425	2739140825	mreB	rod shape-determining protein MreB			COG1077	DZ	Cell cycle control, cell division, chromosome partitioning;Cytoskeleton	essential	essential	No	No	No	No	No	No
328	CDS	chromosome	PCC7942_pg0310	299628	299990	Forward	SYNPCC7942_RS01535	Synpcc7942_0301	637798707	PCC6301_pg0310	299628	299990	Forward	SYC_RS06415	PCC6311_pg0310	299628	299990	Forward	PCC7943_pg0310	299628	299990	Forward	UTEX2973_pg0310	299620	299982	Forward	M744_RS01445	M744_01510	UTEX3055_pg0305	293693	294055	Forward	UTEX3055_RS04420	2739140824	ssb	single-stranded DNA-binding protein			COG0629	L	Replication, recombination and repair	ambiguous		Yes	No	No	No	No	No
329	CDS	chromosome	PCC7942_pg0311	300008	301447	Reverse	SYNPCC7942_RS01540	Synpcc7942_0302	637798708	PCC6301_pg0311	300008	301447	Reverse	SYC_RS06410	PCC6311_pg0311	300008	301447	Reverse	PCC7943_pg0311	300008	301447	Reverse	UTEX2973_pg0311	300000	301439	Reverse	M744_RS01440	M744_01505	UTEX3055_pg0306	294073	295512	Reverse	UTEX3055_RS04415	2739140823	ComEA	competence protein ComE			COG1502	I	Lipid transport and metabolism	non-essential		No	No	No	No	Yes	No
330	CDS	chromosome	PCC7942_pg0312	301609	302697	Forward	SYNPCC7942_RS01545	Synpcc7942_0303	637798709	PCC6301_pg0312	301609	302697	Forward	SYC_RS06405	PCC6311_pg0312	301609	302697	Forward	PCC7943_pg0312	301609	302697	Forward	UTEX2973_pg0312	301601	302689	Forward	M744_RS01435	M744_01500	UTEX3055_pg0307	295674	296762	Forward	UTEX3055_RS04410	2739140822		potassium transporter TrkA			COG1226	P	Inorganic ion transport and metabolism	non-essential		No	No	No	No	No	No
331	CDS	chromosome	PCC7942_pg0313	302833	303480	Forward	SYNPCC7942_RS01550	Synpcc7942_0304	637798710	PCC6301_pg0313	302833	303480	Forward	SYC_RS06400	PCC6311_pg0313	302833	303480	Forward	PCC7943_pg0313	302833	303480	Forward	UTEX2973_pg0313	302825	303472	Forward	M744_RS01430	M744_01495	UTEX3055_pg0308	296898	297545	Forward	UTEX3055_RS04405	2739140821		hypothetical protein			COG5031	H	Coenzyme transport and metabolism	non-essential		No	No	No	No	No	No
332	CDS	chromosome	PCC7942_pg0314	303815	304045	Forward	SYNPCC7942_RS01555	Synpcc7942_0305	637798711	PCC6301_pg0314	303815	304045	Forward	SYC_RS06395	PCC6311_pg0314	303815	304045	Forward	PCC7943_pg0314	303815	304045	Forward	UTEX2973_pg0314	303807	304037	Forward	M744_RS01425	M744_01490	UTEX3055_pg0309	297924	298091	Forward	UTEX3055_RS04400	2739140820		addiction module component	Putative addiction module component; This entry defines several short bacterial proteins, typically about 75 amino acids long, which are always found as part of a pair at least of small genes. The other protein in the pair always belongs to a family of plasmid stabilisation proteins IPR007712. It is likely that this protein and its partner comprise some form of addiction module - a pair of genes …			Y	Not in COGs	non-essential		No	No	No	No	No	No
333	CDS	chromosome	PCC7942_pg0315	304042	304332	Forward	SYNPCC7942_RS01560	Synpcc7942_0306	637798712	PCC6301_pg0315	304042	304332	Forward	SYC_RS06390	PCC6311_pg0315	304042	304332	Forward	PCC7943_pg0315	304042	304332	Forward	UTEX2973_pg0315	304034	304324	Forward	M744_RS01420	M744_01485	UTEX3055_pg0310	298088	298366	Forward	UTEX3055_RS04395	2739140819	chlP	type II toxin-antitoxin system RelE/ParE family toxin	ParE toxin of type II toxin-antitoxin system, parDE; ParE is the toxin family of a type II toxin-antitoxin family. It is toxic towards DNA gyrase, but is neutralized by the antitoxin ParD. The family also encompasses RelE/ParE described in.		COG3668	X	Mobilome; prophages, transposons	non-essential		No	No	No	No	No	No
334	CDS	chromosome	PCC7942_pg0316	304710	305936	Reverse	SYNPCC7942_RS01565	Synpcc7942_0307	637798713	PCC6301_pg0316	304710	305936	Reverse	SYC_RS06385	PCC6311_pg0316	304710	305936	Reverse	PCC7943_pg0316	304710	305936	Reverse	UTEX2973_pg0316	304702	305928	Reverse	M744_RS01415	M744_01480	UTEX3055_pg0311	298744	299970	Reverse	UTEX3055_RS04390	2739140818	napA	sodium proton antiporter			COG0475	P	Inorganic ion transport and metabolism	non-essential		No	No	No	No	No	No
335	CDS	chromosome	PCC7942_pg0317	305969	307108	Reverse	SYNPCC7942_RS01570	Synpcc7942_0308	637798714	PCC6301_pg0317	305969	307108	Reverse	SYC_RS06380	PCC6311_pg0317	305969	307108	Reverse	PCC7943_pg0317	305969	307108	Reverse	UTEX2973_pg0317	305961	307100	Reverse	M744_RS01410	M744_01475	UTEX3055_pg0312	300003	301142	Reverse	UTEX3055_RS04385	2739140817	chpX	CO2 hydration protein	CO2 hydration protein ChpXY; This small family of proteins includes paralogues ChpX and ChpY in Synechococcus sp. PCC7942 and other cyanobacteria, associated with distinct NADPH dehydrogenase complexes. These proteins collectively enable light-dependent CO2 hydration and CO2 uptake; loss of both blocks growth at low CO2 concentrations.		COG2441	R	General function prediction only	non-essential		No	No	No	No	No	No
336	CDS	chromosome	PCC7942_pg0318	307139	309043	Reverse	SYNPCC7942_RS01575	Synpcc7942_0309	637798715	PCC6301_pg0318	307139	309043	Reverse	SYC_RS06375	PCC6311_pg0318	307139	309043	Reverse	PCC7943_pg0318	307139	309043	Reverse	UTEX2973_pg0318	307131	309035	Reverse	M744_RS01405	M744_01470	UTEX3055_pg0313	301173	303077	Reverse	UTEX3055_RS04380	2739140816	ndhF4	NADPH-quinone oxidoreductase subunit 5			COG1009	C	Energy production and conversion	non-essential		No	No	No	No	No	No
337	CDS	chromosome	PCC7942_pg0319	309473	310417	Reverse	SYNPCC7942_RS01580	Synpcc7942_0310	637798716	PCC6301_pg0319	309473	310417	Reverse	SYC_RS06370	PCC6311_pg0319	309473	310417	Reverse	PCC7943_pg0319	309473	310417	Reverse	UTEX2973_pg0319	309465	310409	Reverse	M744_RS01400	M744_01465	UTEX3055_pg0314	303507	304451	Reverse	UTEX3055_RS04375	2739140815	ispE	4-diphosphocytidyl-2-C-methyl-D-erythritol kinase			COG1947	I	Lipid transport and metabolism	essential	non-essential	Yes	No	No	No	No	No
338	CDS	chromosome	PCC7942_pg0320	310414	311253	Reverse	SYNPCC7942_RS01585	Synpcc7942_0311	637798717	PCC6301_pg0320	310414	311253	Reverse	SYC_RS06365	PCC6311_pg0320	310414	311253	Reverse	PCC7943_pg0320	310414	311253	Reverse	UTEX2973_pg0320	310406	311245	Reverse	M744_RS01395	M744_01460	UTEX3055_pg0315	304448	305287	Reverse	UTEX3055_RS04370	2739140814	ksgA	dimethyladenosine transferase			COG0030	J	Translation, ribosomal structure and biogenesis	non-essential		Yes	No	No	No	No	No
339	CDS	chromosome	PCC7942_pg0321	311280	311708	Reverse	SYNPCC7942_RS01590	Synpcc7942_0312	637798718	PCC6301_pg0321	311280	311708	Reverse	SYC_RS06360	PCC6311_pg0321	311280	311708	Reverse	PCC7943_pg0321	311280	311708	Reverse	UTEX2973_pg0321	311272	311700	Reverse	M744_RS01390	M744_01455	UTEX3055_pg0316	305314	305742	Reverse	UTEX3055_RS04365	2739140813		putative endonuclease			COG0792	L	Replication, recombination and repair	non-essential		No	No	No	No	Yes	No
340	CDS	chromosome	PCC7942_pg0322	311762	312274	Forward	SYNPCC7942_RS01595	Synpcc7942_0313	637798719	PCC6301_pg0322	311762	312274	Forward	SYC_RS06355	PCC6311_pg0322	311762	312274	Forward	PCC7943_pg0322	311762	312274	Forward	UTEX2973_pg0322	311754	312266	Forward	M744_RS01385	M744_01450	UTEX3055_pg0317	305796	306308	Forward	UTEX3055_RS04360	2739140812		Pentapeptide repeat-containing protein			COG1357	S	Function unknown	non-essential		No	Yes	No	No	No	No
341	CDS	chromosome	PCC7942_pg0323	312403	313032	Reverse	SYNPCC7942_RS01600	Synpcc7942_0314	637798720	PCC6301_pg0323	312403	313032	Reverse	SYC_RS06350	PCC6311_pg0323	312403	313032	Reverse	PCC7943_pg0323	312403	313032	Reverse	UTEX2973_pg0323	312395	313024	Reverse	M744_RS01380	M744_01445	UTEX3055_pg0318	306437	307066	Reverse	UTEX3055_RS04355	2739140811		succinate dehydrogenase subunit C	succinate dehydrogenase or fumarate reductase cytochrome b subunit, b558 family; This family consists of the succinate dehydrogenase subunit C of Bacillus subtilis, designated cytochrome b-558, and related sequences that include a fumarate reductase subunit C. This subfamily is only weakly similar to the main group of succinate dehydrogenase cytochrome b subunits described by pfam01127, so that s…			Y	Not in COGs	non-essential		No	No	No	No	No	No
342	CDS	chromosome	PCC7942_pg0324	313079	314374	Reverse	SYNPCC7942_RS01605	Synpcc7942_0315	637798721	PCC6301_pg0324	313079	314374	Reverse	SYC_RS06345	PCC6311_pg0324	313079	314374	Reverse	PCC7943_pg0324	313079	314374	Reverse	UTEX2973_pg0324	313071	314366	Reverse	M744_RS01375	M744_01440	UTEX3055_pg0319	307113	308408	Reverse	UTEX3055_RS04350	2739140810	purB	adenylosuccinate lyase			COG0015	F	Nucleotide transport and metabolism	essential	essential	Yes	No	No	No	No	No
343	CDS	chromosome	PCC7942_pg0325	314432	314623	Reverse	SYNPCC7942_RS01610	Synpcc7942_0316	637798722	PCC6301_pg0325	314432	314623	Reverse	SYC_RS06340	PCC6311_pg0325	314432	314623	Reverse	PCC7943_pg0325	314432	314623	Reverse	UTEX2973_pg0325	314424	314615	Reverse	M744_RS01370	M744_01435	UTEX3055_pg0320	308466	308657	Reverse	UTEX3055_RS04345	2739140809	digD	hypothetical protein				Y	Not in COGs	non-essential		No	No	No	No	No	No
344	CDS	chromosome	PCC7942_pg0326	314897	315355	Forward	SYNPCC7942_RS01615	Synpcc7942_0317	637798723	PCC6301_pg0326	314897	315355	Forward	SYC_RS06335	PCC6311_pg0326	314897	315355	Forward	PCC7943_pg0326	314897	315355	Forward	UTEX2973_pg0326	314889	315347	Forward	M744_RS01365	M744_01430	UTEX3055_pg0321	308931	309389	Forward	UTEX3055_RS04340	2739140808		hypothetical protein				Y	Not in COGs	non-essential		No	No	No	No	Yes	No
345	CDS	chromosome	PCC7942_pg0327	315642	316097	Forward	SYNPCC7942_RS01620	Synpcc7942_0318	637798724	PCC6301_pg0327	315642	316097	Forward	SYC_RS06330	PCC6311_pg0327	315642	316097	Forward	PCC7943_pg0327	315642	316097	Forward	UTEX2973_pg0327	315634	316089	Forward	M744_RS01360	M744_01425	UTEX3055_pg0322	309676	310131	Forward	UTEX3055_RS04335	2739140807		hypothetical protein				Y	Not in COGs	non-essential		No	No	No	No	No	No
346	CDS	chromosome	PCC7942_pg0328	316162	316980	Forward	SYNPCC7942_RS01625	Synpcc7942_0319	637798725	PCC6301_pg0328	316162	316980	Forward	SYC_RS06325	PCC6311_pg0328	316162	316980	Forward	PCC7943_pg0328	316162	316980	Forward	UTEX2973_pg0328	316154	316972	Forward	M744_RS01355	M744_01420	UTEX3055_pg0323	310196	311014	Forward	UTEX3055_RS04330	2739140806		TlyA family RNA methyltransferase/putative hemolysin			COG1189	J	Translation, ribosomal structure and biogenesis	non-essential		Yes	Yes	No	No	No	No
347	CDS	chromosome	PCC7942_pg0329	317010	318008	Forward	SYNPCC7942_RS01630	Synpcc7942_0320	637798726	PCC6301_pg0329	317010	318008	Forward	SYC_RS06320	PCC6311_pg0329	317010	318008	Forward	PCC7943_pg0329	317010	318008	Forward	UTEX2973_pg0329	317002	318000	Forward	M744_RS01350	M744_01415	UTEX3055_pg0324	311044	312042	Forward	UTEX3055_RS04325	2739140805	galE	UDP-galactose-4-epimerase			COG1087	M	Cell wall/membrane/envelope biogenesis	essential	non-essential	No	Yes	No	No	No	No
348	CDS	chromosome	PCC7942_pg0330	318147	318485	Reverse	SYNPCC7942_RS01635	Synpcc7942_0321	637798727	PCC6301_pg0330	318147	318485	Reverse	SYC_RS06315	PCC6311_pg0330	318147	318485	Reverse	PCC7943_pg0330	318147	318485	Reverse	UTEX2973_pg0330	318139	318477	Reverse	M744_RS01345	M744_01410	UTEX3055_pg0325	312181	312519	Reverse	UTEX3055_RS04320	2739140804	glnB	nitrogen regulatory protein P-II family			COG0347	TE	Signal transduction mechanisms;Amino acid transport and metabolism	essential	non-essential	Yes	No	No	No	No	No
349	CDS	chromosome	PCC7942_pg0331	318679	320049	Reverse	SYNPCC7942_RS01640	Synpcc7942_0322	637798728	PCC6301_pg0331	318679	320049	Reverse	SYC_RS06310	PCC6311_pg0331	318679	320049	Reverse	PCC7943_pg0331	318679	320049	Reverse	UTEX2973_pg0331	318671	320041	Reverse	M744_RS01340	M744_01405	UTEX3055_pg0326	312713	314083	Reverse	UTEX3055_RS04315	2739140803	ycf44	cytochrome C biogenesis protein CcsB			COG1333	CO	Energy production and conversion;Posttranslational modification, protein turnover, chaperones	essential	non-essential	Yes	Yes	No	No	No	No
350	CDS	chromosome	PCC7942_pg0332	320046	320804	Reverse	SYNPCC7942_RS01645	Synpcc7942_0323	637798729	PCC6301_pg0332	320046	320804	Reverse	SYC_RS06305	PCC6311_pg0332	320046	320804	Reverse	PCC7943_pg0332	320046	320804	Reverse	UTEX2973_pg0332	320038	320796	Reverse	M744_RS01335	M744_01400	UTEX3055_pg0327	314080	314838	Reverse	UTEX3055_RS04310	2739140802	ccdA	cytochrome C biogenesis protein			COG0785	CO	Energy production and conversion;Posttranslational modification, protein turnover, chaperones	essential	non-essential	Yes	Yes	No	No	No	No
351	CDS	chromosome	PCC7942_pg0333	320824	322008	Reverse	SYNPCC7942_RS01650	Synpcc7942_0324	637798730	PCC6301_pg0333	320824	322008	Reverse	SYC_RS06300	PCC6311_pg0333	320824	322008	Reverse	PCC7943_pg0333	320824	322008	Reverse	UTEX2973_pg0333	320816	322000	Reverse	M744_RS01330	M744_01395	UTEX3055_pg0328	314858	316042	Reverse	UTEX3055_RS04305	2739140801	ftsW	cell division protein FtsW			COG0772	D	Cell cycle control, cell division, chromosome partitioning	essential	non-essential	Yes	No	No	No	No	No
352	CDS	chromosome	PCC7942_pg0334	322093	322296	Reverse	SYNPCC7942_RS01655	Synpcc7942_0325	637798731	PCC6301_pg0334	322093	322296	Reverse	SYC_RS06295	PCC6311_pg0334	322093	322296	Reverse	PCC7943_pg0334	322093	322296	Reverse	UTEX2973_pg0334	322085	322288	Reverse	M744_RS01325	M744_01390	UTEX3055_pg0329	316127	316330	Reverse	UTEX3055_RS04300	2739140800	apcC	phycobilisome core linker protein				Y	Not in COGs	ambiguous		No	No	No	No	No	No
353	CDS	chromosome	PCC7942_pg0335	322388	322873	Reverse	SYNPCC7942_RS01660	Synpcc7942_0326	637798732	PCC6301_pg0335	322388	322873	Reverse	SYC_RS06290	PCC6311_pg0335	322388	322873	Reverse	PCC7943_pg0335	322388	322873	Reverse	UTEX2973_pg0335	322380	322865	Reverse	M744_RS01320	M744_01385	UTEX3055_pg0330	316422	316907	Reverse	UTEX3055_RS04295	2739140799	apcB	allophycocyanin beta subunit apoprotein				Y	Not in COGs	essential	essential	No	No	No	No	No	No
354	CDS	chromosome	PCC7942_pg0336	322930	323415	Reverse	SYNPCC7942_RS01665	Synpcc7942_0327	637798733	PCC6301_pg0336	322930	323415	Reverse	SYC_RS06285	PCC6311_pg0336	322930	323415	Reverse	PCC7943_pg0336	322930	323415	Reverse	UTEX2973_pg0336	322922	323407	Reverse	M744_RS01315	M744_01380	UTEX3055_pg0331	316964	317449	Reverse	UTEX3055_RS04290	2739140798	apcA	allophycocyanin alpha subunit apoprotein				Y	Not in COGs	essential	essential	No	No	No	No	No	No
355	CDS	chromosome	PCC7942_pg0337	323781	325898	Reverse	SYNPCC7942_RS01670	Synpcc7942_0328	637798734	PCC6301_pg0337	323781	325898	Reverse	SYC_RS06280	PCC6311_pg0337	323781	325898	Reverse	PCC7943_pg0337	323781	325898	Reverse	UTEX2973_pg0337	323773	325890	Reverse	M744_RS01310	M744_01375	UTEX3055_pg0332	317815	319932	Reverse	UTEX3055_RS04285	2739140797	apcE	phycobilisome core-membrane linker protein			COG0448	G	Carbohydrate transport and metabolism	essential	essential	No	No	No	No	No	No
356	CDS	chromosome	PCC7942_pg0338	326113	327357	Forward	SYNPCC7942_RS01675	Synpcc7942_0329	637798735	PCC6301_pg0338	326113	327357	Forward	SYC_RS06275	PCC6311_pg0338	326113	327357	Forward	PCC7943_pg0338	326113	327357	Forward	UTEX2973_pg0338	326105	327349	Forward	M744_RS01305	M744_01370	UTEX3055_pg0333	320147	321391	Forward	UTEX3055_RS04280	2739140796		methyltransferase domain-containing protein		annotation prediction evidence	COG2227	H	Coenzyme transport and metabolism	non-essential		No	No	No	No	No	No
357	CDS	chromosome	PCC7942_pg0339	327394	327900	Forward	SYNPCC7942_RS01680	Synpcc7942_0330	637798736	PCC6301_pg0339	327394	327900	Forward	SYC_RS06270	PCC6311_pg0339	327394	327900	Forward	PCC7943_pg0339	327394	327900	Forward	UTEX2973_pg0339	327386	327892	Forward	M744_RS01300	M744_01365	UTEX3055_pg0334	321428	321934	Forward	UTEX3055_RS04275	2739140795	atp1	ATP synthase subunit I		annotation prediction, BLAST evidence		Y	Not in COGs	essential	non-essential	Yes	Yes	No	No	No	No
358	CDS	chromosome	PCC7942_pg0340	327956	328711	Forward	SYNPCC7942_RS01685	Synpcc7942_0331	637798737	PCC6301_pg0340	327956	328711	Forward	SYC_RS06265	PCC6311_pg0340	327956	328711	Forward	PCC7943_pg0340	327956	328711	Forward	UTEX2973_pg0340	327954	328703	Forward	M744_RS01295	M744_01360	UTEX3055_pg0335	321996	322745	Forward	UTEX3055_RS04270	2739140794	atpI	ATP synthase F0F1 subunit A		annotation prediction, BLAST evidence	COG0356	C	Energy production and conversion	essential	non-essential	Yes	No	No	No	No	No
359	CDS	chromosome	PCC7942_pg0341	328854	329099	Forward	SYNPCC7942_RS01690	Synpcc7942_0332	637798738	PCC6301_pg0341	328854	329099	Forward	SYC_RS06260	PCC6311_pg0341	328854	329099	Forward	PCC7943_pg0341	328854	329099	Forward	UTEX2973_pg0341	328846	329091	Forward	M744_RS01290	M744_01355	UTEX3055_pg0336	322888	323133	Forward	UTEX3055_RS04265	2739140793	atpH	ATP F0F1 synthase subunit C			COG0636	C	Energy production and conversion	essential	essential	Yes	No	No	No	No	No
360	CDS	chromosome	PCC7942_pg0342	329244	329720	Forward	SYNPCC7942_RS01695	Synpcc7942_0333	637798739	PCC6301_pg0342	329244	329720	Forward	SYC_RS06255	PCC6311_pg0342	329244	329720	Forward	PCC7943_pg0342	329244	329720	Forward	UTEX2973_pg0342	329236	329712	Forward	M744_RS01285	M744_01350	UTEX3055_pg0337	323278	323754	Forward	UTEX3055_RS04260	2739140792	atpG	ATP synthase F0F1 subunit B'			COG0711	C	Energy production and conversion	essential	essential	Yes	Yes	No	No	No	No
361	CDS	chromosome	PCC7942_pg0343	329764	330279	Forward	SYNPCC7942_RS01700	Synpcc7942_0334	637798740	PCC6301_pg0343	329764	330279	Forward	SYC_RS06250	PCC6311_pg0343	329764	330279	Forward	PCC7943_pg0343	329764	330279	Forward	UTEX2973_pg0343	329756	330271	Forward	M744_RS01280	M744_01345	UTEX3055_pg0338	323798	324313	Forward	UTEX3055_RS04255	2739140791	atpF	ATP synthase F0F1 subunit B			COG0711	C	Energy production and conversion	essential	essential	Yes	No	No	No	No	No
362	CDS	chromosome	PCC7942_pg0344	330289	330831	Forward	SYNPCC7942_RS01705	Synpcc7942_0335	637798741	PCC6301_pg0344	330289	330831	Forward	SYC_RS06245	PCC6311_pg0344	330289	330831	Forward	PCC7943_pg0344	330289	330831	Forward	UTEX2973_pg0344	330281	330823	Forward	M744_RS01275	M744_01340	UTEX3055_pg0339	324323	324865	Forward	UTEX3055_RS04250	2739140790	atpD	ATP synthase F0F1 subunit delta			COG0712	C	Energy production and conversion	essential	non-essential	Yes	No	No	No	No	No
363	CDS	chromosome	PCC7942_pg0345	330878	332395	Forward	SYNPCC7942_RS01710	Synpcc7942_0336	637798742	PCC6301_pg0345	330878	332395	Forward	SYC_RS06240	PCC6311_pg0345	330878	332395	Forward	PCC7943_pg0345	330878	332395	Forward	UTEX2973_pg0345	330870	332387	Forward	M744_RS01270	M744_01335	UTEX3055_pg0340	324912	326429	Forward	UTEX3055_RS04245	2739140789	atpA	ATP F0F1 synthase subunit alpha			COG0056	C	Energy production and conversion	essential	essential	Yes	No	No	No	No	No
364	CDS	chromosome	PCC7942_pg0346	332458	333408	Forward	SYNPCC7942_RS01715	Synpcc7942_0337	637798743	PCC6301_pg0346	332458	333408	Forward	SYC_RS06235	PCC6311_pg0346	332458	333408	Forward	PCC7943_pg0346	332458	333408	Forward	UTEX2973_pg0346	332450	333400	Forward	M744_RS01265	M744_01330	UTEX3055_pg0341	326492	327442	Forward	UTEX3055_RS04240	2739140788	atpC	ATP synthase F0F1 subunit gamma			COG0224	C	Energy production and conversion	essential	non-essential	Yes	No	No	No	No	No
365	CDS	chromosome	PCC7942_pg0347	333517	333834	Forward	SYNPCC7942_RS01720	Synpcc7942_0338	637798744	PCC6301_pg0347	333517	333834	Forward	SYC_RS06230	PCC6311_pg0347	333517	333834	Forward	PCC7943_pg0347	333517	333834	Forward	UTEX2973_pg0347	333509	333826	Forward	M744_RS01260	M744_01325	UTEX3055_pg0342	327551	327868	Forward	UTEX3055_RS04235	2739140787	petF	2Fe-2S-binding protein			COG1018	C	Energy production and conversion	non-essential		No	No	No	No	No	No
366	CDS	chromosome	PCC7942_pg0348	333834	334013	Forward	SYNPCC7942_RS01725			PCC6301_pg0348	333834	334013	Forward	SYC_RS06225	PCC6311_pg0348	333834	334013	Forward	PCC7943_pg0348	333834	334013	Forward	UTEX2973_pg0348	333826	334005	Forward	M744_RS01255	M744_01320	UTEX3055_pg0343	327868	328047	Forward	UTEX3055_RS04230	2739140786		hypothetical protein				Y	Not in COGs
367	CDS	chromosome	PCC7942_pg0349	333995	335074	Forward	SYNPCC7942_RS01730	Synpcc7942_0339	637798745	PCC6301_pg0349	333995	335074	Forward	SYC_RS06220	PCC6311_pg0349	333995	335074	Forward	PCC7943_pg0349	333995	335074	Forward	UTEX2973_pg0349	333987	335066	Forward	M744_RS01250	M744_01315	UTEX3055_pg0344	328029	329108	Forward	UTEX3055_RS04225	2739140785		Protein of unknown function DUF3326	This family is found in plants and bacteria.		COG0388	C	Energy production and conversion	beneficial		Yes	No	No	No	No	No
368	CDS	chromosome	PCC7942_pg0350	335071	335652	Forward	SYNPCC7942_RS01735	Synpcc7942_0340	637798746	PCC6301_pg0350	335071	335652	Forward	SYC_RS06215	PCC6311_pg0350	335071	335652	Forward	PCC7943_pg0350	335071	335652	Forward	UTEX2973_pg0350	335063	335644	Forward	M744_RS01245	M744_01310	UTEX3055_pg0345	329105	329686	Forward	UTEX3055_RS04220	2739140784		CPBP family intramembrane metalloprotease			COG1266	O	Posttranslational modification, protein turnover, chaperones	non-essential		No	Yes	No	No	No	No
369	CDS	chromosome	PCC7942_pg0351	335633	336205	Forward	SYNPCC7942_RS01740	Synpcc7942_0341	637798747	PCC6301_pg0351	335633	336205	Forward	SYC_RS06210	PCC6311_pg0351	335633	336205	Forward	PCC7943_pg0351	335633	336205	Forward	UTEX2973_pg0351	335625	336197	Forward	M744_RS01240	M744_01305	UTEX3055_pg0346	329667	330239	Forward	UTEX3055_RS04215	2739140783		hypothetical protein				Y	Not in COGs	non-essential		No	No	No	No	No	No
370	CDS	chromosome	PCC7942_pg0352	336363	336590	Forward	SYNPCC7942_RS01745	Synpcc7942_0342	637798748	PCC6301_pg0352	336363	336590	Forward	SYC_RS06205	PCC6311_pg0352	336363	336590	Forward	PCC7943_pg0352	336363	336590	Forward	UTEX2973_pg0352	336355	336582	Forward	M744_RS01235	M744_01300	UTEX3055_pg0347	330397	330624	Forward	UTEX3055_RS04210	2739140782		hypothetical protein				Y	Not in COGs	non-essential		No	No	No	No	No	No
371	CDS	chromosome	PCC7942_pg0353	336654	337055	Forward	SYNPCC7942_RS01750	Synpcc7942_0343	637798749	PCC6301_pg0353	336654	337055	Forward	SYC_RS06200	PCC6311_pg0353	336654	337055	Forward	PCC7943_pg0353	336654	337055	Forward	UTEX2973_pg0353	336646	337047	Forward	M744_RS01230	M744_01295	UTEX3055_pg0348	330688	331089	Forward	UTEX3055_RS04205	2739140781	psb27	photosystem II Psb27 protein				Y	Not in COGs	beneficial		No	Yes	No	No	No	No
372	CDS	chromosome	PCC7942_pg0354	337408	338451	Reverse	SYNPCC7942_RS01755	Synpcc7942_0344	637798750	PCC6301_pg0354	337408	338451	Reverse	SYC_RS06195	PCC6311_pg0354	337408	338451	Reverse	PCC7943_pg0354	337408	338451	Reverse	UTEX2973_pg0354	337400	338443	Reverse	M744_RS01225	M744_01290	UTEX3055_pg0349	331443	332486	Reverse	UTEX3055_RS04200	2739140779		Peptidase family M23			COG0739	M	Cell wall/membrane/envelope biogenesis	non-essential		No	No	No	No	No	No
373	CDS	chromosome	PCC7942_pg0355	338536	339306	Reverse	SYNPCC7942_RS01760	Synpcc7942_0345	637798751	PCC6301_pg0355	338536	339306	Reverse	SYC_RS06190	PCC6311_pg0355	338536	339306	Reverse	PCC7943_pg0355	338536	339306	Reverse	UTEX2973_pg0355	338528	339298	Reverse	M744_RS01220	M744_01285	UTEX3055_pg0350	332571	333341	Reverse	UTEX3055_RS04195	2739140778	birA	biotin--acetyl-CoA-carboxylase ligase			COG0340	H	Coenzyme transport and metabolism	essential	non-essential	Yes	No	No	No	No	No
374	CDS	chromosome	PCC7942_pg0356	339352	340131	Forward	SYNPCC7942_RS01765	Synpcc7942_0346	637798752	PCC6301_pg0356	339352	340131	Forward	SYC_RS06185	PCC6311_pg0356	339352	340131	Forward	PCC7943_pg0356	339352	340131	Forward	UTEX2973_pg0356	339344	340123	Forward	M744_RS01215	M744_01280	UTEX3055_pg0351	333387	334166	Forward	UTEX3055_RS04190	2739140777		peptidoglycan editing factor PgeF			COG1496	P	Inorganic ion transport and metabolism	beneficial		Yes	No	No	No	No	No
375	CDS	chromosome	PCC7942_pg0357	340288	340452	Forward	SYNPCC7942_RS14135	Synpcc7942_0347	637798753	PCC6301_pg0357	340288	340452	Forward		PCC6311_pg0357	340288	340452	Forward	PCC7943_pg0357	340288	340452	Forward	UTEX2973_pg0357	340280	340444	Forward	M744_RS14095		UTEX3055_pg0352	334323	334487	Forward	UTEX3055_RS14685			hypothetical protein				Y	Not in COGs	non-essential		No	No	No	No	No	No
376	CDS	chromosome	PCC7942_pg0358	340698	341768	Reverse	SYNPCC7942_RS01770	Synpcc7942_0348	637798754	PCC6301_pg0358	340698	341768	Reverse	SYC_RS06180	PCC6311_pg0358	340698	341768	Reverse	PCC7943_pg0358	340698	341768	Reverse	UTEX2973_pg0358	340690	341760	Reverse	M744_RS01210	M744_01270	UTEX3055_pg0353	334931	336004	Reverse	UTEX3055_RS04185	2739140775	recA	RecA protein			COG0468	L	Replication, recombination and repair	essential	non-essential	Yes	No	No	No	No	No
377	CDS	chromosome	PCC7942_pg0359	341883	342443	Reverse	SYNPCC7942_RS01775	Synpcc7942_0349	637798755	PCC6301_pg0359	341883	342443	Reverse	SYC_RS06175	PCC6311_pg0359	341883	342443	Reverse	PCC7943_pg0359	341883	342443	Reverse	UTEX2973_pg0359	341875	342435	Reverse	M744_RS01205	M744_01265	UTEX3055_pg0354	336119	336679	Reverse	UTEX3055_RS04180	2739140774		Protein of unknown function DUF3611			COG3038	C	Energy production and conversion	non-essential		No	No	No	No	No	No
378	CDS	chromosome	PCC7942_pg0360	342880	343671	Forward	SYNPCC7942_RS01780	Synpcc7942_0350	637798756	PCC6301_pg0360	342880	343671	Forward	SYC_RS06170	PCC6311_pg0360	342880	343671	Forward	PCC7943_pg0360	342880	343671	Forward	UTEX2973_pg0360	342872	343663	Forward	M744_RS01200	M744_01260	UTEX3055_pg0355	337116	337907	Forward	UTEX3055_RS04175	2739140773		ATP-binding cassette domain-containing protein		annotation prediction, transcriptional evidence (Billis), RNAseq evidence	COG1127	M	Cell wall/membrane/envelope biogenesis	non-essential		Yes	No	No	No	No	No
379	CDS	chromosome	PCC7942_pg0361	343699	344832	Forward	SYNPCC7942_RS01785	Synpcc7942_0351	637798757	PCC6301_pg0361	343699	344832	Forward	SYC_RS06165	PCC6311_pg0361	343699	344832	Forward	PCC7943_pg0361	343699	344832	Forward	UTEX2973_pg0361	343691	344824	Forward	M744_RS01195	M744_01255	UTEX3055_pg0356	337935	339068	Forward	UTEX3055_RS04170	2739140772	ycf22	phospholipid/cholesterol/gamma-HCH transport system substrate-binding protein			COG1463	M	Cell wall/membrane/envelope biogenesis	non-essential		Yes	Yes	No	No	No	No
380	CDS	chromosome	PCC7942_pg0362	344823	345350	Reverse	SYNPCC7942_RS01790	Synpcc7942_0352	637798758	PCC6301_pg0362	344823	345350	Reverse	SYC_RS06160	PCC6311_pg0362	344823	345350	Reverse	PCC7943_pg0362	344823	345350	Reverse	UTEX2973_pg0362	344815	345342	Reverse	M744_RS01190	M744_01250	UTEX3055_pg0357	339059	339586	Reverse	UTEX3055_RS04165	2739140771		peptide-methionine R-S-oxide reductase		annotation prediction, transcriptional evidence (Billis), RNAseq evidence	COG0229	O	Posttranslational modification, protein turnover, chaperones	non-essential		No	No	No	No	No	No
381	CDS	chromosome	PCC7942_pg0363	345470	346432	Forward	SYNPCC7942_RS01795	Synpcc7942_0353	637798759	PCC6301_pg0363	345470	346432	Forward	SYC_RS06155	PCC6311_pg0363	345470	346432	Forward	PCC7943_pg0363	345470	346432	Forward	UTEX2973_pg0363	345462	346424	Forward	M744_RS01185	M744_01245	UTEX3055_pg0358	339706	340668	Forward	UTEX3055_RS04160	2739140770		bile acid Na symporter, BASS family			COG0385	R	General function prediction only	non-essential		No	No	No	No	No	No
382	CDS	chromosome	PCC7942_pg0364	346536	346772	Forward	SYNPCC7942_RS13910			PCC6301_pg0364	346536	346772	Forward		PCC6311_pg0364	346536	346772	Forward	PCC7943_pg0364	346536	346772	Forward	UTEX2973_pg0364	346528	346764	Forward	M744_RS13890		UTEX3055_pg0359	340772	341008	Forward	UTEX3055_RS04155			hypothetical protein				Y	Not in COGs
383	CDS	chromosome	PCC7942_pg0365	346832	348460	Reverse	SYNPCC7942_RS01800	Synpcc7942_0354	637798760	PCC6301_pg0365	346832	348460	Reverse	SYC_RS06150	PCC6311_pg0365	346832	348460	Reverse	PCC7943_pg0365	346832	348460	Reverse	UTEX2973_pg0365	346824	348452	Reverse	M744_RS01180	M744_01240	UTEX3055_pg0360	341068	342696	Reverse	UTEX3055_RS04150	2739140769	bgl	beta-glucosidase			COG1472	G	Carbohydrate transport and metabolism	non-essential		No	No	No	No	No	No
384	CDS	chromosome	PCC7942_pg0366	348457	348870	Reverse	SYNPCC7942_RS01805	Synpcc7942_0355	637798761	PCC6301_pg0366	348457	348870	Reverse	SYC_RS06145	PCC6311_pg0366	348457	348870	Reverse	PCC7943_pg0366	348457	348870	Reverse	UTEX2973_pg0366	348449	348862	Reverse	M744_RS01175	M744_01235	UTEX3055_pg0361	342693	343106	Reverse	UTEX3055_RS04145	2739140768	rbfA	ribosome-binding factor A			COG0858	J	Translation, ribosomal structure and biogenesis	non-essential		Yes	Yes	No	No	No	No
385	CDS	chromosome	PCC7942_pg0367	348922	349146	Reverse	SYNPCC7942_RS01810	Synpcc7942_0356	637798762	PCC6301_pg0367	348922	349146	Reverse	SYC_RS06140	PCC6311_pg0367	348922	349146	Reverse	PCC7943_pg0367	348922	349146	Reverse	UTEX2973_pg0367	348914	349138	Reverse	M744_RS01170	M744_01230	UTEX3055_pg0362	343158	343382	Reverse	UTEX3055_RS04140	2739140767	ycf33	Protein of unknown function DUF751	This family contains several plant, cyanobacterial and algal proteins of unknown function. The family is exclusively found in phototrophic organisms			Y	Not in COGs	ambiguous		No	No	No	No	No	No
386	CDS	chromosome	PCC7942_pg0368	349591	349968	Reverse	SYNPCC7942_RS01815			PCC6301_pg0368	349591	349968	Reverse	SYC_RS06135	PCC6311_pg0368	349591	349968	Reverse	PCC7943_pg0368	349591	349968	Reverse	UTEX2973_pg0368	349583	349960	Reverse			UTEX3055_pg0363	343827	344186	Reverse	UTEX3055_RS04135			hypothetical protein		annotation prediction evidence		Y	Not in COGs
387	CDS	chromosome	PCC7942_pg0369	349875	351278	Reverse	SYNPCC7942_RS01820	Synpcc7942_0357	637798763	PCC6301_pg0369	349875	351278	Reverse	SYC_RS06130	PCC6311_pg0369	349875	351278	Reverse	PCC7943_pg0369	349875	351278	Reverse	UTEX2973_pg0369	349867	351270	Reverse	M744_RS01160	M744_01215	UTEX3055_pg0364	344093	345496	Reverse	UTEX3055_RS04130	2739140765	ictB	putative inorganic carbon hco3- transporter			COG3307	M	Cell wall/membrane/envelope biogenesis	essential	non-essential	No	No	No	No	No	No
388	CDS	chromosome	PCC7942_pg0370	351309	351950	Reverse	SYNPCC7942_RS01825	Synpcc7942_0358	637798764	PCC6301_pg0370	351309	351950	Reverse	SYC_RS06125	PCC6311_pg0370	351309	351950	Reverse	PCC7943_pg0370	351309	351950	Reverse	UTEX2973_pg0370	351301	351942	Reverse	M744_RS01155	M744_01210	UTEX3055_pg0365	345527	346168	Reverse	UTEX3055_RS04125	2739140764	dc13	tRNA guanine-N7--methyltransferase			COG0220	J	Translation, ribosomal structure and biogenesis	non-essential		No	No	No	No	No	No
389	CDS	chromosome	PCC7942_pg0371	352026	353207	Forward	SYNPCC7942_RS01830	Synpcc7942_0359	637798765	PCC6301_pg0371	352026	353207	Forward	SYC_RS06120	PCC6311_pg0371	352026	353207	Forward	PCC7943_pg0371	352026	353207	Forward	UTEX2973_pg0371	352018	353199	Forward	M744_RS01150	M744_01205	UTEX3055_pg0366	346244	347425	Forward	UTEX3055_RS04120	2739140763		3',5'-cyclic AMP phosphodiesterase CpdA		annotation prediction evidence	COG1409	T	Signal transduction mechanisms	non-essential		No	No	No	No	No	No
390	CDS	chromosome	PCC7942_pg0372	353103	354299	Reverse	SYNPCC7942_RS01835	Synpcc7942_0360	637798766	PCC6301_pg0372	353103	354299	Reverse	SYC_RS06115	PCC6311_pg0372	353103	354299	Reverse	PCC7943_pg0372	353103	354299	Reverse	UTEX2973_pg0372	353095	354291	Reverse	M744_RS01145	M744_01200	UTEX3055_pg0367	347321	348517	Reverse	UTEX3055_RS04115	2739140762		Small ligand-binding sensory domain FIST			COG4398	T	Signal transduction mechanisms	non-essential		No	No	No	No	No	No
391	CDS	chromosome	PCC7942_pg0373	354532	354759	Forward	SYNPCC7942_RS01840	Synpcc7942_0361	637798767	PCC6301_pg0373	354532	354759	Forward	SYC_RS06110	PCC6311_pg0373	354532	354759	Forward	PCC7943_pg0373	354532	354759	Forward	UTEX2973_pg0373	354524	354751	Forward	M744_RS01140	M744_01190	UTEX3055_pg0368	348750	348977	Forward	UTEX3055_RS04110	2739140761	cp12	CP12 domain-containing protein	The function of this domain is unknown, it does contain three conserved cysteines and a histidine, that suggests this may be a zinc binding domain		COG0517	T	Signal transduction mechanisms	non-essential		No	No	No	No	No	No
392	CDS	chromosome	PCC7942_pg0374	354884	355483	Forward	SYNPCC7942_RS01845	Synpcc7942_0362	637798768	PCC6301_pg0374	354884	355483	Forward	SYC_RS06105	PCC6311_pg0374	354884	355483	Forward	PCC7943_pg0374	354884	355483	Forward	UTEX2973_pg0374	354876	355475	Forward	M744_RS01135	M744_01185	UTEX3055_pg0369	349102	349701	Forward	UTEX3055_RS04105	2739140760		Protein of unknown function DUF3177				Y	Not in COGs	beneficial		No	No	No	No	No	No
393	CDS	chromosome	PCC7942_pg0375	355509	355793	Forward	SYNPCC7942_RS01850	Synpcc7942_0363	637798769	PCC6301_pg0375	355509	355793	Forward	SYC_RS06100	PCC6311_pg0375	355509	355793	Forward	PCC7943_pg0375	355509	355793	Forward	UTEX2973_pg0375	355501	355785	Forward	M744_RS01130	M744_01180	UTEX3055_pg0370	349727	350011	Forward	UTEX3055_RS04100	2739140759		hypothetical protein				Y	Not in COGs	non-essential		No	No	No	No	No	No
394	CDS	chromosome	PCC7942_pg0376	355865	356416	Forward	SYNPCC7942_RS01855	Synpcc7942_0364	637798770	PCC6301_pg0376	355865	356416	Forward	SYC_RS06095	PCC6311_pg0376	355865	356416	Forward	PCC7943_pg0376	355865	356416	Forward	UTEX2973_pg0376	355857	356408	Forward	M744_RS01125	M744_01175	UTEX3055_pg0371	350083	350634	Forward	UTEX3055_RS04095	2739140758		phycobiliprotein lyase				Y	Not in COGs	non-essential		No	No	No	No	No	No
395	CDS	chromosome	PCC7942_pg0377	356676	357305	Forward	SYNPCC7942_RS01860	Synpcc7942_0365	637798771	PCC6301_pg0377	356676	357305	Forward	SYC_RS06090	PCC6311_pg0377	356676	357305	Forward	PCC7943_pg0377	356676	357305	Forward	UTEX2973_pg0377	356668	357297	Forward	M744_RS01120	M744_01170	UTEX3055_pg0372	350894	351523	Forward	UTEX3055_RS04090	2739140757	cheY	response regulator; cheY family			COG2199;COG3706	TK	Signal transduction mechanisms;Transcription	non-essential		No	No	No	No	Yes	No
396	CDS	chromosome	PCC7942_pg0378	357549	359732	Forward	SYNPCC7942_RS01865	Synpcc7942_0366	637798772	PCC6301_pg0378	357549	359732	Forward	SYC_RS06085	PCC6311_pg0378	357549	359732	Forward	PCC7943_pg0378	357549	359732	Forward	UTEX2973_pg0378	357541	359724	Forward	M744_RS01115	M744_01160	UTEX3055_pg0373	351767	353950	Forward	UTEX3055_RS04085	2739140755	ltnT	sulfate permease, SulP family			COG0659	P	Inorganic ion transport and metabolism	non-essential		No	No	No	No	No	No
397	CDS	chromosome	PCC7942_pg0379	359767	360690	Reverse	SYNPCC7942_RS01870	Synpcc7942_0367	637798773	PCC6301_pg0379	359767	360690	Reverse	SYC_RS06080	PCC6311_pg0379	359767	360690	Reverse	PCC7943_pg0379	359767	360690	Reverse	UTEX2973_pg0379	359759	360682	Reverse	M744_RS01110	M744_01155	UTEX3055_pg0374	353985	354908	Reverse	UTEX3055_RS04080	2739140754		bile acid Na symporter, BASS family			COG0385	R	General function prediction only	non-essential		No	No	No	No	No	No
398	CDS	chromosome	PCC7942_pg0380	360828	362063	Forward	SYNPCC7942_RS01875	Synpcc7942_0368	637798774	PCC6301_pg0380	360828	362063	Forward	SYC_RS06075	PCC6311_pg0380	360828	362063	Forward	PCC7943_pg0380	360828	362063	Forward	UTEX2973_pg0380	360820	362055	Forward	M744_RS01105	M744_01145	UTEX3055_pg0375	355046	356281	Forward	UTEX3055_RS04075	2739140753	xseA	Exodeoxyribonuclease VII large subunit		annotation prediction, BLAST evidence; adjusted pseudo gene UTEX 3055	COG1570	L	Replication, recombination and repair	non-essential		No	No	No	No	No	No
399	CDS	chromosome	PCC7942_pg0381	362147	363601	Forward	SYNPCC7942_RS01880	Synpcc7942_0369	637798775	PCC6301_pg0381	362147	363601	Forward	SYC_RS06070	PCC6311_pg0381	362147	363601	Forward	PCC7943_pg0381	362147	363601	Forward	UTEX2973_pg0381	362139	363593	Forward	M744_RS01100	M744_01140	UTEX3055_pg0376	356365	357819	Forward	UTEX3055_RS04070	2739140752	aoxB	monoamine oxidase			COG1231	E	Amino acid transport and metabolism	non-essential		No	No	No	No	No	No
400	CDS	chromosome	PCC7942_pg0382	363763	365067	Forward	SYNPCC7942_RS01885	Synpcc7942_0370	637798776	PCC6301_pg0382	363763	365067	Forward	SYC_RS06065	PCC6311_pg0382	363763	365067	Forward	PCC7943_pg0382	363763	365067	Forward	UTEX2973_pg0382	363755	365059	Forward	M744_RS01095	M744_01135	UTEX3055_pg0377	357981	359285	Forward	UTEX3055_RS04065	2739140751	metY	O-acetylhomoserine sulfhydrylase			COG2873	E	Amino acid transport and metabolism	non-essential		No	No	No	No	No	No
401	CDS	chromosome	PCC7942_pg0383	365116	366015	Forward	SYNPCC7942_RS01890	Synpcc7942_0371	637798777	PCC6301_pg0383	365116	366015	Forward	SYC_RS06060	PCC6311_pg0383	365116	366015	Forward	PCC7943_pg0383	365116	366015	Forward	UTEX2973_pg0383	365108	366007	Forward	M744_RS01090	M744_01130	UTEX3055_pg0378	359334	360233	Forward	UTEX3055_RS04060	2739140750	metA	homoserine O-succinyltransferase			COG1897	E	Amino acid transport and metabolism	non-essential		No	No	No	No	No	No
402	CDS	chromosome	PCC7942_pg0384	366053	366853	Forward	SYNPCC7942_RS13670	Synpcc7942_0372	637798778	PCC6301_pg0384	366053	366853	Forward	SYC_RS13570	PCC6311_pg0384	366053	366853	Forward	PCC7943_pg0384	366053	366853	Forward	UTEX2973_pg0384	366045	366845	Forward	M744_RS13630		UTEX3055_pg0379	360271	361071	Forward	UTEX3055_RS04055	2739140749		hypothetical protein			COG1708	R	General function prediction only	non-essential		No	No	No	No	No	No
403	CDS	chromosome	PCC7942_pg0385	366738	368024	Reverse	SYNPCC7942_RS01900	Synpcc7942_0373	637798779	PCC6301_pg0385	366738	368024	Reverse		PCC6311_pg0385	366738	368024	Reverse	PCC7943_pg0385	366738	368024	Reverse	UTEX2973_pg0385	366730	368016	Reverse	M744_RS01080	M744_01120	UTEX3055_pg0380	360956	362242	Reverse	UTEX3055_RS04050	2739140748		Ribosomal protein L16 Arg81 hydroxylase, contains JmjC domain			COG2850	J	Translation, ribosomal structure and biogenesis	non-essential		No	No	No	No	No	No
404	CDS	chromosome	PCC7942_pg0386	368290	368574	Reverse	SYNPCC7942_RS01905	Synpcc7942_0374	637798780	PCC6301_pg0386	368290	368574	Reverse	SYC_RS06045	PCC6311_pg0386	368290	368574	Reverse	PCC7943_pg0386	368290	368574	Reverse	UTEX2973_pg0386	368282	368566	Reverse	M744_RS01075	M744_01115	UTEX3055_pg0381	362508	362792	Reverse	UTEX3055_RS04045	2739140747		hypothetical protein				Y	Not in COGs	essential	essential	No	No	No	No	No	No
405	CDS	chromosome	PCC7942_pg0387	368929	370344	Reverse	SYNPCC7942_RS01910	Synpcc7942_0375	637798781	PCC6301_pg0387	368929	370344	Reverse	SYC_RS06040	PCC6311_pg0387	368929	370344	Reverse	PCC7943_pg0387	368929	370344	Reverse	UTEX2973_pg0387	368921	370336	Reverse	M744_RS01070	M744_01110	UTEX3055_pg0382	363134	364549	Reverse	UTEX3055_RS04040	2739140746	ymxG	zinc protease			COG0612	R	General function prediction only	non-essential		No	No	No	No	No	No
406	CDS	chromosome	PCC7942_pg0388	370341	371867	Reverse	SYNPCC7942_RS01915	Synpcc7942_0376	637798782	PCC6301_pg0388	370341	371867	Reverse	SYC_RS06035	PCC6311_pg0388	370341	371867	Reverse	PCC7943_pg0388	370341	371867	Reverse	UTEX2973_pg0388	370333	371859	Reverse	M744_RS01065	M744_01105	UTEX3055_pg0383	364546	366072	Reverse	UTEX3055_RS04035	2739140745	pqqE	zinc protease			COG0612	R	General function prediction only	non-essential		No	No	No	No	No	No
407	CDS	chromosome	PCC7942_pg0389	371868	372206	Reverse	SYNPCC7942_RS01920	Synpcc7942_0377	637798783	PCC6301_pg0389	371868	372206	Reverse	SYC_RS06030	PCC6311_pg0389	371868	372206	Reverse	PCC7943_pg0389	371868	372206	Reverse	UTEX2973_pg0389	371860	372198	Reverse	M744_RS01060	M744_01100	UTEX3055_pg0384	366073	366411	Reverse	UTEX3055_RS04030	2739140744	rpoD4	RNA polymerase sigma factor RpoD4				Y	Not in COGs	non-essential		No	No	No	No	No	No
408	CDS	chromosome	PCC7942_pg0390	372532	373326	Forward	SYNPCC7942_RS01925	Synpcc7942_0378	637798784	PCC6301_pg0390	372532	373326	Forward	SYC_RS06025	PCC6311_pg0390	372532	373326	Forward	PCC7943_pg0390	372532	373326	Forward	UTEX2973_pg0390	372524	373318	Forward	M744_RS01055	M744_01095	UTEX3055_pg0385	366737	367531	Forward	UTEX3055_RS04025	2739140743	ycf63	phospholipid/cholesterol/gamma-HCH transport system permease protein			COG0767	M	Cell wall/membrane/envelope biogenesis	non-essential		No	No	No	No	No	No
409	CDS	chromosome	PCC7942_pg0391	373380	373763	Forward	SYNPCC7942_RS01930	Synpcc7942_0379	637798785	PCC6301_pg0391	373380	373763	Forward	SYC_RS06020	PCC6311_pg0391	373380	373763	Forward	PCC7943_pg0391	373380	373763	Forward	UTEX2973_pg0391	373372	373755	Forward	M744_RS01050	M744_01090	UTEX3055_pg0386	367585	367968	Forward	UTEX3055_RS04020	2739140742		Protein of unknown function DUF3119				Y	Not in COGs	non-essential		Yes	No	No	No	No	No
410	CDS	chromosome	PCC7942_pg0392	373785	374828	Forward	SYNPCC7942_RS01935	Synpcc7942_0380	637798786	PCC6301_pg0392	373785	374828	Forward	SYC_RS06015	PCC6311_pg0392	373785	374828	Forward	PCC7943_pg0392	373785	374828	Forward	UTEX2973_pg0392	373777	374820	Forward	M744_RS01045	M744_01085	UTEX3055_pg0387	367990	369033	Forward	UTEX3055_RS04015	2739140741		Protein of unknown function DUF3086			COG5217	Y	Not in COGs	essential	non-essential	No	No	No	No	No	No
411	CDS	chromosome	PCC7942_pg0393	374813	375019	Reverse	SYNPCC7942_RS01940			PCC6301_pg0393	374813	375019	Reverse	SYC_RS06010	PCC6311_pg0393	374813	375019	Reverse	PCC7943_pg0393	374813	375019	Reverse	UTEX2973_pg0393	374805	375011	Reverse	M744_RS01040	M744_01080	UTEX3055_pg0388	369018	369224	Reverse	UTEX3055_RS04010	2739140740		hypothetical protein				Y	Not in COGs
412	CDS	chromosome	PCC7942_pg0394	375032	375346	Reverse	SYNPCC7942_RS01945	Synpcc7942_0381	637798787	PCC6301_pg0394	375032	375346	Reverse	SYC_RS06005	PCC6311_pg0394	375032	375346	Reverse	PCC7943_pg0394	375032	375346	Reverse	UTEX2973_pg0394	375024	375338	Reverse	M744_RS01035	M744_01075	UTEX3055_pg0389	369237	369551	Reverse	UTEX3055_RS04005	2739140739		DUF2752 domain-containing protein	This family is conserved in bacteria. Many members are annotated as being putative membrane proteins.			Y	Not in COGs	non-essential		No	No	No	No	Yes	No
413	CDS	chromosome	PCC7942_pg0395	375456	375722	Reverse	SYNPCC7942_RS01950	Synpcc7942_0382	637798788	PCC6301_pg0395	375456	375722	Reverse	SYC_RS06000	PCC6311_pg0395	375456	375722	Reverse	PCC7943_pg0395	375456	375722	Reverse	UTEX2973_pg0395	375448	375714	Reverse	M744_RS01030	M744_01070	UTEX3055_pg0390	369661	369927	Reverse	UTEX3055_RS04000	2739140738		TM2 domain-containing protein			COG2314	R	General function prediction only	non-essential		No	No	No	No	No	No
414	CDS	chromosome	PCC7942_pg0396	375762	376448	Reverse	SYNPCC7942_RS01955	Synpcc7942_0383	637798789	PCC6301_pg0396	375762	376448	Reverse	SYC_RS05995	PCC6311_pg0396	375762	376448	Reverse	PCC7943_pg0396	375762	376448	Reverse	UTEX2973_pg0396	375754	376440	Reverse	M744_RS01025	M744_01065	UTEX3055_pg0391	369967	370653	Reverse	UTEX3055_RS03995	2739140737		hypothetical protein			COG5523	S	Function unknown	non-essential		No	No	No	No	No	No
415	CDS	chromosome	PCC7942_pg0397	376527	377237	Reverse	SYNPCC7942_RS01960	Synpcc7942_0384	637798790	PCC6301_pg0397	376527	377237	Reverse	SYC_RS05990	PCC6311_pg0397	376527	377237	Reverse	PCC7943_pg0397	376527	377237	Reverse	UTEX2973_pg0397	376519	377229	Reverse	M744_RS01020	M744_01060	UTEX3055_pg0392	370732	371442	Reverse	UTEX3055_RS03990	2739140736		hypothetical protein			COG5523	S	Function unknown	non-essential		No	No	No	No	No	No
416	CDS	chromosome	PCC7942_pg0398	377321	378694	Reverse	SYNPCC7942_RS01965	Synpcc7942_0385	637798791	PCC6301_pg0398	377321	378694	Reverse	SYC_RS05985	PCC6311_pg0398	377321	378694	Reverse	PCC7943_pg0398	377321	378694	Reverse	UTEX2973_pg0398	377313	378686	Reverse	M744_RS01015	M744_01055	UTEX3055_pg0393	371526	372899	Reverse	UTEX3055_RS03985	2739140735	chlP	geranylgeranyl reductase		annotation prediction, transcriptional evidence	COG0644	C	Energy production and conversion	essential	non-essential	Yes	No	No	No	No	No
417	CDS	chromosome	PCC7942_pg0399	378981	380390	Forward	SYNPCC7942_RS01970	Synpcc7942_0386	637798792	PCC6301_pg0399	378981	380390	Forward	SYC_RS05980	PCC6311_pg0399	378981	380390	Forward	PCC7943_pg0399	378981	380390	Forward	UTEX2973_pg0399	378973	380382	Forward	M744_RS01010	M744_01050	UTEX3055_pg0394	373186	374595	Forward	UTEX3055_RS03980	2739140734		conserved hypothetical protein, cofD-related			COG0391	GH	Carbohydrate transport and metabolism;Coenzyme transport and metabolism	essential	non-essential	Yes	No	No	No	No	No
418	CDS	chromosome	PCC7942_pg0400	380395	380901	Forward	SYNPCC7942_RS01975	Synpcc7942_0387	637798793	PCC6301_pg0400	380395	380901	Forward	SYC_RS05975	PCC6311_pg0400	380395	380901	Forward	PCC7943_pg0400	380395	380901	Forward	UTEX2973_pg0400	380387	380893	Forward	M744_RS01005	M744_01045	UTEX3055_pg0395	374600	375106	Forward	UTEX3055_RS03975	2739140733		tRNA threonylcarbamoyladenosine biosynthesis protein TsaE			COG0802	J	Translation, ribosomal structure and biogenesis	ambiguous		No	No	No	No	No	No
419	CDS	chromosome	PCC7942_pg0401	380870	381991	Reverse	SYNPCC7942_RS01980	Synpcc7942_0388	637798794	PCC6301_pg0401	380870	381991	Reverse	SYC_RS05970	PCC6311_pg0401	380870	381991	Reverse	PCC7943_pg0401	380870	381991	Reverse	UTEX2973_pg0401	380862	381983	Reverse	M744_RS01000	M744_01040	UTEX3055_pg0396	375075	376196	Reverse	UTEX3055_RS03970	2739140732	rfaG	Glycosyltransferase involved in cell wall bisynthesis			COG0438	M	Cell wall/membrane/envelope biogenesis	beneficial		No	No	No	No	No	No
420	CDS	chromosome	PCC7942_pg0402	382085	382285	Forward	SYNPCC7942_RS01985	Synpcc7942_0389	637798795	PCC6301_pg0402	382085	382285	Forward		PCC6311_pg0402	382085	382285	Forward	PCC7943_pg0402	382085	382285	Forward	UTEX2973_pg0402	382077	382277	Forward	M744_RS00995	M744_01035	UTEX3055_pg0397	376290	376490	Forward	UTEX3055_RS03965			hypothetical protein				Y	Not in COGs	non-essential		No	No	No	No	No	No
421	CDS	chromosome	PCC7942_pg0403	382303	383454	Reverse	SYNPCC7942_RS01990	Synpcc7942_0390	637798796	PCC6301_pg0403	382303	383454	Reverse	SYC_RS05965	PCC6311_pg0403	382303	383454	Reverse	PCC7943_pg0403	382303	383454	Reverse	UTEX2973_pg0403	382295	383446	Reverse	M744_RS00990	M744_01030	UTEX3055_pg0398	376508	377659	Reverse	UTEX3055_RS03960	2739140731	chrA	chromate transporter			COG2059	P	Inorganic ion transport and metabolism	non-essential		No	No	No	No	No	No
422	CDS	chromosome	PCC7942_pg0404	383545	385125	Reverse	SYNPCC7942_RS01995	Synpcc7942_0391	637798797	PCC6301_pg0404	383545	385125	Reverse	SYC_RS05960	PCC6311_pg0404	383545	385125	Reverse	PCC7943_pg0404	383545	385125	Reverse	UTEX2973_pg0404	383537	385117	Reverse	M744_RS00985	M744_01025	UTEX3055_pg0399	377750	379330	Reverse	UTEX3055_RS03955	2739140730		Predicted dienelactone hydrolase			COG4188	R	General function prediction only	non-essential		No	No	No	No	No	No
423	CDS	chromosome	PCC7942_pg0405	385350	386528	Reverse	SYNPCC7942_RS02000	Synpcc7942_0392	637798798	PCC6301_pg0405	385350	386528	Reverse	SYC_RS05955	PCC6311_pg0405	385350	386528	Reverse	PCC7943_pg0405	385350	386528	Reverse	UTEX2973_pg0405	385342	386520	Reverse	M744_RS00980	M744_01020	UTEX3055_pg0400	379555	380733	Reverse	UTEX3055_RS03950	2739140729	mltA	murein transglycosylase		annotation prediction evidence	COG2821	M	Cell wall/membrane/envelope biogenesis	non-essential		No	No	No	No	No	No
424	CDS	chromosome	PCC7942_pg0406	386677	387357	Forward	SYNPCC7942_RS02005	Synpcc7942_0393	637798799	PCC6301_pg0406	386677	387357	Forward	SYC_RS05950	PCC6311_pg0406	386677	387357	Forward	PCC7943_pg0406	386677	387357	Forward	UTEX2973_pg0406	386669	387349	Forward	M744_RS00975	M744_01015	UTEX3055_pg0401	380883	381563	Forward	UTEX3055_RS03945	2739140728		Protein of unknown function DUF2993				Y	Not in COGs	essential	non-essential	No	No	No	No	No	No
425	CDS	chromosome	PCC7942_pg0407	387354	388220	Reverse	SYNPCC7942_RS02010	Synpcc7942_0394	637798800	PCC6301_pg0407	387354	388220	Reverse	SYC_RS05945	PCC6311_pg0407	387354	388220	Reverse	PCC7943_pg0407	387354	388220	Reverse	UTEX2973_pg0407	387346	388212	Reverse	M744_RS00970	M744_01010	UTEX3055_pg0402	381560	382426	Reverse	UTEX3055_RS03940	2739140727	cdsA	phosphatidate cytidylyltransferase			COG4589	R	General function prediction only	non-essential		Yes	No	No	No	No	No
426	CDS	chromosome	PCC7942_pg0408	388494	389618	Forward	SYNPCC7942_RS02015	Synpcc7942_0395	637798801	PCC6301_pg0408	388494	389618	Forward	SYC_RS05940	PCC6311_pg0408	388494	389618	Forward	PCC7943_pg0408	388494	389618	Forward	UTEX2973_pg0408	388486	389610	Forward	M744_RS00965	M744_01005	UTEX3055_pg0403	382700	383824	Forward	UTEX3055_RS03935	2739140726		hypothetical protein	Helix-turn-helix of DDE superfamily endonuclease; This domain is the probable DNA-binding region of transposase enzymes, necessary for efficient DNA transposition. Most of the members derive from the IS superfamily IS5 and rather fewer from IS4.		COG2963	X	Mobilome; prophages, transposons	non-essential		No	No	No	No	No	No
427	CDS	chromosome	PCC7942_pg0409	389953	391494	Forward	SYNPCC7942_RS02020	Synpcc7942_0396	637798802	PCC6301_pg0409	389953	391494	Forward	SYC_RS05935	PCC6311_pg0409	389953	391494	Forward	PCC7943_pg0409	389953	391494	Forward	UTEX2973_pg0409	389945	391486	Forward	M744_RS00960	M744_01000	UTEX3055_pg0404	384159	385700	Forward	UTEX3055_RS03930	2739140725	purH	IMP cyclohydrolase /phosphoribosylaminoimidazolecarboxamide formyltransferase			COG0138	F	Nucleotide transport and metabolism	essential	non-essential	No	No	No	No	No	No
428	CDS	chromosome	PCC7942_pg0410	391532	392923	Forward	SYNPCC7942_RS02025	Synpcc7942_0397	637798803	PCC6301_pg0410	391532	392923	Forward	SYC_RS05930	PCC6311_pg0410	391532	392923	Forward	PCC7943_pg0410	391532	392923	Forward	UTEX2973_pg0410	391524	392915	Forward	M744_RS00955	M744_00995	UTEX3055_pg0405	385738	387129	Forward	UTEX3055_RS03925	2739140724	lim17	Alkaline and neutral invertase			COG3408	G	Carbohydrate transport and metabolism	non-essential		No	No	No	No	No	No
429	CDS	chromosome	PCC7942_pg0411	392990	393448	Forward	SYNPCC7942_RS02030	Synpcc7942_0398	637798804	PCC6301_pg0411	392990	393448	Forward	SYC_RS05925	PCC6311_pg0411	392990	393448	Forward	PCC7943_pg0411	392990	393448	Forward	UTEX2973_pg0411	392982	393440	Forward	M744_RS00950	M744_00990	UTEX3055_pg0406	387196	387654	Forward	UTEX3055_RS03920	2739140723		Protein of unknown function DUF4079				Y	Not in COGs	non-essential		No	Yes	No	No	No	No
430	CDS	chromosome	PCC7942_pg0412	393793	394545	Reverse	SYNPCC7942_RS02035	Synpcc7942_0399	637798805	PCC6301_pg0412	393793	394545	Reverse	SYC_RS05920	PCC6311_pg0412	393793	394545	Reverse	PCC7943_pg0412	393793	394545	Reverse	UTEX2973_pg0412	393785	394537	Reverse	M744_RS00945	M744_00985	UTEX3055_pg0407	387999	388751	Reverse	UTEX3055_RS03915	2739140722		L-ascorbate metabolism protein UlaG, beta-lactamase superfamily			COG2220	G	Carbohydrate transport and metabolism	beneficial		Yes	No	No	No	No	No
431	CDS	chromosome	PCC7942_pg0413	394579	395181	Reverse	SYNPCC7942_RS02040	Synpcc7942_0400	637798806	PCC6301_pg0413	394579	395181	Reverse	SYC_RS05915	PCC6311_pg0413	394579	395181	Reverse	PCC7943_pg0413	394579	395181	Reverse	UTEX2973_pg0413	394571	395173	Reverse	M744_RS00940	M744_00980	UTEX3055_pg0408	388785	389387	Reverse	UTEX3055_RS03910	2739140721	trpG	anthranilate synthase, component II			COG0512	EH	Amino acid transport and metabolism;Coenzyme transport and metabolism	essential	essential	Yes	No	No	No	No	No
432	CDS	chromosome	PCC7942_pg0414	395246	395731	Reverse	SYNPCC7942_RS02045	Synpcc7942_0401	637798807	PCC6301_pg0414	395246	395731	Reverse	SYC_RS05910	PCC6311_pg0414	395246	395731	Reverse	PCC7943_pg0414	395246	395731	Reverse	UTEX2973_pg0414	395238	395723	Reverse	M744_RS00935	M744_00975	UTEX3055_pg0409	389452	389937	Reverse	UTEX3055_RS03905	2739140720	dgkA	diacylglycerol kinase family protein			COG0818	I	Lipid transport and metabolism	beneficial		Yes	No	No	No	No	No
434	CDS	chromosome	PCC7942_pg0415	396872	397396	Reverse	SYNPCC7942_RS02050	Synpcc7942_0402	637798808	PCC6301_pg0415	396872	397396	Reverse	SYC_RS05905	PCC6311_pg0415	396872	397396	Reverse	PCC7943_pg0415	396872	397396	Reverse	UTEX2973_pg0415	396864	397388	Reverse	M744_RS00930	M744_00970	UTEX3055_pg0410	391078	391602	Reverse	UTEX3055_RS03900	2739140719		probable rRNA maturation factor			COG0319	J	Translation, ribosomal structure and biogenesis	essential	non-essential	Yes	No	No	No	No	No
435	CDS	chromosome	PCC7942_pg0416	397398	397577	Reverse	SYNPCC7942_RS02055	Synpcc7942_0403	637798809	PCC6301_pg0416	397398	397577	Reverse	SYC_RS05900	PCC6311_pg0416	397398	397577	Reverse	PCC7943_pg0416	397398	397577	Reverse	UTEX2973_pg0416	397390	397569	Reverse	M744_RS00925	M744_00965	UTEX3055_pg0411	391604	391783	Reverse	UTEX3055_RS03895	2739140718		Protein of unknown function DUF3285	This family of proteins with unknown function appears to be restricted to Cyanobacteria.			Y	Not in COGs	non-essential		No	No	No	No	No	No
436	CDS	chromosome	PCC7942_pg0417	397595	398662	Reverse	SYNPCC7942_RS02060	Synpcc7942_0404	637798810	PCC6301_pg0417	397595	398662	Reverse	SYC_RS05895	PCC6311_pg0417	397595	398662	Reverse	PCC7943_pg0417	397595	398662	Reverse	UTEX2973_pg0417	397587	398654	Reverse	M744_RS00920	M744_00960	UTEX3055_pg0412	391801	392868	Reverse	UTEX3055_RS03890	398662	prfB	bacterial peptide chain release factor 2 bRF-2			COG1186	J	Translation, ribosomal structure and biogenesis	essential	essential	Yes	No	No	No	No	No
437	CDS	chromosome	PCC7942_pg0418	398870	399868	Forward	SYNPCC7942_RS02065	Synpcc7942_0405	637798811	PCC6301_pg0418	398870	399868	Forward	SYC_RS05890	PCC6311_pg0418	398870	399868	Forward	PCC7943_pg0418	398870	399868	Forward	UTEX2973_pg0418	398862	399860	Forward	M744_RS00915	M744_00955	UTEX3055_pg0413	393076	394074	Forward	UTEX3055_RS03885	2739140716	holA	DNA polymerase III, delta subunit			COG1466	L	Replication, recombination and repair	essential	non-essential	Yes	No	No	No	No	No
438	CDS	chromosome	PCC7942_pg0419	399953	400354	Forward	SYNPCC7942_RS02070	Synpcc7942_0406	637798812	PCC6301_pg0419	399953	400354	Forward	SYC_RS05885	PCC6311_pg0419	399953	400354	Forward	PCC7943_pg0419	399953	400354	Forward	UTEX2973_pg0419	399945	400346	Forward	M744_RS00910	M744_00950	UTEX3055_pg0414	394159	394560	Forward	UTEX3055_RS03880	2739140715		protein of unknown function DUF4168				Y	Not in COGs	essential	non-essential	No	No	No	No	No	No
439	CDS	chromosome	PCC7942_pg0420	400429	400671	Reverse	SYNPCC7942_RS02075	Synpcc7942_0407	637798813	PCC6301_pg0420	400429	400671	Reverse	SYC_RS05880	PCC6311_pg0420	400429	400671	Reverse	PCC7943_pg0420	400429	400671	Reverse	UTEX2973_pg0420	400421	400663	Reverse	M744_RS00905	M744_00945	UTEX3055_pg0415	394635	394877	Reverse	UTEX3055_RS03875	2739140714	psaK1	Photosystem I reaction center subunit PsaK				Y	Not in COGs	non-essential		No	No	No	No	No	No
440	CDS	chromosome	PCC7942_pg0421	400768	401421	Forward	SYNPCC7942_RS02080	Synpcc7942_0408	637798814	PCC6301_pg0421	400768	401421	Forward	SYC_RS05875	PCC6311_pg0421	400768	401421	Forward	PCC7943_pg0421	400768	401421	Forward	UTEX2973_pg0421	400760	401413	Forward	M744_RS00900	M744_00935	UTEX3055_pg0416	394974	395627	Forward	UTEX3055_RS03870	2739140713	trpF	phosphoribosylanthranilate isomerase			COG0135	E	Amino acid transport and metabolism	essential	non-essential	Yes	No	No	No	No	No
441	CDS	chromosome	PCC7942_pg0422	401464	401748	Reverse	SYNPCC7942_RS02085	Synpcc7942_0409	637798815	PCC6301_pg0422	401464	401748	Reverse	SYC_RS13565	PCC6311_pg0422	401464	401748	Reverse	PCC7943_pg0422	401464	401748	Reverse	UTEX2973_pg0422	401456	401740	Reverse	M744_RS00895	M744_00930	UTEX3055_pg0417	395670	395954	Reverse	UTEX3055_RS03865	2739140712		hypothetical protein				Y	Not in COGs	essential	non-essential	No	No	No	No	No	No
442	CDS	chromosome	PCC7942_pg0423	401750	402022	Reverse	SYNPCC7942_RS02090	Synpcc7942_0410	637798816	PCC6301_pg0423	401750	402022	Reverse	SYC_RS05870	PCC6311_pg0423	401750	402022	Reverse	PCC7943_pg0423	401750	402022	Reverse	UTEX2973_pg0423	401742	402014	Reverse	M744_RS00890		UTEX3055_pg0418	395947	396228	Reverse	UTEX3055_RS03860	2739140711		Ribonuclease toxin, BrnT, of type II toxin-antitoxin system	Ribonuclease toxin, BrnT, of type II toxin-antitoxin system; BrnT is a ribonuclease toxin of a type II toxin-antitoxin system that exhibits a RelE-like fold. The antitoxin that neutralizes this toxin is pfam14384. BrnT is found in bacteria, archaea, bacteriophage, and plasmids. BrnT-BrnA forms a 2:2 tetrameric complex and autoregulates its own expression, which is induced by a number of different…		COG2929	S	Function unknown	essential	non-essential	No	No	No	No	No	No
443	CDS	chromosome	PCC7942_pg0424	402191	402991	Reverse	SYNPCC7942_RS02095	Synpcc7942_0411	637798817	PCC6301_pg0424	402191	402991	Reverse	SYC_RS05865	PCC6311_pg0424	402191	402991	Reverse	PCC7943_pg0424	402191	402991	Reverse	UTEX2973_pg0424	402183	402983	Reverse	M744_RS00885	M744_00920	UTEX3055_pg0419	396397	397197	Reverse	UTEX3055_RS03855	2739140710	trpA	tryptophan synthase, alpha chain			COG0159	E	Amino acid transport and metabolism	essential	non-essential	No	No	No	No	No	No
444	CDS	chromosome	PCC7942_pg0425	403022	403351	Reverse	SYNPCC7942_RS02100	Synpcc7942_0412	637798818	PCC6301_pg0425	403022	403351	Reverse	SYC_RS05860	PCC6311_pg0425	403022	403351	Reverse	PCC7943_pg0425	403022	403351	Reverse	UTEX2973_pg0425	403014	403343	Reverse	M744_RS00880	M744_00915	UTEX3055_pg0420	397228	397557	Reverse	UTEX3055_RS03850	2739140709		Protein of unknown function DUF3007				Y	Not in COGs	non-essential		Yes	Yes	No	No	No	No
445	CDS	chromosome	PCC7942_pg0426	403352	403564	Reverse	SYNPCC7942_RS02105	Synpcc7942_0413	637798819	PCC6301_pg0426	403352	403564	Reverse	SYC_RS05855	PCC6311_pg0426	403352	403564	Reverse	PCC7943_pg0426	403352	403564	Reverse	UTEX2973_pg0426	403344	403556	Reverse	M744_RS00875	M744_00910	UTEX3055_pg0421	397558	397770	Reverse	UTEX3055_RS03845	2739140708	ndhL	NADPH-quinone oxidoreductase	NDH-1L is essential for photoheterotrophic cell growth. NdhL appears to contain two transmembrane helices and it is necessary for the functioning of though not the correct assembly of the NDH-1 complex in Synechocystis 6803. The conservation between cyanobacteria and green plants suggests that chloroplast NDH-1 complexes contain related subunits.	annotation prediction, BLAST evidence		Y	Not in COGs	non-essential		No	No	No	No	No	No
446	CDS	chromosome	PCC7942_pg0427	403557	403844	Forward	SYNPCC7942_RS02110			PCC6301_pg0427	403557	403844	Forward	SYC_RS05850	PCC6311_pg0427	403557	403844	Forward	PCC7943_pg0427	403557	403844	Forward	UTEX2973_pg0427	403549	403836	Forward			UTEX3055_pg0422	397763	398050	Forward				hypothetical protein				Y	Not in COGs
448	CDS	chromosome	PCC7942_pg0428	404016	405188	Forward	SYNPCC7942_RS02115	Synpcc7942_0414	637798820	PCC6301_pg0428	404016	405188	Forward	SYC_RS05845	PCC6311_pg0428	404016	405188	Forward	PCC7943_pg0428	404016	405188	Forward	UTEX2973_pg0428	404008	405180	Forward	M744_RS00865	M744_00900	UTEX3055_pg0423	398222	399394	Forward	UTEX3055_RS03840	2739140707		Uncharacterized conserved protein, DUF39 family			COG1900	E	Amino acid transport and metabolism	non-essential		No	No	No	No	No	No
449	CDS	chromosome	PCC7942_pg0429	405168	406145	Reverse	SYNPCC7942_RS02120	Synpcc7942_0415	637798821	PCC6301_pg0429	405168	406145	Reverse	SYC_RS05840	PCC6311_pg0429	405168	406145	Reverse	PCC7943_pg0429	405168	406145	Reverse	UTEX2973_pg0429	405160	406137	Reverse	M744_RS00860	M744_00895	UTEX3055_pg0424	399374	400351	Reverse	UTEX3055_RS03835	2739140706		Pentapeptide repeat-containing protein			COG1357	S	Function unknown	non-essential		No	No	No	No	No	No
450	CDS	chromosome	PCC7942_pg0430	406431	406772	Forward	SYNPCC7942_RS02125	Synpcc7942_0416	637798822	PCC6301_pg0430	406431	406772	Forward	SYC_RS05835	PCC6311_pg0430	406431	406772	Forward	PCC7943_pg0430	406431	406772	Forward	UTEX2973_pg0430	406423	406764	Forward	M744_RS00855	M744_00890	UTEX3055_pg0425	400642	400983	Forward	UTEX3055_RS03830	2739140704		hypothetical protein		annotation prediction, transcriptional evidence, RNAseq evidence		Y	Not in COGs	non-essential		No	No	No	No	No	No
451	CDS	chromosome	PCC7942_pg0431	406851	408359	Forward	SYNPCC7942_RS02130	Synpcc7942_0417	637798823	PCC6301_pg0431	406851	408359	Forward	SYC_RS05830	PCC6311_pg0431	406851	408359	Forward	PCC7943_pg0431	406851	408359	Forward	UTEX2973_pg0431	406843	408351	Forward	M744_RS00850	M744_00885	UTEX3055_pg0426	401062	402570	Forward	UTEX3055_RS03825	2739140703		AAA -type ATPase, SpoVK/Ycf46/Vps4 family			COG0464	MDT	Cell wall/membrane/envelope biogenesis;Cell cycle control, cell division, chromosome partitioning;Signal transduction mechanisms	non-essential		No	No	No	No	No	No
452	CDS	chromosome	PCC7942_pg0432	408494	408844	Forward	SYNPCC7942_RS02135	Synpcc7942_0418	637798824	PCC6301_pg0432	408494	408844	Forward	SYC_RS05825	PCC6311_pg0432	408494	408844	Forward	PCC7943_pg0432	408494	408844	Forward	UTEX2973_pg0432	408486	408836	Forward	M744_RS00845	M744_00880	UTEX3055_pg0427	402705	403055	Forward	UTEX3055_RS03820	2739140702		Protein of unknown function DUF1257				Y	Not in COGs	non-essential		No	No	No	No	No	No
453	CDS	chromosome	PCC7942_pg0433	408941	409903	Reverse	SYNPCC7942_RS02140	Synpcc7942_0419	637798825	PCC6301_pg0433	408941	409903	Reverse	SYC_RS05820	PCC6311_pg0433	408941	409903	Reverse	PCC7943_pg0433	408941	409903	Reverse	UTEX2973_pg0433	408933	409895	Reverse	M744_RS00840	M744_00875	UTEX3055_pg0428	403152	404114	Reverse	UTEX3055_RS03815	2739140701	bioB	biotin synthase			COG0502	H	Coenzyme transport and metabolism	essential	non-essential	Yes	No	No	No	No	No
454	CDS	chromosome	PCC7942_pg0434	409951	411516	Reverse	SYNPCC7942_RS02145	Synpcc7942_0420	637798826	PCC6301_pg0434	409951	411516	Reverse	SYC_RS05815	PCC6311_pg0434	409951	411516	Reverse	PCC7943_pg0434	409951	411516	Reverse	UTEX2973_pg0434	409943	411508	Reverse	M744_RS00835	M744_00870	UTEX3055_pg0429	404162	405727	Reverse	UTEX3055_RS03810	2739140700		hypothetical protein			COG0212	H	Coenzyme transport and metabolism	non-essential		No	No	No	No	No	No
455	CDS	chromosome	PCC7942_pg0435	411548	411946	Reverse	SYNPCC7942_RS02150	Synpcc7942_0421	637798827	PCC6301_pg0435	411548	411946	Reverse	SYC_RS05810	PCC6311_pg0435	411548	411946	Reverse	PCC7943_pg0435	411548	411946	Reverse	UTEX2973_pg0435	411540	411938	Reverse	M744_RS00830	M744_00865	UTEX3055_pg0430	405759	406157	Reverse	UTEX3055_RS03805	2739140699		MAPEG domain containing protein			COG3788	S	Function unknown	non-essential		No	No	No	No	No	No
456	CDS	chromosome	PCC7942_pg0436	412147	413289	Forward	SYNPCC7942_RS02155	Synpcc7942_0422	637798828	PCC6301_pg0436	412147	413289	Forward	SYC_RS05805	PCC6311_pg0436	412147	413289	Forward	PCC7943_pg0436	412147	413289	Forward	UTEX2973_pg0436	412139	413281	Forward	M744_RS00825	M744_00860	UTEX3055_pg0431	406358	407500	Forward	UTEX3055_RS03800	2739140698		hypothetical protein				Y	Not in COGs	non-essential		No	No	No	No	No	No
457	CDS	chromosome	PCC7942_pg0437	413396	413614	Reverse	SYNPCC7942_RS02160	Synpcc7942_0423	637798829	PCC6301_pg0437	413396	413614	Reverse	SYC_RS05800	PCC6311_pg0437	413396	413614	Reverse	PCC7943_pg0437	413396	413614	Reverse	UTEX2973_pg0437	413388	413606	Reverse	M744_RS00820	M744_00855	UTEX3055_pg0432	407607	407825	Reverse	UTEX3055_RS03795	2739140697		hypothetical protein				Y	Not in COGs	non-essential		No	No	No	No	No	No
458	CDS	chromosome	PCC7942_pg0438	413873	414955	Forward	SYNPCC7942_RS02165	Synpcc7942_0424	637798830	PCC6301_pg0438	413873	414955	Forward	SYC_RS05795	PCC6311_pg0438	413873	414955	Forward	PCC7943_pg0438	413873	414955	Forward	UTEX2973_pg0438	413865	414947	Forward	M744_RS00815	M744_00850	UTEX3055_pg0433	408084	409166	Forward	UTEX3055_RS03790	2739140696	psbAI	photosystem II P680 reaction center D1 protein				Y	Not in COGs	not_analyzed		No	No	No	No	No	No
459	CDS	chromosome	PCC7942_pg0439	415064	415441	Reverse	SYNPCC7942_RS02170	Synpcc7942_0425	637798831	PCC6301_pg0439	415064	415441	Reverse	SYC_RS05790	PCC6311_pg0439	415064	415441	Reverse	PCC7943_pg0439	415064	415441	Reverse	UTEX2973_pg0439	415056	415433	Reverse	M744_RS00810	M744_00845	UTEX3055_pg0434	409275	409652	Reverse	UTEX3055_RS03785	2739140695		Protein of unknown function DUF760	This family contains several uncharacterized plant proteins.			Y	Not in COGs	non-essential		No	No	No	No	No	No
460	CDS	chromosome	PCC7942_pg0440	415535	416086	Reverse	SYNPCC7942_RS02175	Synpcc7942_0426	637798832	PCC6301_pg0440	415535	416086	Reverse	SYC_RS05785	PCC6311_pg0440	415535	416086	Reverse	PCC7943_pg0440	415535	416086	Reverse	UTEX2973_pg0440	415527	416078	Reverse	M744_RS00805	M744_00840	UTEX3055_pg0435	409746	410297	Reverse	UTEX3055_RS03780	2739140694	scpB	segregation and condensation protein B			COG1386	K	Transcription	non-essential		Yes	No	No	No	No	No
461	CDS	chromosome	PCC7942_pg0441	416103	416951	Reverse	SYNPCC7942_RS02180	Synpcc7942_0427	637798833	PCC6301_pg0441	416103	416951	Reverse	SYC_RS05780	PCC6311_pg0441	416103	416951	Reverse	PCC7943_pg0441	416103	416951	Reverse	UTEX2973_pg0441	416095	416943	Reverse	M744_RS00800	M744_00835	UTEX3055_pg0436	410314	411162	Reverse	UTEX3055_RS03775	2739140693		ABC-2 type transport system ATP-binding protein			COG1131	V	Defense mechanisms	non-essential		No	No	No	No	No	No
462	CDS	chromosome	PCC7942_pg0442	416982	418610	Reverse	SYNPCC7942_RS02185	Synpcc7942_0428	637798834	PCC6301_pg0442	416982	418610	Reverse	SYC_RS05775	PCC6311_pg0442	416982	418610	Reverse	PCC7943_pg0442	416982	418610	Reverse	UTEX2973_pg0442	416974	418602	Reverse	M744_RS00795	M744_00830	UTEX3055_pg0437	411193	412821	Reverse	UTEX3055_RS03770	2739140692	leuA	2-isopropylmalate synthase			COG0119	E	Amino acid transport and metabolism	beneficial		No	No	No	No	No	No
463	CDS	chromosome	PCC7942_pg0443	418681	419283	Reverse	SYNPCC7942_RS02190	Synpcc7942_0429	637798835	PCC6301_pg0443	418681	419283	Reverse	SYC_RS05770	PCC6311_pg0443	418681	419283	Reverse	PCC7943_pg0443	418681	419283	Reverse	UTEX2973_pg0443	418673	419275	Reverse	M744_RS00790	M744_00825	UTEX3055_pg0438	412892	413431	Reverse	UTEX3055_RS03765	2739140691		hypothetical protein		annotation prediction, BLAST evidence, transcriptional evidence		Y	Not in COGs	non-essential		No	No	No	No	No	No
464	CDS	chromosome	PCC7942_pg0444	419382	421292	Forward	SYNPCC7942_RS02195	Synpcc7942_0430	637798836	PCC6301_pg0444	419382	421292	Forward	SYC_RS05765	PCC6311_pg0444	419382	421292	Forward	PCC7943_pg0444	419382	421292	Forward	UTEX2973_pg0444	419374	421284	Forward	M744_RS00785	M744_00820	UTEX3055_pg0439	413593	415503	Forward	UTEX3055_RS03760	2739140690	dxs	1-deoxy-D-xylulose-5-phosphate synthase			COG1154	HI	Coenzyme transport and metabolism;Lipid transport and metabolism	essential	non-essential	Yes	No	No	No	No	No
465	CDS	chromosome	PCC7942_pg0445	421289	422557	Forward	SYNPCC7942_RS02200	Synpcc7942_0431	637798837	PCC6301_pg0445	421289	422557	Forward	SYC_RS05760	PCC6311_pg0445	421289	422557	Forward	PCC7943_pg0445	421289	422557	Forward	UTEX2973_pg0445	421281	422549	Forward	M744_RS00780	M744_00815	UTEX3055_pg0440	415500	416768	Forward	UTEX3055_RS03755	2739140689		FAD-dependent oxidoreductase		annotation prediction evidence	COG0644	C	Energy production and conversion	non-essential		No	No	No	No	No	No
466	CDS	chromosome	PCC7942_pg0446	422547	423245	Forward	SYNPCC7942_RS02205	Synpcc7942_0432	637798838	PCC6301_pg0446	422547	423245	Forward	SYC_RS05755	PCC6311_pg0446	422547	423245	Forward	PCC7943_pg0446	422547	423245	Forward	UTEX2973_pg0446	422539	423237	Forward	M744_RS00775	M744_00810	UTEX3055_pg0441	416758	417456	Forward	UTEX3055_RS03750	2739140688		D-alanyl-D-alanine dipeptidase			COG2173	M	Cell wall/membrane/envelope biogenesis	non-essential		Yes	No	No	No	No	No
467	CDS	chromosome	PCC7942_pg0447	423632	424840	Forward	SYNPCC7942_RS02210	Synpcc7942_0433	637798839	PCC6301_pg0447	423632	424840	Forward	SYC_RS05750	PCC6311_pg0447	423632	424840	Forward	PCC7943_pg0447	423632	424840	Forward	UTEX2973_pg0447	423624	424832	Forward	M744_RS00770	M744_00805	UTEX3055_pg0442	417843	419051	Forward	UTEX3055_RS03745	2739140687		hypothetical protein				Y	Not in COGs	non-essential		No	No	No	No	No	No
468	tRNA	chromosome	PCC7942_pg0448	424911	424984	Reverse	SYNPCC7942_RS02215	Synpcc7942_R0031	640711022	PCC6301_pg0448	424911	424984	Reverse	SYC_RS05745	PCC6311_pg0448	424911	424984	Reverse	PCC7943_pg0448	424911	424984	Reverse	UTEX2973_pg0448	424903	424976	Reverse	M744_RS00765	M744_00800	UTEX3055_pg0443	419122	419195	Reverse	UTEX3055_RS03740		tRNA-Arg	tRNA-Arg				Y	Not in COGs	non-essential		#N/A	#N/A
469	CDS	chromosome	PCC7942_pg0449	425057	426064	Forward	SYNPCC7942_RS02220	Synpcc7942_0434	637798840	PCC6301_pg0449	425057	426064	Forward	SYC_RS05740	PCC6311_pg0449	425057	426064	Forward	PCC7943_pg0449	425057	426064	Forward	UTEX2973_pg0449	425049	426056	Forward	M744_RS00760	M744_00795	UTEX3055_pg0444	419268	420275	Forward	UTEX3055_RS03735	2739140685		permease			COG0701	S	Function unknown	non-essential		No	No	No	No	No	No
470	CDS	chromosome	PCC7942_pg0450	426075	426830	Forward	SYNPCC7942_RS02225	Synpcc7942_0435	637798841	PCC6301_pg0450	426075	426830	Forward	SYC_RS05735	PCC6311_pg0450	426075	426830	Forward	PCC7943_pg0450	426075	426830	Forward	UTEX2973_pg0450	426067	426822	Forward	M744_RS00755	M744_00790	UTEX3055_pg0445	420286	421041	Forward	UTEX3055_RS03730	2739140684		uncharacterized membrane protein			COG3689	S	Function unknown	non-essential		No	No	No	No	No	No
471	CDS	chromosome	PCC7942_pg0451	426845	427150	Forward	SYNPCC7942_RS02230	Synpcc7942_0436	637798842	PCC6301_pg0451	426845	427150	Forward	SYC_RS05730	PCC6311_pg0451	426845	427150	Forward	PCC7943_pg0451	426845	427150	Forward	UTEX2973_pg0451	426837	427142	Forward	M744_RS00750	M744_00785	UTEX3055_pg0446	421056	421361	Forward	UTEX3055_RS03725	2739140683		HNH endonuclease	HNH endonuclease; His-Asn-His HNH proteins are a very common family of small nucleic acid-binding proteins that are generally associated with endonuclease activity.		COG1403	V	Defense mechanisms	non-essential		No	No	No	No	No	No
472	CDS	chromosome	PCC7942_pg0452	427463	428029	Forward	SYNPCC7942_RS02240	Synpcc7942_0437	637798843	PCC6301_pg0452	427463	428029	Forward	SYC_RS05720	PCC6311_pg0452	427463	428029	Forward	PCC7943_pg0452	427463	428029	Forward	UTEX2973_pg0452	427455	428021	Forward	M744_RS00740	M744_00775	UTEX3055_pg0447	421674	422240	Forward	UTEX3055_RS03715	2739140682		glutathione peroxidase			COG4469	R	General function prediction only	non-essential		No	No	No	No	No	No
473	CDS	chromosome	PCC7942_pg0453	427989	428495	Forward	SYNPCC7942_RS13920	Synpcc7942_0438	637798844	PCC6301_pg0453	427989	428495	Forward		PCC6311_pg0453	427989	428495	Forward	PCC7943_pg0453	427989	428495	Forward	UTEX2973_pg0453	427981	428487	Forward	M744_RS13880		UTEX3055_pg0448	422200	422706	Forward	UTEX3055_RS03710			hypothetical protein				Y	Not in COGs	non-essential		No	No	No	No	No	No
474	CDS	chromosome	PCC7942_pg0454	428611	429300	Reverse	SYNPCC7942_RS02245	Synpcc7942_0439	637798845	PCC6301_pg0454	428611	429300	Reverse	SYC_RS05715	PCC6311_pg0454	428611	429300	Reverse	PCC7943_pg0454	428611	429300	Reverse	UTEX2973_pg0454	428603	429292	Reverse	M744_RS00735	M744_00770	UTEX3055_pg0449	422822	423511	Reverse	UTEX3055_RS03705	2739140681	chlM	Mg-protoporphyrin IX methyltransferase			COG2227	H	Coenzyme transport and metabolism	essential	non-essential	Yes	Yes	No	No	No	No
475	CDS	chromosome	PCC7942_pg0455	429346	430560	Reverse	SYNPCC7942_RS02250	Synpcc7942_0440	637798846	PCC6301_pg0455	429346	430560	Reverse	SYC_RS05710	PCC6311_pg0455	429346	430560	Reverse	PCC7943_pg0455	429346	430560	Reverse	UTEX2973_pg0455	429338	430552	Reverse	M744_RS00730	M744_00765	UTEX3055_pg0450	423557	424771	Reverse	UTEX3055_RS03700	2739140680	nagA	N-acetylglucosamine-6-phosphate deacetylase			COG1820	G	Carbohydrate transport and metabolism	essential	essential	No	No	No	No	No	No
476	CDS	chromosome	PCC7942_pg0456	430628	431191	Forward	SYNPCC7942_RS02255	Synpcc7942_0441	637798847	PCC6301_pg0456	430628	431191	Forward	SYC_RS05705	PCC6311_pg0456	430628	431191	Forward	PCC7943_pg0456	430628	431191	Forward	UTEX2973_pg0456	430620	431183	Forward	M744_RS00725	M744_00760	UTEX3055_pg0451	424839	425402	Forward	UTEX3055_RS03695	2739140679	purE	5-carboxyaminoimidazole ribonucleotide mutase			COG0041	F	Nucleotide transport and metabolism	ambiguous		Yes	No	No	No	No	No
477	CDS	chromosome	PCC7942_pg0457	431458	432951	Forward	SYNPCC7942_RS02260	Synpcc7942_0442	637798848	PCC6301_pg0457	431458	432951	Forward	SYC_RS05700	PCC6311_pg0457	431458	432951	Forward	PCC7943_pg0457	431458	432951	Forward	UTEX2973_pg0457	431450	432943	Forward	M744_RS00720	M744_00755	UTEX3055_pg0452	425669	427162	Forward	UTEX3055_RS03690	2739140678	amt1	ammonium transporter			COG0004	P	Inorganic ion transport and metabolism	non-essential		No	No	No	No	No	No
478	CDS	chromosome	PCC7942_pg0458	433076	434317	Reverse	SYNPCC7942_RS02265	Synpcc7942_0443	637798849	PCC6301_pg0458	433076	434317	Reverse	SYC_RS05695	PCC6311_pg0458	433076	434317	Reverse	PCC7943_pg0458	433076	434317	Reverse	UTEX2973_pg0458	433068	434309	Reverse	M744_RS00715	M744_00750	UTEX3055_pg0453	427287	428528	Reverse	UTEX3055_RS03685	2739140677		S-layer homology domain-containing protein			COG2948	U	Intracellular trafficking, secretion, and vesicular transport	non-essential		No	No	No	No	No	No
479	CDS	chromosome	PCC7942_pg0459	434357	435040	Reverse	SYNPCC7942_RS02270	Synpcc7942_0444	637798850	PCC6301_pg0459	434357	435040	Reverse	SYC_RS05690	PCC6311_pg0459	434357	435040	Reverse	PCC7943_pg0459	434357	435040	Reverse	UTEX2973_pg0459	434349	435032	Reverse	M744_RS00710	M744_00745	UTEX3055_pg0454	428568	429251	Reverse	UTEX3055_RS03680	2739140676		TrbI/VirB10 family protein	VirB10 and similar proteins form part of core complex in Type IV secretion system T4SS; This family contains VirB10, a component of the type IV secretion system T4SS and its homologs, including TraB, TraF, IcmE, and similar proteins.		COG2948	U	Intracellular trafficking, secretion, and vesicular transport	non-essential		No	No	No	No	No	No
480	CDS	chromosome	PCC7942_pg0460	435383	436438	Reverse	SYNPCC7942_RS02275	Synpcc7942_0445	637798851	PCC6301_pg0460	435383	436438	Reverse	SYC_RS05685	PCC6311_pg0460	435383	436438	Reverse	PCC7943_pg0460	435383	436438	Reverse	UTEX2973_pg0460	435375	436430	Reverse	M744_RS00705	M744_00740	UTEX3055_pg0455	429594	430649	Reverse	UTEX3055_RS03675	2739140675	oppC	ABC-type dipeptide/oligopeptide/nickel transportsystems permease components-like protein			COG1173	EP	Amino acid transport and metabolism;Inorganic ion transport and metabolism	non-essential		No	No	No	No	No	No
481	CDS	chromosome	PCC7942_pg0461	436519	436821	Reverse	SYNPCC7942_RS02280	Synpcc7942_0446	637798852	PCC6301_pg0461	436519	436821	Reverse	SYC_RS05680	PCC6311_pg0461	436519	436821	Reverse	PCC7943_pg0461	436519	436821	Reverse	UTEX2973_pg0461	436511	436813	Reverse	M744_RS00700	M744_00735	UTEX3055_pg0456	430730	431032	Reverse	UTEX3055_RS03670	2739140674	rpsN	30S ribosomal protein S14			COG0199	J	Translation, ribosomal structure and biogenesis	essential	non-essential	Yes	No	No	No	No	No
482	CDS	chromosome	PCC7942_pg0462	436851	437537	Reverse	SYNPCC7942_RS02285	Synpcc7942_0447	637798853	PCC6301_pg0462	436851	437537	Reverse	SYC_RS05675	PCC6311_pg0462	436851	437537	Reverse	PCC7943_pg0462	436851	437537	Reverse	UTEX2973_pg0462	436843	437529	Reverse	M744_RS00695	M744_00730	UTEX3055_pg0457	431062	431748	Reverse	UTEX3055_RS03665	2739140673	nth	D-apurinic or apyrimidinic site lyase / endonuclease III			COG0177	L	Replication, recombination and repair	non-essential		Yes	No	No	No	No	No
483	CDS	chromosome	PCC7942_pg0463	437534	438628	Reverse	SYNPCC7942_RS02290	Synpcc7942_0448	637798854	PCC6301_pg0463	437534	438628	Reverse	SYC_RS05670	PCC6311_pg0463	437534	438628	Reverse	PCC7943_pg0463	437534	438628	Reverse	UTEX2973_pg0463	437526	438620	Reverse	M744_RS00690	M744_00725	UTEX3055_pg0458	431745	432839	Reverse	UTEX3055_RS03660	2739140672		RIP metalloprotease RseP			COG0750	OK	Posttranslational modification, protein turnover, chaperones;Transcription	non-essential		No	No	No	No	No	No
484	CDS	chromosome	PCC7942_pg0464	438675	439961	Reverse	SYNPCC7942_RS02295	Synpcc7942_0449	637798855	PCC6301_pg0464	438675	439961	Reverse	SYC_RS05665	PCC6311_pg0464	438675	439961	Reverse	PCC7943_pg0464	438675	439961	Reverse	UTEX2973_pg0464	438667	439953	Reverse	M744_RS00685	M744_00720	UTEX3055_pg0459	432886	434172	Reverse	UTEX3055_RS03655	2739140671	serS	serine--tRNA ligase			COG0172	J	Translation, ribosomal structure and biogenesis	essential	non-essential	Yes	No	No	No	No	No
485	CDS	chromosome	PCC7942_pg0465	440050	440295	Reverse	SYNPCC7942_RS02300	Synpcc7942_0450	637798856	PCC6301_pg0465	440050	440295	Reverse	SYC_RS05660	PCC6311_pg0465	440050	440295	Reverse	PCC7943_pg0465	440050	440295	Reverse	UTEX2973_pg0465	440042	440287	Reverse	M744_RS00680	M744_00715	UTEX3055_pg0460	434261	434506	Reverse	UTEX3055_RS03650	2739140670	nifU	nitrogen fixation protein NifU family protein			COG0694	O	Posttranslational modification, protein turnover, chaperones	essential	non-essential	Yes	Yes	No	No	No	No
486	CDS	chromosome	PCC7942_pg0466	440670	441299	Forward	SYNPCC7942_RS02305	Synpcc7942_0451	637798857	PCC6301_pg0466	440670	441299	Forward	SYC_RS05655	PCC6311_pg0466	440670	441299	Forward	PCC7943_pg0466	440670	441299	Forward	UTEX2973_pg0466	440662	441291	Forward	M744_RS00675	M744_00710	UTEX3055_pg0461	434881	435510	Forward	UTEX3055_RS03645	2739140669		esterase			COG0400	R	General function prediction only	non-essential		Yes	No	No	No	No	No
487	CDS	chromosome	PCC7942_pg0467	441357	441728	Reverse	SYNPCC7942_RS02310	Synpcc7942_0452	637798858	PCC6301_pg0467	441399	441728	Reverse	SYC_RS05650	PCC6311_pg0467	441399	441728	Reverse	PCC7943_pg0467	441357	441728	Reverse	UTEX2973_pg0467	441391	441720	Reverse	M744_RS00670	M744_00705	UTEX3055_pg0462	435610	435939	Reverse	UTEX3055_RS03640	2739140668		Protein of unknown function DUF3155	This family of proteins with unknown function appears to be restricted to Cyanobacteria.			Y	Not in COGs	non-essential		Yes	No	No	No	No	No
488	CDS	chromosome	PCC7942_pg0468	442022	443236	Forward	SYNPCC7942_RS02315	Synpcc7942_0453	637798860	PCC6301_pg0468	442022	443236	Forward	SYC_RS05645	PCC6311_pg0468	442022	443236	Forward	PCC7943_pg0468	442022	443236	Forward	UTEX2973_pg0468	442014	443228	Forward	M744_RS00665	M744_00700	UTEX3055_pg0463	436233	437447	Forward	UTEX3055_RS03635	2739140667		GAF sensor signal transduction histidine kinase			COG0642;COG2205	T	Signal transduction mechanisms	essential	non-essential	No	No	No	No	No	No
489	CDS	chromosome	PCC7942_pg0469	443217	443972	Reverse	SYNPCC7942_RS02320	Synpcc7942_0454	637798861	PCC6301_pg0469	443217	443972	Reverse	SYC_RS05640	PCC6311_pg0469	443217	443972	Reverse	PCC7943_pg0469	443217	443972	Reverse	UTEX2973_pg0469	443209	443964	Reverse	M744_RS00660	M744_00695	UTEX3055_pg0464	437428	438183	Reverse	UTEX3055_RS03630	2739140666	cobS	cobalamin-5'-phosphate synthase			COG0368	H	Coenzyme transport and metabolism	essential	non-essential	Yes	No	No	No	No	No
490	CDS	chromosome	PCC7942_pg0470	444001	445155	Forward	SYNPCC7942_RS02325	Synpcc7942_0455	637798862	PCC6301_pg0470	444001	445155	Forward	SYC_RS05635	PCC6311_pg0470	444001	445155	Forward	PCC7943_pg0470	444001	445155	Forward	UTEX2973_pg0470	443993	445147	Forward	M744_RS00655	M744_00690	UTEX3055_pg0465	438212	439366	Forward	UTEX3055_RS03625	2739140665	tgt	tRNA-guanine transglycosylase			COG0343	J	Translation, ribosomal structure and biogenesis	beneficial		Yes	No	No	No	No	No
491	CDS	chromosome	PCC7942_pg0471	445209	445346	Forward	SYNPCC7942_RS13675	Synpcc7942_0456	637798863	PCC6301_pg0471	445209	445346	Forward	SYC_RS13435	PCC6311_pg0471	445209	445346	Forward	PCC7943_pg0471	445209	445346	Forward	UTEX2973_pg0471	445201	445338	Forward	M744_RS13625	M744_00685	UTEX3055_pg0466	439420	439557	Forward	UTEX3055_RS03620	2739140664	psbK	photosystem II reaction center protein K				Y	Not in COGs	ambiguous		Yes	No	No	No	No	No
492	CDS	chromosome	PCC7942_pg0472	445562	446179	Forward	SYNPCC7942_RS02330	Synpcc7942_0457	637798864	PCC6301_pg0472	445562	446179	Forward	SYC_RS05630	PCC6311_pg0472	445562	446179	Forward	PCC7943_pg0472	445562	446179	Forward	UTEX2973_pg0472	445554	446171	Forward	M744_RS00650	M744_00680	UTEX3055_pg0467	439773	440390	Forward	UTEX3055_RS03615	2739140663		hypothetical protein				Y	Not in COGs	non-essential		No	No	No	No	No	No
493	CDS	chromosome	PCC7942_pg0473	446215	447051	Reverse	SYNPCC7942_RS02335	Synpcc7942_0458	637798865	PCC6301_pg0473	446215	447051	Reverse	SYC_RS05625	PCC6311_pg0473	446215	447051	Reverse	PCC7943_pg0473	446215	447051	Reverse	UTEX2973_pg0473	446207	447043	Reverse	M744_RS00645	M744_00675	UTEX3055_pg0468	440426	441262	Reverse	UTEX3055_RS03610	2739140662	fghA	S-formylglutathione hydrolase			COG0627	V	Defense mechanisms	non-essential		No	No	No	No	No	No
494	CDS	chromosome	PCC7942_pg0474	447057	448166	Reverse	SYNPCC7942_RS02340	Synpcc7942_0459	637798866	PCC6301_pg0474	447057	448166	Reverse	SYC_RS05620	PCC6311_pg0474	447057	448166	Reverse	PCC7943_pg0474	447057	448166	Reverse	UTEX2973_pg0474	447049	448158	Reverse	M744_RS00640	M744_00670	UTEX3055_pg0469	441268	442377	Reverse	UTEX3055_RS03605	2739140661		S-hydroxymethylglutathione dehydrogenase / alcohol dehydrogenase			COG1062	C	Energy production and conversion	non-essential		No	No	No	No	No	No
495	CDS	chromosome	PCC7942_pg0475	448306	448779	Reverse	SYNPCC7942_RS02345	Synpcc7942_0460	637798867	PCC6301_pg0475	448306	448779	Reverse	SYC_RS05615	PCC6311_pg0475	448306	448779	Reverse	PCC7943_pg0475	448306	448779	Reverse	UTEX2973_pg0475	448298	448771	Reverse	M744_RS00635	M744_00665	UTEX3055_pg0470	442517	442990	Reverse	UTEX3055_RS03600	2739140660		Acetyltransferase GNAT family protein			COG0454;COG0456	KRJ	Transcription;General function prediction only;Translation, ribosomal structure and biogenesis	non-essential		No	No	No	No	No	No
496	CDS	chromosome	PCC7942_pg0476	448876	449313	Reverse	SYNPCC7942_RS02350	Synpcc7942_0461	637798868	PCC6301_pg0476	448876	449313	Reverse	SYC_RS05610	PCC6311_pg0476	448876	449313	Reverse	PCC7943_pg0476	448876	449313	Reverse	UTEX2973_pg0476	448868	449305	Reverse	M744_RS00630	M744_00660	UTEX3055_pg0471	443086	443523	Reverse	UTEX3055_RS03595	2739140659		hypothetical protein				Y	Not in COGs	non-essential		No	No	No	No	No	No
497	CDS	chromosome	PCC7942_pg0477	449370	449957	Reverse	SYNPCC7942_RS02355	Synpcc7942_0462	637798869	PCC6301_pg0477	449370	449957	Reverse	SYC_RS05605	PCC6311_pg0477	449370	449957	Reverse	PCC7943_pg0477	449370	449957	Reverse	UTEX2973_pg0477	449362	449949	Reverse	M744_RS00625	M744_00655	UTEX3055_pg0472	443580	444167	Reverse	UTEX3055_RS03590	2739140658		Uncharacterized conserved protein, DUF924 family			COG3803	S	Function unknown	non-essential		No	No	No	No	No	No
498	CDS	chromosome	PCC7942_pg0478	449957	450448	Reverse	SYNPCC7942_RS02360	Synpcc7942_0463	637798870	PCC6301_pg0478	449957	450448	Reverse	SYC_RS05600	PCC6311_pg0478	449957	450448	Reverse	PCC7943_pg0478	449957	450448	Reverse	UTEX2973_pg0478	449949	450440	Reverse	M744_RS00620	M744_00650	UTEX3055_pg0473	444167	444658	Reverse	UTEX3055_RS03585	2739140657		protein tyrosine phosphatase			COG0394	T	Signal transduction mechanisms	non-essential		Yes	No	No	No	No	No
499	CDS	chromosome	PCC7942_pg0479	450539	450880	Reverse	SYNPCC7942_RS02365	Synpcc7942_0464	637798871	PCC6301_pg0479	450539	450880	Reverse	SYC_RS05595	PCC6311_pg0479	450539	450880	Reverse	PCC7943_pg0479	450539	450880	Reverse	UTEX2973_pg0479	450531	450872	Reverse	M744_RS00615	M744_00645	UTEX3055_pg0474	444749	445090	Reverse	UTEX3055_RS03580	2739140656		YbaB/EbfC family nucleoid-associated protein			COG0718	K	Transcription	non-essential		Yes	No	No	No	No	No
500	CDS	chromosome	PCC7942_pg0480	451023	451748	Reverse	SYNPCC7942_RS02370	Synpcc7942_0465	637798872	PCC6301_pg0480	451023	451748	Reverse	SYC_RS05590	PCC6311_pg0480	451023	451748	Reverse	PCC7943_pg0480	451023	451748	Reverse	UTEX2973_pg0480	451015	451740	Reverse	M744_RS00610	M744_00640	UTEX3055_pg0475	445233	445958	Reverse	UTEX3055_RS03575	2739140655		Protein of unknown function DUF4079				Y	Not in COGs	non-essential		No	No	No	No	No	No
501	CDS	chromosome	PCC7942_pg0481	451838	454087	Forward	SYNPCC7942_RS02375	Synpcc7942_0466	637798873	PCC6301_pg0481	451838	454087	Forward	SYC_RS05585	PCC6311_pg0481	451838	454087	Forward	PCC7943_pg0481	451838	454087	Forward	UTEX2973_pg0481	451830	454079	Forward	M744_RS00605	M744_00635	UTEX3055_pg0476	446048	448297	Forward	UTEX3055_RS03570	2739140654		cellulose synthase UDP-forming			COG1215	N	Cell motility	non-essential		No	No	No	No	No	No
502	CDS	chromosome	PCC7942_pg0482	454004	454837	Reverse	SYNPCC7942_RS02380	Synpcc7942_0467	637798874	PCC6301_pg0482	454004	454837	Reverse	SYC_RS05580	PCC6311_pg0482	454004	454837	Reverse	PCC7943_pg0482	454004	454837	Reverse	UTEX2973_pg0482	453996	454829	Reverse	M744_RS00600	M744_00630	UTEX3055_pg0477	448214	449047	Reverse	UTEX3055_RS03565	2739140653		Predicted Zn-dependent protease			COG5549	O	Posttranslational modification, protein turnover, chaperones	beneficial		No	No	No	No	No	No
503	CDS	chromosome	PCC7942_pg0483	454806	455045	Reverse	SYNPCC7942_RS02385	Synpcc7942_0468	637798875	PCC6301_pg0483	454806	455045	Reverse	SYC_RS05575	PCC6311_pg0483	454806	455045	Reverse	PCC7943_pg0483	454806	455045	Reverse	UTEX2973_pg0483	454798	455037	Reverse	M744_RS00595	M744_00625	UTEX3055_pg0478	449016	449255	Reverse	UTEX3055_RS03560	2739140652	secG	preprotein translocase subunit SecG			COG1314	U	Intracellular trafficking, secretion, and vesicular transport	essential	non-essential	Yes	No	No	No	No	No
504	CDS	chromosome	PCC7942_pg0484	455066	456664	Reverse	SYNPCC7942_RS02390	Synpcc7942_0469	637798876	PCC6301_pg0484	455066	456664	Reverse	SYC_RS05570	PCC6311_pg0484	455066	456664	Reverse	PCC7943_pg0484	455066	456664	Reverse	UTEX2973_pg0484	455058	456656	Reverse	M744_RS00590	M744_00620	UTEX3055_pg0479	449276	450874	Reverse	UTEX3055_RS03555	2739140651	yibO	phosphoglycerate mutase			COG0696	G	Carbohydrate transport and metabolism	essential	non-essential	Yes	No	No	No	No	No
505	CDS	chromosome	PCC7942_pg0485	456876	457142	Reverse	SYNPCC7942_RS02395			PCC6301_pg0485	456876	457142	Reverse	SYC_RS05565	PCC6311_pg0485	456876	457142	Reverse	PCC7943_pg0485	456876	457142	Reverse	UTEX2973_pg0485	456868	457134	Reverse			UTEX3055_pg0480	451086	451352	Reverse				hypothetical protein				Y	Not in COGs
506	CDS	chromosome	PCC7942_pg0486	457211	457744	Forward	SYNPCC7942_RS02400	Synpcc7942_0470	637798877	PCC6301_pg0486	457211	457744	Forward	SYC_RS05560	PCC6311_pg0486	457211	457744	Forward	PCC7943_pg0486	457211	457744	Forward	UTEX2973_pg0486	457203	457736	Forward	M744_RS00580	M744_00610	UTEX3055_pg0481	451421	451954	Forward	UTEX3055_RS03550	2739140650		hypothetical protein		annotation prediction evidence		Y	Not in COGs	non-essential		No	No	No	No	No	No
507	CDS	chromosome	PCC7942_pg0487	457882	458712	Forward	SYNPCC7942_RS02405	Synpcc7942_0471	637798878	PCC6301_pg0487	457882	458712	Forward	SYC_RS05555	PCC6311_pg0487	457882	458712	Forward	PCC7943_pg0487	457882	458712	Forward	UTEX2973_pg0487	457874	458704	Forward	M744_RS00575	M744_00605	UTEX3055_pg0482	452092	452922	Forward	UTEX3055_RS03545	2739140649	lacG	carbohydrate ABC transporter membrane protein 2,CUT1 family			COG0395	G	Carbohydrate transport and metabolism	non-essential		No	No	No	No	No	No
508	CDS	chromosome	PCC7942_pg0488	458795	459019	Forward	SYNPCC7942_RS02410	Synpcc7942_0472	637798879	PCC6301_pg0488	458795	459019	Forward	SYC_RS05550	PCC6311_pg0488	458795	459019	Forward	PCC7943_pg0488	458795	459019	Forward	UTEX2973_pg0488	458787	459011	Forward	M744_RS00570	M744_00600	UTEX3055_pg0483	453005	453229	Forward	UTEX3055_RS03540	2739140648		Exodeoxyribonuclease VII small subunit			COG1722	L	Replication, recombination and repair	non-essential		No	No	No	No	No	No
509	CDS	chromosome	PCC7942_pg0489	459096	460202	Forward	SYNPCC7942_RS02415	Synpcc7942_0473	637798880	PCC6301_pg0489	459096	460202	Forward	SYC_RS05545	PCC6311_pg0489	459096	460202	Forward	PCC7943_pg0489	459096	460202	Forward	UTEX2973_pg0489	459088	460194	Forward	M744_RS00565	M744_00595	UTEX3055_pg0484	453306	454412	Forward	UTEX3055_RS03535	2739140647		NADH flavin oxidoreductase			COG1902	C	Energy production and conversion	non-essential		No	No	No	No	No	No
510	CDS	chromosome	PCC7942_pg0490	460296	460433	Reverse	SYNPCC7942_RS14140	Synpcc7942_0474	637798881	PCC6301_pg0490	460296	460433	Reverse		PCC6311_pg0490	460296	460433	Reverse	PCC7943_pg0490	460296	460433	Reverse	UTEX2973_pg0490	460288	460425	Reverse	M744_RS14090		UTEX3055_pg0485	454506	454643	Reverse	UTEX3055_RS14680			hypothetical protein				Y	Not in COGs	essential		No	No	No	No	No	No
511	CDS	chromosome	PCC7942_pg0491	460449	460553	Reverse	SYNPCC7942_RS02420	Synpcc7942_0475	637798882	PCC6301_pg0491	460449	460553	Reverse	SYC_RS05540	PCC6311_pg0491	460449	460553	Reverse	PCC7943_pg0491	460449	460553	Reverse	UTEX2973_pg0491	460441	460545	Reverse	M744_RS00560	M744_00585	UTEX3055_pg0486	454659	454763	Reverse	UTEX3055_RS03530		petN	cytochrome b6-f complex subunit PetN				Y	Not in COGs	essential	non-essential	No	No	No	No	No	No
512	CDS	chromosome	PCC7942_pg0492	460552	460962	Forward	SYNPCC7942_RS02425	Synpcc7942_0476	637798883	PCC6301_pg0492	460552	460962	Forward	SYC_RS05535	PCC6311_pg0492	460552	460962	Forward	PCC7943_pg0492	460552	460962	Forward	UTEX2973_pg0492	460544	460954	Forward	M744_RS00555	M744_00580	UTEX3055_pg0487	454762	455172	Forward	UTEX3055_RS03525	2739140645	clpS	ATP-dependent Clp protease adaptor ClpS2			COG2127	O	Posttranslational modification, protein turnover, chaperones	non-essential		No	No	No	No	No	No
513	CDS	chromosome	PCC7942_pg0493	460994	461293	Reverse	SYNPCC7942_RS02430	Synpcc7942_0477	637798884	PCC6301_pg0493	460994	461293	Reverse	SYC_RS05530	PCC6311_pg0493	460994	461293	Reverse	PCC7943_pg0493	460994	461293	Reverse	UTEX2973_pg0493	460986	461282	Reverse	M744_RS00550	M744_00575	UTEX3055_pg0488	455204	455506	Reverse	UTEX3055_RS03520	2739140644	ylmG	YggT family protein			COG0762	O	Posttranslational modification, protein turnover, chaperones	non-essential		Yes	Yes	No	No	No	No
514	CDS	chromosome	PCC7942_pg0494	461324	461935	Reverse	SYNPCC7942_RS02435	Synpcc7942_0478	637798885	PCC6301_pg0494	461324	461935	Reverse	SYC_RS05525	PCC6311_pg0494	461324	461935	Reverse	PCC7943_pg0494	461324	461935	Reverse	UTEX2973_pg0494	461316	461927	Reverse	M744_RS00545	M744_00570	UTEX3055_pg0489	455534	456145	Reverse	UTEX3055_RS03515	2739140643	lepB	signal peptidase I Serine peptidase. MEROPS family S26A			COG0681	U	Intracellular trafficking, secretion, and vesicular transport	essential	non-essential	No	No	No	No	No	No
515	CDS	chromosome	PCC7942_pg0495	461935	463749	Reverse	SYNPCC7942_RS02440	Synpcc7942_0479	637798886	PCC6301_pg0495	461935	463749	Reverse	SYC_RS05520	PCC6311_pg0495	461935	463749	Reverse	PCC7943_pg0495	461935	463749	Reverse	UTEX2973_pg0495	461927	463741	Reverse	M744_RS00540	M744_00565	UTEX3055_pg0490	456145	457959	Reverse	UTEX3055_RS03510	2739140642	lepA	GTP-binding protein LepA			COG0481	J	Translation, ribosomal structure and biogenesis	non-essential		Yes	Yes	No	No	No	No
516	CDS	chromosome	PCC7942_pg0496	463901	465634	Forward	SYNPCC7942_RS02445	Synpcc7942_0480	637798887	PCC6301_pg0496	463901	465634	Forward	SYC_RS05515	PCC6311_pg0496	463901	465634	Forward	PCC7943_pg0496	463901	465634	Forward	UTEX2973_pg0496	463893	465626	Forward	M744_RS00535	M744_00560	UTEX3055_pg0491	458111	459844	Forward	UTEX3055_RS03505	2739140641		GAF sensor signal transduction histidine kinase			COG0642;COG2205	T	Signal transduction mechanisms	non-essential		No	No	No	No	No	Yes
517	CDS	chromosome	PCC7942_pg0497	465713	466828	Forward	SYNPCC7942_RS02450	Synpcc7942_0481	637798888	PCC6301_pg0497	465713	466828	Forward	SYC_RS05510	PCC6311_pg0497	465713	466828	Forward	PCC7943_pg0497	465713	466828	Forward	UTEX2973_pg0497	465705	466820	Forward	M744_RS00530	M744_00555	UTEX3055_pg0492	459923	461038	Forward	UTEX3055_RS03500	2739140640		Trypsin-like peptidase domain-containing protein		annotation prediction, transcriptional evidence, RNAseq evidence	COG0265	O	Posttranslational modification, protein turnover, chaperones	non-essential		No	No	No	No	No	No
518	CDS	chromosome	PCC7942_pg0498	467004	468773	Reverse	SYNPCC7942_RS02455	Synpcc7942_0482	637798889	PCC6301_pg0498	467004	468773	Reverse	SYC_RS05505	PCC6311_pg0498	467004	468773	Reverse	PCC7943_pg0498	467004	468773	Reverse	UTEX2973_pg0498	466996	468765	Reverse	M744_RS00525	M744_00550	UTEX3055_pg0493	461135	462898	Reverse	UTEX3055_RS03495	2739140639		cell division protein FtsI penicillin-binding protein 3			COG0768	DM	Cell cycle control, cell division, chromosome partitioning;Cell wall/membrane/envelope biogenesis	essential	non-essential	Yes	No	No	No	No	No
519	CDS	chromosome	PCC7942_pg0499	468776	469219	Reverse	SYNPCC7942_RS02460	Synpcc7942_0483	637798890	PCC6301_pg0499	468776	469219	Reverse	SYC_RS05500	PCC6311_pg0499	468776	469219	Reverse	PCC7943_pg0499	468776	469219	Reverse	UTEX2973_pg0499	468768	469211	Reverse	M744_RS00520	M744_00545	UTEX3055_pg0494	462901	463344	Reverse	UTEX3055_RS03490	2739140638		hypothetical protein			COG4191	T	Signal transduction mechanisms	ambiguous		No	No	No	No	No	No
520	CDS	chromosome	PCC7942_pg0500	469432	470874	Reverse	SYNPCC7942_RS02465	Synpcc7942_0484	637798891	PCC6301_pg0500	469432	470874	Reverse	SYC_RS05495	PCC6311_pg0500	469432	470874	Reverse	PCC7943_pg0500	469432	470874	Reverse	UTEX2973_pg0500	469424	470866	Reverse	M744_RS00515	M744_00540	UTEX3055_pg0495	463557	464999	Reverse	UTEX3055_RS03485	2739140637		CPBP family intramembrane metalloprotease			COG1266	O	Posttranslational modification, protein turnover, chaperones	beneficial		Yes	Yes	No	No	No	No
521	CDS	chromosome	PCC7942_pg0501	470975	472312	Forward	SYNPCC7942_RS02470	Synpcc7942_0485	637798892	PCC6301_pg0501	470975	472312	Forward	SYC_RS05490	PCC6311_pg0501	470975	472312	Forward	PCC7943_pg0501	470975	472312	Forward	UTEX2973_pg0501	470967	472304	Forward	M744_RS00510	M744_00535	UTEX3055_pg0496	465100	466437	Forward	UTEX3055_RS03480	2739140636	gpmB	probable phosphoglycerate mutase			COG0406	G	Carbohydrate transport and metabolism	essential	non-essential	Yes	Yes	No	No	No	No
522	CDS	chromosome	PCC7942_pg0502	472319	473554	Forward	SYNPCC7942_RS02475	Synpcc7942_0486	637798893	PCC6301_pg0502	472319	473554	Forward	SYC_RS05485	PCC6311_pg0502	472319	473554	Forward	PCC7943_pg0502	472319	473554	Forward	UTEX2973_pg0502	472311	473546	Forward	M744_RS00505	M744_00530	UTEX3055_pg0497	466444	467679	Forward	UTEX3055_RS03475	2739140635	pyrC	dihydroorotase			COG0044	F	Nucleotide transport and metabolism	essential	non-essential	Yes	No	No	No	No	No
523	CDS	chromosome	PCC7942_pg0503	473510	474172	Reverse	SYNPCC7942_RS02480	Synpcc7942_0487	637798894	PCC6301_pg0503	473510	474172	Reverse	SYC_RS05480	PCC6311_pg0503	473510	474172	Reverse	PCC7943_pg0503	473510	474172	Reverse	UTEX2973_pg0503	473502	474164	Reverse	M744_RS00500	M744_00525	UTEX3055_pg0498	467635	468297	Reverse	UTEX3055_RS03470	2739140634	lepB	signal peptidase I Serine peptidase. MEROPS family S26A			COG0681	U	Intracellular trafficking, secretion, and vesicular transport	beneficial		No	No	No	No	No	No
524	CDS	chromosome	PCC7942_pg0504	474316	475644	Forward	SYNPCC7942_RS02485	Synpcc7942_0488	637798895	PCC6301_pg0504	474316	475644	Forward	SYC_RS05475	PCC6311_pg0504	474316	475644	Forward	PCC7943_pg0504	474316	475644	Forward	UTEX2973_pg0504	474308	475636	Forward	M744_RS00495	M744_00520	UTEX3055_pg0499	468441	469769	Forward	UTEX3055_RS03465	2739140633		dihydroorotase			COG0044	F	Nucleotide transport and metabolism	essential	non-essential	No	No	No	No	No	No
525	CDS	chromosome	PCC7942_pg0505	475665	477044	Reverse	SYNPCC7942_RS02490	Synpcc7942_0489	637798896	PCC6301_pg0505	475665	477044	Reverse	SYC_RS05470	PCC6311_pg0505	475665	477044	Reverse	PCC7943_pg0505	475665	477044	Reverse	UTEX2973_pg0505	475657	477036	Reverse	M744_RS00490	M744_00515	UTEX3055_pg0500	469790	471169	Reverse	UTEX3055_RS03460	2739140632	aldA	aldehyde dehydrogenase NAD			COG1012	I	Lipid transport and metabolism	non-essential		No	No	No	No	No	No
526	CDS	chromosome	PCC7942_pg0506	477380	479440	Forward	SYNPCC7942_RS02495	Synpcc7942_0490	637798897	PCC6301_pg0506	477380	479440	Forward	SYC_RS05465	PCC6311_pg0506	477380	479440	Forward	PCC7943_pg0506	477380	479440	Forward	UTEX2973_pg0506	477372	479432	Forward	M744_RS00485	M744_00510	UTEX3055_pg0501	471505	473565	Forward	UTEX3055_RS03455	2739140630		diguanylate cyclase			COG2199;COG3706;COG5001	TK	Signal transduction mechanisms;Transcription	non-essential		No	No	No	No	No	No
527	CDS	chromosome	PCC7942_pg0507	479700	479837	Forward	SYNPCC7942_RS13925	Synpcc7942_0491	637798898	PCC6301_pg0507	479700	479837	Forward		PCC6311_pg0507	479700	479837	Forward	PCC7943_pg0507	479700	479837	Forward	UTEX2973_pg0507	479692	479829	Forward	M744_RS13875	M744_00505	UTEX3055_pg0502	473825	473962	Forward	UTEX3055_RS03450	2739140629		hypothetical protein				Y	Not in COGs	non-essential		No	No	No	No	No	No
528	CDS	chromosome	PCC7942_pg0508	479877	480824	Reverse	SYNPCC7942_RS02505	Synpcc7942_0492	637798899	PCC6301_pg0508	479877	480824	Reverse	SYC_RS05455	PCC6311_pg0508	479877	480824	Reverse	PCC7943_pg0508	479877	480824	Reverse	UTEX2973_pg0508	479869	480816	Reverse	M744_RS00475	M744_00500	UTEX3055_pg0503	474002	474949	Reverse	UTEX3055_RS03445	2739140628	ribF	bifunctional riboflavin kinase/FMN adenylyltransferase			COG0196	H	Coenzyme transport and metabolism	essential	non-essential	Yes	Yes	No	No	No	No
529	CDS	chromosome	PCC7942_pg0509	480967	482451	Forward	SYNPCC7942_RS02510	Synpcc7942_0493	637798900	PCC6301_pg0509	480967	482451	Forward	SYC_RS05450	PCC6311_pg0509	480967	482451	Forward	PCC7943_pg0509	480967	482451	Forward	UTEX2973_pg0509	480959	482443	Forward	M744_RS00470	M744_00495	UTEX3055_pg0504	475092	476576	Forward	UTEX3055_RS03440	2739140627		polyphosphate AMP phosphotransferase			COG2326	C	Energy production and conversion	non-essential		No	No	No	No	No	No
530	CDS	chromosome	PCC7942_pg0510	482631	482984	Reverse	SYNPCC7942_RS02515	Synpcc7942_0494	637798901	PCC6301_pg0510	482631	482984	Reverse	SYC_RS05445	PCC6311_pg0510	482631	482984	Reverse	PCC7943_pg0510	482631	482984	Reverse	UTEX2973_pg0510	482623	482976	Reverse	M744_RS00465	M744_00490	UTEX3055_pg0505	476621	477109	Reverse	UTEX3055_RS03435	2739140626		RES family NAD+ phosphorylase			COG5654	S	Function unknown	non-essential		No	No	No	No	No	No
531	CDS	chromosome	PCC7942_pg0511	482981	483517	Reverse	SYNPCC7942_RS02520	Synpcc7942_0495	637798902	PCC6301_pg0511	482981	483517	Reverse	SYC_RS05440	PCC6311_pg0511	482981	483517	Reverse	PCC7943_pg0511	482981	483517	Reverse	UTEX2973_pg0511	482973	483509	Reverse	M744_RS00460	M744_00485	UTEX3055_pg0506	477106	477642	Reverse	UTEX3055_RS03430	2739140625		DUF2384 domain-containing protein			COG5642	S	Function unknown	non-essential		No	No	No	No	No	No
532	CDS	chromosome	PCC7942_pg0512	483634	484323	Reverse	SYNPCC7942_RS02525	Synpcc7942_0496	637798903	PCC6301_pg0512	483634	484323	Reverse	SYC_RS05435	PCC6311_pg0512	483634	484323	Reverse	PCC7943_pg0512	483634	484323	Reverse	UTEX2973_pg0512	483626	484315	Reverse	M744_RS00455	M744_00480	UTEX3055_pg0507	477763	478452	Reverse	UTEX3055_RS03425	2739140624		Class I SAM-dependent methyltransferase			COG0500	QR	Secondary metabolites biosynthesis, transport and catabolism;General function prediction only	non-essential		No	No	No	No	No	No
533	CDS	chromosome	PCC7942_pg0513	484328	484504	Reverse	SYNPCC7942_RS14145	Synpcc7942_0497	637798904	PCC6301_pg0513	484328	484504	Reverse		PCC6311_pg0513	484328	484504	Reverse	PCC7943_pg0513	484328	484504	Reverse	UTEX2973_pg0513	484320	484496	Reverse	M744_RS14085		UTEX3055_pg0508	478457	478633	Reverse	UTEX3055_RS14675			hypothetical protein	PIN_VapC-like; VapC is the PIN-domain ribonuclease toxin from prokaryotic VapBC toxin-antitoxin TA systems			Y	Not in COGs	non-essential		No	No	No	No	No	No
534	CDS	chromosome	PCC7942_pg0514	484585	487098	Forward	SYNPCC7942_RS02530	Synpcc7942_0498	637798905	PCC6301_pg0514	484585	487098	Forward	SYC_RS05430	PCC6311_pg0514	484585	487098	Forward	PCC7943_pg0514	484585	487098	Forward	UTEX2973_pg0514	484577	487090	Forward	M744_RS00450	M744_00470	UTEX3055_pg0509	478714	481227	Forward	UTEX3055_RS03420	2739140622		mannose-1-phosphate guanylyltransferase / phosphomannomutase			COG1109;COG1208	GJM	Carbohydrate transport and metabolism;Translation, ribosomal structure and biogenesis;Cell wall/membrane/envelope biogenesis	non-essential		No	No	No	No	No	No
535	CDS	chromosome	PCC7942_pg0515	487375	488427	Reverse	SYNPCC7942_RS02535	Synpcc7942_0499	637798906	PCC6301_pg0515	487375	488427	Reverse	SYC_RS05425	PCC6311_pg0515	487375	488427	Reverse	PCC7943_pg0515	487375	488427	Reverse	UTEX2973_pg0515	487367	488419	Reverse	M744_RS00445	M744_00465	UTEX3055_pg0510	481502	482554	Reverse	UTEX3055_RS03415	2739140621		methyltransferase	O-methyltransferase; This family includes a range of O-methyltransferases. These enzymes utilize S-adenosyl methionine.	annotation prediction, BLAST evidence, transcriptional evidence	COG0500;COG2226	QRH	Secondary metabolites biosynthesis, transport and catabolism;General function prediction only;Coenzyme transport and metabolism	non-essential		No	No	No	No	No	No
536	CDS	chromosome	PCC7942_pg0516	488470	488823	Reverse	SYNPCC7942_RS02540	Synpcc7942_0500	637798907	PCC6301_pg0516	488470	488823	Reverse	SYC_RS05420	PCC6311_pg0516	488470	488823	Reverse	PCC7943_pg0516	488470	488823	Reverse	UTEX2973_pg0516	488462	488815	Reverse	M744_RS00440	M744_00460	UTEX3055_pg0511	482597	482950	Reverse	UTEX3055_RS03410	2739140620		hypothetical protein				Y	Not in COGs	non-essential		No	No	No	No	No	No
537	CDS	chromosome	PCC7942_pg0517	488833	489483	Reverse	SYNPCC7942_RS02545	Synpcc7942_0501	637798908	PCC6301_pg0517	488833	489483	Reverse	SYC_RS05415	PCC6311_pg0517	488833	489483	Reverse	PCC7943_pg0517	488833	489483	Reverse	UTEX2973_pg0517	488825	489475	Reverse	M744_RS00435	M744_00455	UTEX3055_pg0512	482960	483610	Reverse	UTEX3055_RS03405	2739140619		nucleoside-diphosphate-sugar epimerase-like protein			COG0702	R	General function prediction only	non-essential		Yes	Yes	No	No	No	No
538	CDS	chromosome	PCC7942_pg0518	489508	490074	Reverse	SYNPCC7942_RS02550	Synpcc7942_0502	637798909	PCC6301_pg0518	489508	490074	Reverse	SYC_RS05410	PCC6311_pg0518	489508	490074	Reverse	PCC7943_pg0518	489508	490074	Reverse	UTEX2973_pg0518	489500	490066	Reverse	M744_RS00430	M744_00450	UTEX3055_pg0513	483635	484201	Reverse	UTEX3055_RS03400	2739140618		Protein N-acetyltransferase, RimJ/RimL family			COG1670	JO	Translation, ribosomal structure and biogenesis;Posttranslational modification, protein turnover, chaperones	non-essential		No	No	No	No	No	No
539	CDS	chromosome	PCC7942_pg0519	490074	490382	Reverse	SYNPCC7942_RS02555	Synpcc7942_0503	637798910	PCC6301_pg0519	490074	490382	Reverse	SYC_RS05405	PCC6311_pg0519	490074	490382	Reverse	PCC7943_pg0519	490074	490382	Reverse	UTEX2973_pg0519	490066	490374	Reverse	M744_RS00425	M744_00445	UTEX3055_pg0514	484201	484509	Reverse	UTEX3055_RS03395	2739140617		TIGR03792 family protein	Antibiotic biosynthesis monooxygenase; This domain is found in monooxygenases involved in the biosynthesis of several antibiotics by Streptomyces species. It's occurrence as a repeat in Streptomyces coelicolor SCO1909 is suggestive that the other proteins function as multimers. There is also a conserved histidine which is likely to be an active site residue. uncharacterized cyanobacterial protein…		COG2329	H	Coenzyme transport and metabolism	non-essential		No	No	No	No	No	No
540	CDS	chromosome	PCC7942_pg0520	490382	491698	Reverse	SYNPCC7942_RS02560	Synpcc7942_0504	637798911	PCC6301_pg0520	490382	491698	Reverse	SYC_RS05400	PCC6311_pg0520	490382	491698	Reverse	PCC7943_pg0520	490382	491698	Reverse	UTEX2973_pg0520	490374	491690	Reverse	M744_RS00420	M744_00440	UTEX3055_pg0515	484509	485825	Reverse	UTEX3055_RS03390	2739140616	hemA	glutamyl-tRNA reductase			COG0373	H	Coenzyme transport and metabolism	essential	essential	Yes	No	No	No	No	No
541	CDS	chromosome	PCC7942_pg0521	491830	492867	Reverse	SYNPCC7942_RS02565	Synpcc7942_0505	637798912	PCC6301_pg0521	491830	492867	Reverse	SYC_RS05395	PCC6311_pg0521	491830	492867	Reverse	PCC7943_pg0521	491830	492867	Reverse	UTEX2973_pg0521	491822	492859	Reverse	M744_RS00415	M744_00435	UTEX3055_pg0516	485957	486994	Reverse	UTEX3055_RS03385	2739140615	glpX	D-fructose 1,6-bisphosphatase /sedoheptulose 1,7-bisphosphatase			COG1494	G	Carbohydrate transport and metabolism	essential	essential	Yes	No	No	No	No	No
542	CDS	chromosome	PCC7942_pg0522	493021	493749	Forward	SYNPCC7942_RS02570	Synpcc7942_0506	637798913	PCC6301_pg0522	493021	493749	Forward	SYC_RS05390	PCC6311_pg0522	493021	493749	Forward	PCC7943_pg0522	493021	493749	Forward	UTEX2973_pg0522	493013	493741	Forward	M744_RS00410	M744_00430	UTEX3055_pg0517	487148	487876	Forward	UTEX3055_RS03380	2739140614	pyrH	uridylate kinase		annotation prediction, transcriptional evidence	COG0528	F	Nucleotide transport and metabolism	essential	non-essential	No	No	No	No	No	No
543	CDS	chromosome	PCC7942_pg0523	493736	494284	Forward	SYNPCC7942_RS02575	Synpcc7942_0507	637798914	PCC6301_pg0523	493736	494284	Forward	SYC_RS05385	PCC6311_pg0523	493736	494284	Forward	PCC7943_pg0523	493736	494284	Forward	UTEX2973_pg0523	493728	494276	Forward	M744_RS00405	M744_00425	UTEX3055_pg0518	487863	488411	Forward	UTEX3055_RS03375	2739140613	frr	ribosome recycling factor			COG0233	J	Translation, ribosomal structure and biogenesis	essential	non-essential	Yes	No	No	No	No	No
544	CDS	chromosome	PCC7942_pg0524	494291	495421	Forward	SYNPCC7942_RS02580	Synpcc7942_0508	637798915	PCC6301_pg0524	494291	495421	Forward	SYC_RS05380	PCC6311_pg0524	494291	495421	Forward	PCC7943_pg0524	494291	495421	Forward	UTEX2973_pg0524	494283	495413	Forward	M744_RS00400	M744_00420	UTEX3055_pg0519	488418	489548	Forward	UTEX3055_RS03370	2739140612		geranylgeranyl reductase family			COG0644	C	Energy production and conversion	non-essential		No	No	No	No	No	No
545	CDS	chromosome	PCC7942_pg0525	495460	495933	Forward	SYNPCC7942_RS02585	Synpcc7942_0509	637798916	PCC6301_pg0525	495460	495933	Forward	SYC_RS05375	PCC6311_pg0525	495460	495933	Forward	PCC7943_pg0525	495460	495933	Forward	UTEX2973_pg0525	495452	495925	Forward	M744_RS00395	M744_00415	UTEX3055_pg0520	489587	490060	Forward	UTEX3055_RS03365	2739140611		hypothetical protein				Y	Not in COGs	non-essential		No	No	No	No	No	No
546	CDS	chromosome	PCC7942_pg0526	495930	496580	Reverse	SYNPCC7942_RS02590	Synpcc7942_0510	637798917	PCC6301_pg0526	495930	496580	Reverse	SYC_RS05370	PCC6311_pg0526	495930	496580	Reverse	PCC7943_pg0526	495930	496580	Reverse	UTEX2973_pg0526	495922	496572	Reverse	M744_RS00390	M744_00410	UTEX3055_pg0521	490057	490704	Reverse	UTEX3055_RS03360	2739140610	serB	2-hydroxy-3-keto-5-methylthiopentenyl-1-phosphat e phosphatase			COG4359	E	Amino acid transport and metabolism	non-essential		No	No	No	No	No	No
547	CDS	chromosome	PCC7942_pg0527	496602	497579	Reverse	SYNPCC7942_RS02595	Synpcc7942_0511	637798918	PCC6301_pg0527	496602	497579	Reverse	SYC_RS05365	PCC6311_pg0527	496602	497579	Reverse	PCC7943_pg0527	496602	497579	Reverse	UTEX2973_pg0527	496594	497571	Reverse	M744_RS00385	M744_00405	UTEX3055_pg0522	490726	491703	Reverse	UTEX3055_RS03355	2739140609	ccsA	cytochrome c-type biogenesis protein CcsB			COG0755	O	Posttranslational modification, protein turnover, chaperones	essential	non-essential	Yes	No	No	No	No	No
548	CDS	chromosome	PCC7942_pg0528	497624	498808	Reverse	SYNPCC7942_RS02600	Synpcc7942_0512	637798919	PCC6301_pg0528	497624	498808	Reverse	SYC_RS05360	PCC6311_pg0528	497624	498808	Reverse	PCC7943_pg0528	497624	498808	Reverse	UTEX2973_pg0528	497616	498800	Reverse	M744_RS00380	M744_00400	UTEX3055_pg0523	491748	492932	Reverse	UTEX3055_RS03350	2739140608	ycf84	YjgP/YjgQ family permease			COG0795	MN	Cell wall/membrane/envelope biogenesis;Cell motility	essential	non-essential	No	No	No	No	No	No
549	CDS	chromosome	PCC7942_pg0529	498901	499629	Reverse	SYNPCC7942_RS02605	Synpcc7942_0513	637798920	PCC6301_pg0529	498901	499629	Reverse	SYC_RS05355	PCC6311_pg0529	498901	499629	Reverse	PCC7943_pg0529	498901	499629	Reverse	UTEX2973_pg0529	498893	499621	Reverse	M744_RS00375	M744_00395	UTEX3055_pg0524	493025	493753	Reverse	UTEX3055_RS03345	2739140607		lipopolysaccharide export system ATP-binding protein			COG1137	M	Cell wall/membrane/envelope biogenesis	essential	non-essential	Yes	No	No	No	No	No
550	CDS	chromosome	PCC7942_pg0530	499683	500105	Reverse	SYNPCC7942_RS02610	Synpcc7942_0514	637798921	PCC6301_pg0530	499683	500105	Reverse	SYC_RS05350	PCC6311_pg0530	499683	500105	Reverse	PCC7943_pg0530	499683	500105	Reverse	UTEX2973_pg0530	499675	500097	Reverse	M744_RS00370	M744_00390	UTEX3055_pg0525	493807	494229	Reverse	UTEX3055_RS03340	2739140606		hypothetical protein	Lipopolysaccharide export system protein LptA		COG1934	M	Cell wall/membrane/envelope biogenesis	essential	non-essential	No	No	No	No	No	No
551	CDS	chromosome	PCC7942_pg0531	500143	500565	Reverse	SYNPCC7942_RS02615	Synpcc7942_0515	637798922	PCC6301_pg0531	500143	500565	Reverse	SYC_RS05345	PCC6311_pg0531	500143	500565	Reverse	PCC7943_pg0531	500143	500565	Reverse	UTEX2973_pg0531	500135	500557	Reverse	M744_RS00365	M744_00385	UTEX3055_pg0526	494267	494689	Reverse	UTEX3055_RS03335	2739140605		hypothetical protein	Predicted metal-dependent hydrolase [Function unknown];		COG1547	S	Function unknown	non-essential		No	No	No	No	No	No
552	CDS	chromosome	PCC7942_pg0532	500562	501884	Reverse	SYNPCC7942_RS02620	Synpcc7942_0516	637798923	PCC6301_pg0532	500562	501884	Reverse	SYC_RS05340	PCC6311_pg0532	500562	501884	Reverse	PCC7943_pg0532	500562	501884	Reverse	UTEX2973_pg0532	500554	501876	Reverse	M744_RS00360	M744_00380	UTEX3055_pg0527	494686	496008	Reverse	UTEX3055_RS03330	2739140604	ctpB	C-terminal processing peptidase-2. Serine peptidase. MEROPS family S41A			COG0793	O	Posttranslational modification, protein turnover, chaperones	essential	non-essential	No	No	No	No	No	No
553	CDS	chromosome	PCC7942_pg0533	502006	504333	Reverse	SYNPCC7942_RS02625	Synpcc7942_0517	637798924	PCC6301_pg0533	502006	504333	Reverse	SYC_RS05335	PCC6311_pg0533	502006	504333	Reverse	PCC7943_pg0533	502006	504333	Reverse	UTEX2973_pg0533	501998	504325	Reverse	M744_RS00355	M744_00375	UTEX3055_pg0528	496130	498457	Reverse	UTEX3055_RS03325	2739140603	recJ	putative exonuclease, RecJ-like			COG0608	L	Replication, recombination and repair	non-essential		No	No	No	No	Yes	No
554	CDS	chromosome	PCC7942_pg0534	504393	505556	Forward	SYNPCC7942_RS02630	Synpcc7942_0518	637798926	PCC6301_pg0534	504393	505556	Forward	SYC_RS05330	PCC6311_pg0534	504393	505556	Forward	PCC7943_pg0534	504393	505556	Forward	UTEX2973_pg0534	504385	505548	Forward	M744_RS00350	M744_00370	UTEX3055_pg0529	498517	499680	Forward	UTEX3055_RS03320	2739140602		permease			COG0628	R	General function prediction only	non-essential		No	No	No	No	No	No
555	CDS	chromosome	PCC7942_pg0535	505620	506138	Forward	SYNPCC7942_RS02635	Synpcc7942_0519	637798927	PCC6301_pg0535	505620	506138	Forward	SYC_RS05325	PCC6311_pg0535	505620	506138	Forward	PCC7943_pg0535	505620	506138	Forward	UTEX2973_pg0535	505612	506130	Forward	M744_RS00345	M744_00365	UTEX3055_pg0530	499745	500263	Forward	UTEX3055_RS03315	2739140601		hypothetical protein				Y	Not in COGs	non-essential		No	No	No	No	No	No
556	CDS	chromosome	PCC7942_pg0536	506188	506829	Forward	SYNPCC7942_RS02640	Synpcc7942_0520	637798928	PCC6301_pg0536	506188	506829	Forward	SYC_RS05320	PCC6311_pg0536	506188	506829	Forward	PCC7943_pg0536	506188	506829	Forward	UTEX2973_pg0536	506180	506821	Forward	M744_RS00340	M744_00360	UTEX3055_pg0531	500313	500954	Forward	UTEX3055_RS03310	2739140600		hypothetical protein	Bacterial Micro-Compartment BMC-like domain 1 repeat 1; BMC-like domains exist in cyanobacteria, proteobacteria, and actinobacteria and are homologs of the carboxysome shell proteins		COG4577	QC	Secondary metabolites biosynthesis, transport and catabolism;Energy production and conversion	non-essential		Yes	No	No	No	No	No
557	CDS	chromosome	PCC7942_pg0537	506835	507422	Forward	SYNPCC7942_RS02645	Synpcc7942_0521	637798929	PCC6301_pg0537	506835	507422	Forward	SYC_RS05315	PCC6311_pg0537	506835	507422	Forward	PCC7943_pg0537	506835	507422	Forward	UTEX2973_pg0537	506827	507414	Forward	M744_RS00335	M744_00355	UTEX3055_pg0532	500960	501547	Forward	UTEX3055_RS03305	2739140599		Pentapeptide repeat-containing protein			COG1357	S	Function unknown	non-essential		No	No	No	No	No	No
558	CDS	chromosome	PCC7942_pg0538	507551	507760	Forward	SYNPCC7942_RS02650			PCC6301_pg0538	507551	507760	Forward	SYC_RS05310	PCC6311_pg0538	507551	507760	Forward	PCC7943_pg0538	507551	507760	Forward	UTEX2973_pg0538	507543	507752	Forward			UTEX3055_pg0533	501676	501885	Forward	UTEX3055_RS03300	2739140598		hypothetical protein				Y	Not in COGs
559	CDS	chromosome	PCC7942_pg0539	507941	508312	Forward	SYNPCC7942_RS02655	Synpcc7942_0522	637798930	PCC6301_pg0539	507941	508312	Forward	SYC_RS05305	PCC6311_pg0539	507941	508312	Forward	PCC7943_pg0539	507941	508312	Forward	UTEX2973_pg0539	507933	508304	Forward	M744_RS00330	M744_00345	UTEX3055_pg0534	502062	502433	Forward	UTEX3055_RS03295	2739140597		hypothetical protein		annotation prediction evidence		Y	Not in COGs	non-essential		No	No	No	No	No	No
560	CDS	chromosome	PCC7942_pg0540	508314	508703	Reverse	SYNPCC7942_RS02660	Synpcc7942_0523	637798931	PCC6301_pg0540	508314	508703	Reverse	SYC_RS05300	PCC6311_pg0540	508314	508703	Reverse	PCC7943_pg0540	508314	508703	Reverse	UTEX2973_pg0540	508306	508695	Reverse	M744_RS00325	M744_00340	UTEX3055_pg0535	502435	502824	Reverse	UTEX3055_RS03290	2739140596		Uncharacterized conserved protein, MAPEG superfamily			COG3686	S	Function unknown	non-essential		No	No	No	No	No	No
561	CDS	chromosome	PCC7942_pg0541	508795	509202	Reverse	SYNPCC7942_RS02665	Synpcc7942_0524	637798932	PCC6301_pg0541	508795	509202	Reverse	SYC_RS05295	PCC6311_pg0541	508795	509202	Reverse	PCC7943_pg0541	508795	509202	Reverse	UTEX2973_pg0541	508787	509194	Reverse	M744_RS00320	M744_00335	UTEX3055_pg0536	502916	503323	Reverse	UTEX3055_RS03285	2739140595		exter cyclase			COG5485	R	General function prediction only	non-essential		No	No	No	No	No	No
562	CDS	chromosome	PCC7942_pg0542	509226	510332	Reverse	SYNPCC7942_RS02670	Synpcc7942_0525	637798933	PCC6301_pg0542	509226	510332	Reverse	SYC_RS05290	PCC6311_pg0542	509226	510332	Reverse	PCC7943_pg0542	509226	510332	Reverse	UTEX2973_pg0542	509218	510324	Reverse	M744_RS00315	M744_00330	UTEX3055_pg0537	503347	504453	Reverse	UTEX3055_RS03280	2739140594	aroB	3-dehydroquinate synthase			COG0337	E	Amino acid transport and metabolism	essential	non-essential	Yes	No	No	No	No	No
563	CDS	chromosome	PCC7942_pg0543	510412	511293	Forward	SYNPCC7942_RS02675	Synpcc7942_0526	637798934	PCC6301_pg0543	510412	511293	Forward	SYC_RS05285	PCC6311_pg0543	510412	511293	Forward	PCC7943_pg0543	510412	511293	Forward	UTEX2973_pg0543	510404	511285	Forward	M744_RS00310	M744_00325	UTEX3055_pg0538	504533	505414	Forward	UTEX3055_RS03275	2739140593	lacF	carbohydrate ABC transporter membrane protein 1,CUT1 family			COG1175	G	Carbohydrate transport and metabolism	non-essential		No	No	No	No	No	No
564	CDS	chromosome	PCC7942_pg0544	511398	512234	Reverse	SYNPCC7942_RS02680	Synpcc7942_0527	637798935	PCC6301_pg0544	511398	512234	Reverse	SYC_RS05280	PCC6311_pg0544	511398	512234	Reverse	PCC7943_pg0544	511398	512234	Reverse	UTEX2973_pg0544	511390	512226	Reverse	M744_RS00305	M744_00320	UTEX3055_pg0539	505519	506355	Reverse	UTEX3055_RS03270	2739140592		hypothetical protein				Y	Not in COGs	non-essential		No	No	No	No	No	No
565	CDS	chromosome	PCC7942_pg0545	512589	513512	Reverse	SYNPCC7942_RS02685	Synpcc7942_0528	637798936	PCC6301_pg0545	512589	513512	Reverse	SYC_RS05275	PCC6311_pg0545	512589	513512	Reverse	PCC7943_pg0545	512589	513512	Reverse	UTEX2973_pg0545	512581	513504	Reverse	M744_RS00300	M744_00315	UTEX3055_pg0540	506710	507633	Reverse	UTEX3055_RS03265	2739140591		Lipopolysaccharide biosynthesis protein, LPS		annotation prediction, transcriptional evidence (Billis), RNAseq evidence	COG1442	M	Cell wall/membrane/envelope biogenesis	non-essential		No	No	No	No	No	No
566	CDS	chromosome	PCC7942_pg0546	513612	514331	Forward	SYNPCC7942_RS02690	Synpcc7942_0529	637798937	PCC6301_pg0546	513612	514331	Forward	SYC_RS05270	PCC6311_pg0546	513612	514331	Forward	PCC7943_pg0546	513612	514331	Forward	UTEX2973_pg0546	513604	514323	Forward	M744_RS00295	M744_00310	UTEX3055_pg0541	507733	508452	Forward	UTEX3055_RS03260	2739140590	nagB	6-phosphogluconolactonase		annotation prediction, transcriptional evidence (Billis), RNAseq evidence	COG0363	G	Carbohydrate transport and metabolism	non-essential		Yes	No	No	No	No	No
567	CDS	chromosome	PCC7942_pg0547	514335	515288	Forward	SYNPCC7942_RS02695	Synpcc7942_0530	637798938	PCC6301_pg0547	514335	515288	Forward	SYC_RS05265	PCC6311_pg0547	514335	515288	Forward	PCC7943_pg0547	514335	515288	Forward	UTEX2973_pg0547	514327	515280	Forward	M744_RS00290	M744_00305	UTEX3055_pg0542	508456	509409	Forward	UTEX3055_RS03255	2739140589		epoxyqueuosine reductase			COG1600	J	Translation, ribosomal structure and biogenesis	non-essential		Yes	No	No	No	No	No
568	CDS	chromosome	PCC7942_pg0548	515313	516176	Forward	SYNPCC7942_RS02700	Synpcc7942_0531	637798939	PCC6301_pg0548	515313	516176	Forward	SYC_RS05260	PCC6311_pg0548	515313	516176	Forward	PCC7943_pg0548	515313	516176	Forward	UTEX2973_pg0548	515305	516168	Forward	M744_RS00285	M744_00300	UTEX3055_pg0543	509434	510297	Forward	UTEX3055_RS03250	2739140588		TPR repeat-containing protein			COG0457	R	General function prediction only	beneficial		Yes	No	No	No	No	No
570	CDS	chromosome																											UTEX3055_pg0544	510723	510995	Forward	UTEX3055_RS03245	2739140587		protein of unknown function DUF4433	This family is distantly similar to pfam01885 suggesting these may be ADP-ribosylases.		COG2304	R	General function prediction only
571	CDS	chromosome																											UTEX3055_pg0545	511003	511698	Forward	UTEX3055_RS03240	2739140586		hypothetical protein			COG0286	V	Defense mechanisms
572	CDS	chromosome	PCC7942_pg0550	516764	517000	Reverse	SYNPCC7942_RS02710	Synpcc7942_0533	637798941	PCC6301_pg0550	516764	517000	Reverse	SYC_RS05250	PCC6311_pg0550	516764	517000	Reverse	PCC7943_pg0550	516764	517000	Reverse	UTEX2973_pg0550	516756	516992	Reverse	M744_RS00275	M744_00285	UTEX3055_pg0546	511684	511896	Reverse	UTEX3055_RS03235	2739140585		Uncharacterized conserved protein, DUF433 family			COG2442	V	Defense mechanisms	essential	non-essential	No	No	No	No	No	No
573	CDS	chromosome	PCC7942_pg0551	517016	518941	Reverse	SYNPCC7942_RS02715	Synpcc7942_0534	637798942	PCC6301_pg0551	517016	518941	Reverse	SYC_RS05245	PCC6311_pg0551	517016	518941	Reverse	PCC7943_pg0551	517016	518941	Reverse	UTEX2973_pg0551	517008	518933	Reverse	M744_RS00270	M744_00280	UTEX3055_pg0547	511912	513837	Reverse	UTEX3055_RS03230	2739140584	glmS	glutamine--fructose-6-phosphate transaminase			COG0449	M	Cell wall/membrane/envelope biogenesis	essential	non-essential	Yes	No	No	No	No	No
574	CDS	chromosome	PCC7942_pg0552	519088	519333	Reverse	SYNPCC7942_RS02720	Synpcc7942_0535	637798943	PCC6301_pg0552	519088	519333	Reverse	SYC_RS05240	PCC6311_pg0552	519088	519333	Reverse	PCC7943_pg0552	519088	519333	Reverse	UTEX2973_pg0552	519080	519325	Reverse	M744_RS00265	M744_00275	UTEX3055_pg0548	513984	514229	Reverse	UTEX3055_RS03225	2739140583	psaC	photosystem I subunit VII			COG1143	C	Energy production and conversion	essential	essential	Yes	No	No	No	No	No
575	CDS	chromosome	PCC7942_pg0553	519792	520034	Forward	SYNPCC7942_RS02725	Synpcc7942_0536	637798944	PCC6301_pg0553	519792	520034	Forward	SYC_RS05235	PCC6311_pg0553	519792	520034	Forward	PCC7943_pg0553	519792	520034	Forward	UTEX2973_pg0553	519784	520026	Forward	M744_RS00260	M744_00270	UTEX3055_pg0549	514687	514929	Forward	UTEX3055_RS03220	2739140582	acpP	acyl carrier protein			COG0236	I	Lipid transport and metabolism	essential	essential	Yes	No	No	No	No	No
576	CDS	chromosome	PCC7942_pg0554	520102	521355	Forward	SYNPCC7942_RS02730	Synpcc7942_0537	637798945	PCC6301_pg0554	520102	521355	Forward	SYC_RS05230	PCC6311_pg0554	520102	521355	Forward	PCC7943_pg0554	520102	521355	Forward	UTEX2973_pg0554	520094	521347	Forward	M744_RS00255	M744_00265	UTEX3055_pg0550	514997	516250	Forward	UTEX3055_RS03215	2739140581	fabF	3-oxoacyl-[acyl-carrier-protein] synthase II			COG0304	IQ	Lipid transport and metabolism;Secondary metabolites biosynthesis, transport and catabolism	essential	non-essential	Yes	Yes	No	No	No	No
577	CDS	chromosome	PCC7942_pg0555	521502	523508	Forward	SYNPCC7942_RS02735	Synpcc7942_0538	637798946	PCC6301_pg0555	521502	523508	Forward	SYC_RS05225	PCC6311_pg0555	521502	523508	Forward	PCC7943_pg0555	521502	523508	Forward	UTEX2973_pg0555	521494	523500	Forward	M744_RS00250	M744_00260	UTEX3055_pg0551	516397	518403	Forward	UTEX3055_RS03210	2739140580	tktA	transketolase			COG0021	G	Carbohydrate transport and metabolism	essential	essential	Yes	No	No	No	No	No
578	CDS	chromosome	PCC7942_pg0556	523604	524353	Forward	SYNPCC7942_RS02740	Synpcc7942_0539	637798947	PCC6301_pg0556	523604	524353	Forward	SYC_RS05220	PCC6311_pg0556	523604	524353	Forward	PCC7943_pg0556	523604	524353	Forward	UTEX2973_pg0556	523596	524345	Forward	M744_RS00245	M744_00255	UTEX3055_pg0552	518499	519248	Forward	UTEX3055_RS03205	2739140579		CAAX protease self-immunity	In some known bacteriocin loci, Abi genes have been found downstream of bacteriocin structural genes where they are probably involved in self-immunity. Investigation of the bacteriocin-like loci in the Gram positive bacteria locus from Lactobacillus sakei 23K confirmed that the bacteriocin-like genes sak23Kalphabeta exhibited antimicrobial activity when expressed in a heterologous host and that t…		arCOG10178	Y	Not in COGs	non-essential		No	No	No	No	No	No
579	CDS	chromosome	PCC7942_pg0557	524367	524828	Forward	SYNPCC7942_RS02745	Synpcc7942_0540	637798948	PCC6301_pg0557	524367	524828	Forward	SYC_RS05215	PCC6311_pg0557	524367	524828	Forward	PCC7943_pg0557	524367	524828	Forward	UTEX2973_pg0557	524359	524820	Forward	M744_RS00240	M744_00250	UTEX3055_pg0553	519262	519723	Forward	UTEX3055_RS03200	2739140578		Predicted nucleic acid-binding protein, containsPIN domain		annotation prediction, transcriptional evidence (Billis), RNAseq evidence	COG1569	R	General function prediction only	non-essential		No	No	No	No	No	No
580	CDS	chromosome	PCC7942_pg0558	524832	525062	Forward	SYNPCC7942_RS02750	Synpcc7942_0541	637798949	PCC6301_pg0558	524832	525062	Forward	SYC_RS05210	PCC6311_pg0558	524832	525062	Forward	PCC7943_pg0558	524832	525062	Forward	UTEX2973_pg0558	524824	525054	Forward	M744_RS00235	M744_00245	UTEX3055_pg0554	519727	519957	Forward	UTEX3055_RS03195	2739140577		hypothetical protein				Y	Not in COGs	essential	non-essential	No	No	No	No	No	No
581	CDS	chromosome	PCC7942_pg0559	525076	525291	Reverse	SYNPCC7942_RS02755			PCC6301_pg0559	525076	525291	Reverse	SYC_RS05205	PCC6311_pg0559	525076	525291	Reverse	PCC7943_pg0559	525076	525291	Reverse	UTEX2973_pg0559	525068	525283	Reverse	M744_RS00230		UTEX3055_pg0555	519961	520185	Reverse				hypothetical protein		annotation prediction evidence		Y	Not in COGs
582	CDS	chromosome	PCC7942_pg0560	525360	526253	Forward	SYNPCC7942_RS02760	Synpcc7942_0542	637798950	PCC6301_pg0560	525360	526253	Forward	SYC_RS05200	PCC6311_pg0560	525360	526253	Forward	PCC7943_pg0560	525360	526253	Forward	UTEX2973_pg0560	525352	526245	Forward	M744_RS00225	M744_00235	UTEX3055_pg0556	520254	521147	Forward	UTEX3055_RS03190	2739140576	lipA	lipoic acid synthetase			COG0320	H	Coenzyme transport and metabolism	essential	non-essential	Yes	No	No	No	No	No
583	CDS	chromosome	PCC7942_pg0561	526250	526813	Reverse	SYNPCC7942_RS02765	Synpcc7942_0543	637798951	PCC6301_pg0561	526250	526813	Reverse	SYC_RS05195	PCC6311_pg0561	526250	526813	Reverse	PCC7943_pg0561	526250	526813	Reverse	UTEX2973_pg0561	526242	526805	Reverse	M744_RS00220	M744_00230	UTEX3055_pg0557	521144	521707	Reverse	UTEX3055_RS03185	2739140575		NADPH-dependent FMN reductase			COG0431	C	Energy production and conversion	non-essential		No	No	No	No	No	No
584	CDS	chromosome	PCC7942_pg0562	526892	527161	Forward	SYNPCC7942_RS02770	Synpcc7942_0544	637798952	PCC6301_pg0562	526892	527161	Forward	SYC_RS05190	PCC6311_pg0562	526892	527161	Forward	PCC7943_pg0562	526892	527161	Forward	UTEX2973_pg0562	526884	527153	Forward	M744_RS00215	M744_00225	UTEX3055_pg0558	521786	522055	Forward	UTEX3055_RS03180	2739140574		hypothetical protein			COG2350	QR	Secondary metabolites biosynthesis, transport and catabolism;General function prediction only	non-essential		No	No	No	No	No	No
585	CDS	chromosome	PCC7942_pg0563	527143	527835	Forward	SYNPCC7942_RS02775	Synpcc7942_0545	637798953	PCC6301_pg0563	527143	527835	Forward	SYC_RS05185	PCC6311_pg0563	527143	527835	Forward	PCC7943_pg0563	527143	527835	Forward	UTEX2973_pg0563	527135	527827	Forward	M744_RS00210	M744_00220	UTEX3055_pg0559	522037	522729	Forward	UTEX3055_RS03175	2739140573		hypothetical protein				Y	Not in COGs	non-essential		No	Yes	No	No	No	No
586	CDS	chromosome	PCC7942_pg0564	527876	530023	Forward	SYNPCC7942_RS02780	Synpcc7942_0546	637798954	PCC6301_pg0564	527876	530023	Forward	SYC_RS05180	PCC6311_pg0564	527876	530023	Forward	PCC7943_pg0564	527876	530023	Forward	UTEX2973_pg0564	527868	530015	Forward	M744_RS00205	M744_00215	UTEX3055_pg0560	522770	524917	Forward	UTEX3055_RS03170	2739140572	nha4	sodium proton antiporter			COG0475;COG0589	PT	Inorganic ion transport and metabolism;Signal transduction mechanisms	non-essential		No	No	No	No	No	No
587	CDS	chromosome	PCC7942_pg0565	530057	530566	Reverse	SYNPCC7942_RS02785	Synpcc7942_0547	637798955	PCC6301_pg0565	530057	530566	Reverse	SYC_RS05175	PCC6311_pg0565	530057	530566	Reverse	PCC7943_pg0565	530057	530566	Reverse	UTEX2973_pg0565	530049	530558	Reverse	M744_RS00200	M744_00210	UTEX3055_pg0561	524951	525460	Reverse	UTEX3055_RS03165	2739140571		hypothetical protein				Y	Not in COGs	non-essential		No	No	No	No	No	No
588	CDS	chromosome	PCC7942_pg0566	530623	531783	Reverse	SYNPCC7942_RS02790	Synpcc7942_0548	637798956	PCC6301_pg0566	530623	531783	Reverse	SYC_RS05170	PCC6311_pg0566	530623	531783	Reverse	PCC7943_pg0566	530623	531783	Reverse	UTEX2973_pg0566	530615	531775	Reverse	M744_RS00195	M744_00205	UTEX3055_pg0562	525517	526677	Reverse	UTEX3055_RS03160	2739140570		hypothetical protein				Y	Not in COGs	non-essential		No	No	No	No	No	No
589	CDS	chromosome	PCC7942_pg0567	531884	532645	Forward	SYNPCC7942_RS02795	Synpcc7942_0549	637798957	PCC6301_pg0567	531884	532645	Forward	SYC_RS05165	PCC6311_pg0567	531884	532645	Forward	PCC7943_pg0567	531884	532645	Forward	UTEX2973_pg0567	531876	532637	Forward	M744_RS00190	M744_00200	UTEX3055_pg0563	526778	527539	Forward	UTEX3055_RS03155	2739140569		DUF475 domain-containing protein			COG0861	P	Inorganic ion transport and metabolism	essential	non-essential	No	No	No	No	No	No
590	CDS	chromosome	PCC7942_pg0568	532654	533037	Forward	SYNPCC7942_RS02800	Synpcc7942_0550	637798958	PCC6301_pg0568	532654	533037	Forward	SYC_RS05160	PCC6311_pg0568	532654	533037	Forward	PCC7943_pg0568	532654	533037	Forward	UTEX2973_pg0568	532646	533029	Forward	M744_RS00185	M744_00195	UTEX3055_pg0564	527548	527931	Forward	UTEX3055_RS03150	2739140568		hypothetical protein				Y	Not in COGs	non-essential		No	No	No	No	No	No
591	CDS	chromosome	PCC7942_pg0569	533570	533941	Forward	SYNPCC7942_RS02805	Synpcc7942_0551	637798959	PCC6301_pg0569	533570	533941	Forward	SYC_RS05155	PCC6311_pg0569	533570	533941	Forward	PCC7943_pg0569	533570	533941	Forward	UTEX2973_pg0569	533562	533933	Forward	M744_RS00180	M744_00185	UTEX3055_pg0565	528464	528835	Forward	UTEX3055_RS03145	2739140566		hypothetical protein				Y	Not in COGs	non-essential		No	No	No	No	No	No
592	CDS	chromosome	PCC7942_pg0570	534067	535185	Forward	SYNPCC7942_RS02810	Synpcc7942_0552	637798960	PCC6301_pg0570	534067	535185	Forward	SYC_RS05150	PCC6311_pg0570	534067	535185	Forward	PCC7943_pg0570	534067	535185	Forward	UTEX2973_pg0570	534059	535177	Forward	M744_RS00175	M744_00180	UTEX3055_pg0566	528960	530078	Forward	UTEX3055_RS03140	2739140565	nfrC	UDP-N-Acetylglucosamine 2-epimerase			COG0381	M	Cell wall/membrane/envelope biogenesis	essential	non-essential	No	No	No	No	No	No
593	CDS	chromosome	PCC7942_pg0571	535182	536534	Reverse	SYNPCC7942_RS02815	Synpcc7942_0553	637798961	PCC6301_pg0571	535182	536534	Reverse	SYC_RS05145	PCC6311_pg0571	535182	536534	Reverse	PCC7943_pg0571	535182	536534	Reverse	UTEX2973_pg0571	535174	536526	Reverse	M744_RS00170	M744_00175	UTEX3055_pg0567	530075	531427	Reverse	UTEX3055_RS03135	2739140564		efflux RND transporter periplasmic adaptor subunit			COG0845	MV	Cell wall/membrane/envelope biogenesis;Defense mechanisms	non-essential		No	No	No	No	No	No
594	CDS	chromosome	PCC7942_pg0572	536594	537685	Forward	SYNPCC7942_RS02820	Synpcc7942_0554	637798962	PCC6301_pg0572	536594	537685	Forward	SYC_RS05140	PCC6311_pg0572	536594	537685	Forward	PCC7943_pg0572	536594	537685	Forward	UTEX2973_pg0572	536586	537677	Forward	M744_RS00165	M744_00170	UTEX3055_pg0568	531487	532578	Forward	UTEX3055_RS03130	2739140563	ychF	redox-regulated ATPase YchF			COG0012	J	Translation, ribosomal structure and biogenesis	non-essential		Yes	No	No	No	No	No
595	CDS	chromosome	PCC7942_pg0573	537790	538509	Forward	SYNPCC7942_RS02825	Synpcc7942_0555	637798963	PCC6301_pg0573	537790	538509	Forward	SYC_RS05135	PCC6311_pg0573	537790	538509	Forward	PCC7943_pg0573	537790	538509	Forward	UTEX2973_pg0573	537782	538501	Forward	M744_RS00160	M744_00165	UTEX3055_pg0569	532683	533402	Forward	UTEX3055_RS03125	2739140562		zinc metalloprotease			COG1451	R	General function prediction only	non-essential		No	No	No	No	No	No
596	CDS	chromosome	PCC7942_pg0574	538506	539219	Reverse	SYNPCC7942_RS02830	Synpcc7942_0556	637798964	PCC6301_pg0574	538754	539215	Reverse	SYC_RS05130	PCC6311_pg0574	538506	539219	Reverse	PCC7943_pg0574	538506	539219	Reverse	UTEX2973_pg0574	538498	539211	Reverse	M744_RS00155	M744_00160	UTEX3055_pg0570	533399	534112	Reverse	UTEX3055_RS03120	2739140561	srrB	two component transcriptional regulator, winged helix family			COG0745	TK	Signal transduction mechanisms;Transcription	non-essential		No	No	No	No	No	No
597	CDS	chromosome	PCC7942_pg0575	539414	539605	Forward	SYNPCC7942_RS02835	Synpcc7942_0557	637798965	PCC6301_pg0575	539410	539601	Forward	SYC_RS05125	PCC6311_pg0575	539414	539605	Forward	PCC7943_pg0575	539414	539605	Forward	UTEX2973_pg0575	539406	539597	Forward	M744_RS00150	M744_00155	UTEX3055_pg0571	534307	534498	Forward	UTEX3055_RS03115	2739140560		hypothetical protein				Y	Not in COGs	non-essential		No	No	No	No	No	No
598	CDS	chromosome	PCC7942_pg0576	539683	540297	Forward	SYNPCC7942_RS02840	Synpcc7942_0558	637798966	PCC6301_pg0576	539679	540293	Forward	SYC_RS05120	PCC6311_pg0576	539683	540297	Forward	PCC7943_pg0576	539683	540297	Forward	UTEX2973_pg0576	539675	540289	Forward	M744_RS00145	M744_00150	UTEX3055_pg0572	534576	535190	Forward	UTEX3055_RS03110	2739140559		hypothetical protein	Protein CHAPERONE-LIKE PROTEIN OF POR1-like; This entry includes proteins from bacteria and eukaryotes. The plant member, CHAPERONE-LIKE PROTEIN OF POR1 CPP1, is an essential protein for chloroplast development, plays a role in the regulation of POR light-dependent protochlorophyllide oxidoreductase stability and function.		COG2214	K	Transcription	non-essential		Yes	Yes	No	No	No	No
599	CDS	chromosome	PCC7942_pg0577	540349	541242	Reverse	SYNPCC7942_RS02845	Synpcc7942_0559	637798967	PCC6301_pg0577	540345	541238	Reverse	SYC_RS05115	PCC6311_pg0577	540349	541242	Reverse	PCC7943_pg0577	540349	541242	Reverse	UTEX2973_pg0577	540341	541234	Reverse	M744_RS00140	M744_00145	UTEX3055_pg0573	535242	536135	Reverse	UTEX3055_RS03105	2739140558	hslO	molecular chaperone Hsp33			COG1281	O	Posttranslational modification, protein turnover, chaperones	non-essential		No	No	No	No	No	No
600	CDS	chromosome	PCC7942_pg0578	541275	541979	Reverse	SYNPCC7942_RS02850	Synpcc7942_0560	637798968	PCC6301_pg0578	541271	541975	Reverse	SYC_RS05110	PCC6311_pg0578	541275	541979	Reverse	PCC7943_pg0578	541275	541979	Reverse	UTEX2973_pg0578	541267	541971	Reverse	M744_RS00135	M744_00140	UTEX3055_pg0574	536168	536872	Reverse	UTEX3055_RS03100	2739140557		ABC transporter ATP-binding protein			COG1122	PR	Inorganic ion transport and metabolism;General function prediction only	essential	non-essential	No	Yes	No	No	No	No
601	CDS	chromosome	PCC7942_pg0579	542054	543049	Forward	SYNPCC7942_RS02855	Synpcc7942_0561	637798969	PCC6301_pg0579	542050	543045	Forward	SYC_RS05105	PCC6311_pg0579	542054	543049	Forward	PCC7943_pg0579	542054	543049	Forward	UTEX2973_pg0579	542046	543041	Forward	M744_RS00130	M744_00135	UTEX3055_pg0575	536947	537942	Forward	UTEX3055_RS03095	2739140556		tetracopeptide repeat protein			COG0457	R	General function prediction only	non-essential		No	No	No	No	No	No
602	CDS	chromosome	PCC7942_pg0580	543141	543596	Forward	SYNPCC7942_RS02860	Synpcc7942_0562	637798970	PCC6301_pg0580	543137	543592	Forward	SYC_RS05100	PCC6311_pg0580	543141	543596	Forward	PCC7943_pg0580	543141	543596	Forward	UTEX2973_pg0580	543133	543588	Forward	M744_RS00125	M744_00130	UTEX3055_pg0576	538034	538489	Forward	UTEX3055_RS03090	2739140555		Protein of unknown function DUF3531				Y	Not in COGs	non-essential		Yes	Yes	No	No	No	No
603	CDS	chromosome	PCC7942_pg0581	543654	545654	Reverse	SYNPCC7942_RS02865	Synpcc7942_0563	637798971	PCC6301_pg0581	543650	545650	Reverse	SYC_RS05095	PCC6311_pg0581	543654	545654	Reverse	PCC7943_pg0581	543654	545654	Reverse	UTEX2973_pg0581	543646	545646	Reverse	M744_RS00120	M744_00125	UTEX3055_pg0577	538547	540547	Reverse	UTEX3055_RS03085	2739140554	uvrB	Excinuclease ABC subunit B			COG0556	L	Replication, recombination and repair	non-essential		Yes	No	No	No	No	No
604	CDS	chromosome	PCC7942_pg0582	545774	546487	Forward	SYNPCC7942_RS02870	Synpcc7942_0564	637798972	PCC6301_pg0582	545770	546483	Forward	SYC_RS05090	PCC6311_pg0582	545774	546487	Forward	PCC7943_pg0582	545774	546487	Forward	UTEX2973_pg0582	545766	546479	Forward	M744_RS00115	M744_00120	UTEX3055_pg0578	540667	541380	Forward	UTEX3055_RS03080	2739140553		putative ABC transport system ATP-binding protein			COG1136	M	Cell wall/membrane/envelope biogenesis	non-essential		No	No	No	No	No	No
605	CDS	chromosome	PCC7942_pg0583	546588	547250	Forward	SYNPCC7942_RS02875	Synpcc7942_0565	637798973	PCC6301_pg0583	546584	547246	Forward	SYC_RS05085	PCC6311_pg0583	546588	547250	Forward	PCC7943_pg0583	546588	547250	Forward	UTEX2973_pg0583	546580	547242	Forward	M744_RS00110	M744_00115	UTEX3055_pg0579	541481	542143	Forward	UTEX3055_RS03075	2739140552		FHA domain-containing protein			COG1716	T	Signal transduction mechanisms	non-essential		No	No	No	No	No	No
606	CDS	chromosome	PCC7942_pg0584	547247	548017	Forward	SYNPCC7942_RS02880	Synpcc7942_0566	637798974	PCC6301_pg0584	547243	548013	Forward	SYC_RS05080	PCC6311_pg0584	547247	548017	Forward	PCC7943_pg0584	547247	548017	Forward	UTEX2973_pg0584	547239	548009	Forward	M744_RS00105	M744_00110	UTEX3055_pg0580	542140	542910	Forward	UTEX3055_RS03070	2739140551		HAD family hydrolase		annotation prediction, transcriptional evidence	COG0561	HR	Coenzyme transport and metabolism;General function prediction only	non-essential		No	No	No	No	No	No
607	CDS	chromosome	PCC7942_pg0585	548019	549368	Reverse	SYNPCC7942_RS02885	Synpcc7942_0567	637798975	PCC6301_pg0585	548015	549364	Reverse	SYC_RS05075	PCC6311_pg0585	548019	549368	Reverse	PCC7943_pg0585	548019	549368	Reverse	UTEX2973_pg0585	548011	549360	Reverse	M744_RS00100	M744_00105	UTEX3055_pg0581	542912	544261	Reverse	UTEX3055_RS03065	2739140550		FAD-linked oxidase			COG0277	C	Energy production and conversion	non-essential		No	No	No	No	No	No
608	CDS	chromosome	PCC7942_pg0586	549371	550687	Reverse	SYNPCC7942_RS02890	Synpcc7942_0568	637798976	PCC6301_pg0586	549367	550683	Reverse	SYC_RS05070	PCC6311_pg0586	549371	550687	Reverse	PCC7943_pg0586	549371	550687	Reverse	UTEX2973_pg0586	549363	550679	Reverse	M744_RS00095	M744_00100	UTEX3055_pg0582	544264	545580	Reverse	UTEX3055_RS03060	2739140549	codA	cytosine deaminase			COG0402	FR	Nucleotide transport and metabolism;General function prediction only	non-essential		No	No	No	No	No	No
609	CDS	chromosome	PCC7942_pg0587	550718	551653	Reverse	SYNPCC7942_RS02895	Synpcc7942_0569	637798977	PCC6301_pg0587	550714	551649	Reverse	SYC_RS05065	PCC6311_pg0587	550718	551653	Reverse	PCC7943_pg0587	550718	551653	Reverse	UTEX2973_pg0587	550710	551645	Reverse	M744_RS00090	M744_00095	UTEX3055_pg0583	545611	546546	Reverse	UTEX3055_RS03055	2739140548	rpoD4	RNA polymerase sigma factor RpoD			COG0568	K	Transcription	non-essential		No	No	No	No	No	No
610	CDS	chromosome	PCC7942_pg0588	551878	553221	Reverse	SYNPCC7942_RS02900	Synpcc7942_0570	637798978	PCC6301_pg0588	551874	553217	Reverse	SYC_RS05060	PCC6311_pg0588	551878	553221	Reverse	PCC7943_pg0588	551878	553221	Reverse	UTEX2973_pg0588	551870	553213	Reverse	M744_RS00085	M744_00090	UTEX3055_pg0584	546771	548114	Reverse	UTEX3055_RS03050	2739140547	dnaE	DNA polymerase III subunit alpha			COG0587	L	Replication, recombination and repair	essential	non-essential	No	No	No	No	No	No
611	CDS	chromosome	PCC7942_pg0589	553324	554697	Reverse	SYNPCC7942_RS02905	Synpcc7942_0571	637798979	PCC6301_pg0589	553320	554693	Reverse	SYC_RS05055	PCC6311_pg0589	553324	554697	Reverse	PCC7943_pg0589	553324	554697	Reverse	UTEX2973_pg0589	553316	554689	Reverse	M744_RS00080	M744_00085	UTEX3055_pg0585	548217	549590	Reverse	UTEX3055_RS03045	2739140546		glycoside/pentoside/hexuronide cation symporter,GPH family			COG2211	G	Carbohydrate transport and metabolism	beneficial		Yes	No	No	No	No	No
612	CDS	chromosome	PCC7942_pg0590	554694	555134	Reverse	SYNPCC7942_RS02910	Synpcc7942_0572	637798980	PCC6301_pg0590	554690	555130	Reverse	SYC_RS05050	PCC6311_pg0590	554694	555134	Reverse	PCC7943_pg0590	554694	555134	Reverse	UTEX2973_pg0590	554686	555126	Reverse	M744_RS00075	M744_00080	UTEX3055_pg0586	549587	550027	Reverse	UTEX3055_RS03040	2739140545		glyoxylase I family protein			COG0346	Q	Secondary metabolites biosynthesis, transport and catabolism	non-essential		No	No	No	No	No	No
613	tRNA	chromosome	PCC7942_pg0591	555218	555288	Forward	SYNPCC7942_RS02915	Synpcc7942_R0032	640711023	PCC6301_pg0591	555214	555284	Forward	SYC_RS05045	PCC6311_pg0591	555218	555288	Forward	PCC7943_pg0591	555218	555288	Forward	UTEX2973_pg0591	555210	555280	Forward	M744_RS00070	M744_00075	UTEX3055_pg0587	550111	550181	Forward	UTEX3055_RS03035		tRNA-Gly	tRNA-Gly				Y	Not in COGs	essential	non-essential	#N/A	#N/A
614	CDS	chromosome																											UTEX3055_pg0588	550319	551392	Forward	UTEX3055_RS03030	2739140543		Site-specific recombinase XerD			COG0582	LX	Replication, recombination and repair;Mobilome: prophages, transposons
615	CDS	chromosome																											UTEX3055_pg0589	551438	552247	Forward	UTEX3055_RS03025	2739140542		hypothetical protein				Y	Not in COGs
616	CDS	chromosome																											UTEX3055_pg0590	552244	552462	Reverse	UTEX3055_RS03020	2739140541		hypothetical protein				Y	Not in COGs
617	CDS	chromosome																											UTEX3055_pg0591	552604	553254	Reverse	UTEX3055_RS03015	2739140540		site-specific DNA-methyltransferase adenine-specific			COG4725	J	Translation, ribosomal structure and biogenesis
618	CDS	chromosome																											UTEX3055_pg0592	553278	553622	Reverse	UTEX3055_RS03010	2739140539		hypothetical protein				Y	Not in COGs
619	CDS	chromosome																											UTEX3055_pg0593	553615	553842	Reverse	UTEX3055_RS03005			hypothetical protein				Y	Not in COGs
620	CDS	chromosome																											UTEX3055_pg0594	553835	554083	Reverse		2739140538		hypothetical protein				Y	Not in COGs
621	CDS	chromosome																											UTEX3055_pg0595	554080	555876	Reverse	UTEX3055_RS03000	2739140537		thymidylate synthase, flavin-dependent			COG1351	F	Nucleotide transport and metabolism
622	CDS	chromosome																											UTEX3055_pg0596	555916	557124	Forward	UTEX3055_RS02995	2739140536		hypothetical protein			COG0741;COG3409	M	Cell wall/membrane/envelope biogenesis
623	CDS	chromosome																											UTEX3055_pg0597	557114	557836	Reverse	UTEX3055_RS02990	2739140535		hypothetical protein			COG1595;COG4474	KX	Transcription;Mobilome: prophages, transposons
624	CDS	chromosome																											UTEX3055_pg0598	557892	558119	Forward		2739140534		hypothetical protein				Y	Not in COGs
625	CDS	chromosome																											UTEX3055_pg0599	558126	558629	Forward	UTEX3055_RS02985	2739140533		hypothetical protein				Y	Not in COGs
626	CDS	chromosome																											UTEX3055_pg0600	558619	558846	Forward	UTEX3055_RS02980	2739140532		hypothetical protein				Y	Not in COGs
627	CDS	chromosome																											UTEX3055_pg0601	558878	559048	Forward	UTEX3055_RS14580	2739140531		hypothetical protein				Y	Not in COGs
628	CDS	chromosome																											UTEX3055_pg0602	559377	559586	Reverse		2739140530		hypothetical protein				Y	Not in COGs
629	CDS	chromosome																											UTEX3055_pg0603	559586	560269	Reverse	UTEX3055_RS02975	2739140529		hypothetical protein				Y	Not in COGs
630	CDS	chromosome																											UTEX3055_pg0604	560269	560577	Reverse	UTEX3055_RS02970	2739140528		hypothetical protein				Y	Not in COGs
631	CDS	chromosome																											UTEX3055_pg0605	560574	561194	Reverse	UTEX3055_RS02965	2739140527		hypothetical protein				Y	Not in COGs
632	CDS	chromosome																											UTEX3055_pg0606	561187	561555	Reverse	UTEX3055_RS02960	2739140526		hypothetical protein				Y	Not in COGs
633	CDS	chromosome																											UTEX3055_pg0607	561684	562361	Reverse	UTEX3055_RS02955	2739140525		hypothetical protein				Y	Not in COGs
634	CDS	chromosome																											UTEX3055_pg0608	562395	562790	Forward	UTEX3055_RS02950	2739140524		hypothetical protein				Y	Not in COGs
635	CDS	chromosome																											UTEX3055_pg0609	562790	563089	Forward	UTEX3055_RS02945	2739140523		hypothetical protein				Y	Not in COGs
636	CDS	chromosome																											UTEX3055_pg0610	563133	563588	Reverse	UTEX3055_RS02940	2739140522		hypothetical protein				Y	Not in COGs
637	CDS	chromosome																											UTEX3055_pg0611	563620	564126	Reverse	UTEX3055_RS02935	2739140521		hypothetical protein				Y	Not in COGs
638	CDS	chromosome																											UTEX3055_pg0612	564278	564571	Reverse	UTEX3055_RS02930	2739140520		hypothetical protein				Y	Not in COGs
639	CDS	chromosome																											UTEX3055_pg0613	564552	564851	Reverse	UTEX3055_RS02925	2739140519		hypothetical protein				Y	Not in COGs
640	CDS	chromosome																											UTEX3055_pg0614	564859	565638	Reverse	UTEX3055_RS02920	2739140518		hypothetical protein			arCOG07040	S	Function unknown
641	CDS	chromosome																											UTEX3055_pg0615	565758	566045	Reverse	UTEX3055_RS02915	2739140517		hypothetical protein				Y	Not in COGs
642	CDS	chromosome																											UTEX3055_pg0616	566038	566475	Reverse	UTEX3055_RS02910	2739140516		hypothetical protein				Y	Not in COGs
643	CDS	chromosome																											UTEX3055_pg0617	566605	566931	Reverse	UTEX3055_RS02905	2739140515		hypothetical protein				Y	Not in COGs
644	CDS	chromosome																											UTEX3055_pg0618	566936	567412	Reverse	UTEX3055_RS02900	2739140514		hypothetical protein				Y	Not in COGs
645	CDS	chromosome																											UTEX3055_pg0619	567470	568453	Reverse	UTEX3055_RS02895	2739140513		phage/plasmid-like protein TIGR03299				Y	Not in COGs
646	CDS	chromosome																											UTEX3055_pg0620	568583	568933	Reverse		2739140512		hypothetical protein				Y	Not in COGs
647	CDS	chromosome																											UTEX3055_pg0621	568936	569160	Reverse	UTEX3055_RS02890	2739140511		hypothetical protein				Y	Not in COGs
648	CDS	chromosome																											UTEX3055_pg0622	569174	569749	Reverse	UTEX3055_RS02885	2739140510		hypothetical protein				Y	Not in COGs
649	CDS	chromosome																											UTEX3055_pg0623	569826	570173	Reverse	UTEX3055_RS02880	2739140509		hypothetical protein				Y	Not in COGs
650	CDS	chromosome																											UTEX3055_pg0624	570177	570488	Reverse	UTEX3055_RS02875	2739140508		hypothetical protein				Y	Not in COGs
651	CDS	chromosome																											UTEX3055_pg0625	570491	570820	Reverse	UTEX3055_RS02870	2739140507		hypothetical protein				Y	Not in COGs
652	CDS	chromosome																											UTEX3055_pg0626	570792	571055	Reverse	UTEX3055_RS02865	2739140506		hypothetical protein				Y	Not in COGs
653	CDS	chromosome																											UTEX3055_pg0627	571039	571278	Reverse	UTEX3055_RS02860	2739140505		hypothetical protein				Y	Not in COGs
654	CDS	chromosome																											UTEX3055_pg0628	571294	571734	Reverse	UTEX3055_RS02855	2739140504		hypothetical protein				Y	Not in COGs
655	CDS	chromosome																											UTEX3055_pg0629	571901	572101	Reverse	UTEX3055_RS02850	2739140503		hypothetical protein				Y	Not in COGs
656	CDS	chromosome																											UTEX3055_pg0630	572215	572643	Reverse	UTEX3055_RS02845	2739140502		hypothetical protein				Y	Not in COGs
657	CDS	chromosome																											UTEX3055_pg0631	572794	573081	Reverse	UTEX3055_RS02840	2739140501		hypothetical protein				Y	Not in COGs
658	CDS	chromosome																											UTEX3055_pg0632	573051	573353	Reverse		2739140500		hypothetical protein				Y	Not in COGs
659	CDS	chromosome																											UTEX3055_pg0633	573408	573884	Reverse	UTEX3055_RS02835	2739140499		hypothetical protein				Y	Not in COGs
660	CDS	chromosome																											UTEX3055_pg0634	573939	574142	Reverse	UTEX3055_RS02830	2739140498		hypothetical protein				Y	Not in COGs
661	CDS	chromosome																											UTEX3055_pg0635	574206	574472	Reverse	UTEX3055_RS02825	2739140497		hypothetical protein				Y	Not in COGs
662	CDS	chromosome																											UTEX3055_pg0636	574554	574841	Reverse	UTEX3055_RS02820	2739140496		hypothetical protein				Y	Not in COGs
663	CDS	chromosome																											UTEX3055_pg0637	574971	575216	Forward	UTEX3055_RS02815	2739140495		hypothetical protein				Y	Not in COGs
664	CDS	chromosome																											UTEX3055_pg0638	575500	575757	Reverse	UTEX3055_RS02810	2739140494		hypothetical protein				Y	Not in COGs
665	CDS	chromosome																											UTEX3055_pg0639	575820	576086	Reverse	UTEX3055_RS02805	2739140493		hypothetical protein				Y	Not in COGs
666	CDS	chromosome																											UTEX3055_pg0640	576215	576367	Reverse	UTEX3055_RS14575	2739140492		hypothetical protein				Y	Not in COGs
667	CDS	chromosome																											UTEX3055_pg0641	576445	576780	Reverse	UTEX3055_RS02800	2739140491		hypothetical protein				Y	Not in COGs
668	CDS	chromosome																											UTEX3055_pg0642	576844	577017	Reverse	UTEX3055_RS14570	2739140490		hypothetical protein				Y	Not in COGs
669	CDS	chromosome																											UTEX3055_pg0643	577082	577246	Reverse	UTEX3055_RS14565	2739140489		hypothetical protein				Y	Not in COGs
670	CDS	chromosome																											UTEX3055_pg0644	577504	578829	Reverse	UTEX3055_RS02795	2739140488		LysM domain-containing protein				Y	Not in COGs
671	CDS	chromosome																											UTEX3055_pg0645	578852	579322	Reverse	UTEX3055_RS02790	2739140487		hypothetical protein				Y	Not in COGs
672	CDS	chromosome																											UTEX3055_pg0646	579312	579914	Reverse	UTEX3055_RS02785	2739140486		hypothetical protein				Y	Not in COGs
673	CDS	chromosome																											UTEX3055_pg0647	579976	583491	Forward	UTEX3055_RS02780	2739140485		hypothetical protein				Y	Not in COGs
674	CDS	chromosome																											UTEX3055_pg0648	583488	583769	Forward	UTEX3055_RS02775	2739140484		hypothetical protein				Y	Not in COGs
675	CDS	chromosome																											UTEX3055_pg0649	583779	584309	Forward	UTEX3055_RS02770	2739140483		hypothetical protein				Y	Not in COGs
676	CDS	chromosome																											UTEX3055_pg0650	584309	585241	Forward	UTEX3055_RS02765	2739140482		hypothetical protein				Y	Not in COGs
677	CDS	chromosome																											UTEX3055_pg0651	585278	585979	Forward	UTEX3055_RS02760	2739140481		hypothetical protein				Y	Not in COGs
678	CDS	chromosome																											UTEX3055_pg0652	585979	586599	Forward	UTEX3055_RS02755	2739140480		hypothetical protein				Y	Not in COGs
679	CDS	chromosome																											UTEX3055_pg0653	586599	587132	Forward	UTEX3055_RS02750	2739140479		hypothetical protein				Y	Not in COGs
680	CDS	chromosome																											UTEX3055_pg0654	587139	588836	Forward	UTEX3055_RS02745	2739140478		hypothetical protein				Y	Not in COGs
681	CDS	chromosome																											UTEX3055_pg0655	588829	589365	Forward	UTEX3055_RS02740	2739140477		hypothetical protein				Y	Not in COGs
682	CDS	chromosome																											UTEX3055_pg0656	589394	590968	Forward	UTEX3055_RS02735	2739140476		hypothetical protein			COG5362	X	Mobilome: prophages, transposons
683	CDS	chromosome																											UTEX3055_pg0657	591071	593185	Forward	UTEX3055_RS02730	2739140475		hypothetical protein				Y	Not in COGs
684	CDS	chromosome																											UTEX3055_pg0658	593196	593693	Forward	UTEX3055_RS02725			hypothetical protein				Y	Not in COGs
685	CDS	chromosome																											UTEX3055_pg0659	593703	594413	Forward	UTEX3055_RS02720	2739140474		hypothetical protein				Y	Not in COGs
686	CDS	chromosome																											UTEX3055_pg0660	594423	594665	Forward	UTEX3055_RS02715	2739140473		hypothetical protein				Y	Not in COGs
687	CDS	chromosome																											UTEX3055_pg0661	594668	595171	Forward	UTEX3055_RS02710	2739140472		hypothetical protein				Y	Not in COGs
688	CDS	chromosome																											UTEX3055_pg0662	595171	595725	Forward	UTEX3055_RS02705	2739140471		starvation-inducible DNA-binding protein			COG0783	PV	Inorganic ion transport and metabolism;Defense mechanisms
689	CDS	chromosome																											UTEX3055_pg0663	595718	596428	Forward	UTEX3055_RS02700	2739140470		hypothetical protein				Y	Not in COGs
690	CDS	chromosome																											UTEX3055_pg0664	596430	596618	Forward	UTEX3055_RS02695	2739140469		hypothetical protein				Y	Not in COGs
691	CDS	chromosome																											UTEX3055_pg0665	596621	596902	Forward	UTEX3055_RS02690	2739140468		hypothetical protein				Y	Not in COGs
692	CDS	chromosome																											UTEX3055_pg0666	596899	597237	Reverse	UTEX3055_RS02685	2739140467		Homeodomain-like domain-containing protein				Y	Not in COGs
693	CDS	chromosome																											UTEX3055_pg0667	597218	597595	Reverse	UTEX3055_RS02680	2739140466		hypothetical protein				Y	Not in COGs
694	CDS	chromosome																											UTEX3055_pg0668	597684	598829	Forward	UTEX3055_RS02675	2739140465		hypothetical protein				Y	Not in COGs
695	CDS	chromosome																											UTEX3055_pg0669	598841	599497	Forward	UTEX3055_RS02670	2739140464		hypothetical protein				Y	Not in COGs
696	CDS	chromosome																											UTEX3055_pg0670	599557	601308	Forward	UTEX3055_RS02665	2739140463		Phage Tail Collar Domain				Y	Not in COGs
697	CDS	chromosome																											UTEX3055_pg0671	601305	601988	Forward	UTEX3055_RS02660	2739140462		Microcystin-dependent protein			COG2931;COG4675	QX	Secondary metabolites biosynthesis, transport and catabolism;Mobilome: prophages, transposons
698	CDS	chromosome																											UTEX3055_pg0672	601985	602656	Forward	UTEX3055_RS02655	2739140461		Phage Tail Collar Domain			COG5301	X	Mobilome: prophages, transposons
699	CDS	chromosome																											UTEX3055_pg0673	602687	603124	Forward	UTEX3055_RS02650	2739140460		Helix-hairpin-helix motif-containing protein				Y	Not in COGs
700	CDS	chromosome																											UTEX3055_pg0674	603132	603617	Forward	UTEX3055_RS02645	2739140459		hypothetical protein				Y	Not in COGs
701	CDS	chromosome																											UTEX3055_pg0675	603620	604966	Forward	UTEX3055_RS02640	2739140458		hypothetical protein				Y	Not in COGs
702	CDS	chromosome																											UTEX3055_pg0676	604967	605476	Forward	UTEX3055_RS02635	2739140457		hypothetical protein				Y	Not in COGs
703	CDS	chromosome																											UTEX3055_pg0677	605476	605943	Forward	UTEX3055_RS02630	2739140456		hypothetical protein				Y	Not in COGs
704	CDS	chromosome																											UTEX3055_pg0678	605943	607589	Forward	UTEX3055_RS02625	2739140455		hypothetical protein				Y	Not in COGs
705	CDS	chromosome																											UTEX3055_pg0679	607615	607956	Forward	UTEX3055_RS02620	2739140454		hypothetical protein				Y	Not in COGs
706	CDS	chromosome																											UTEX3055_pg0680	607953	609170	Forward	UTEX3055_RS02615	2739140453		Peptidase family M23			COG0739	M	Cell wall/membrane/envelope biogenesis
707	CDS	chromosome																											UTEX3055_pg0681	609222	609581	Forward	UTEX3055_RS02610	2739140452		hypothetical protein				Y	Not in COGs
708	CDS	chromosome																											UTEX3055_pg0682	609508	610098	Reverse		2739140451		hypothetical protein				Y	Not in COGs
709	CDS	chromosome																											UTEX3055_pg0683	610131	610400	Forward	UTEX3055_RS02605	2739140450		hypothetical protein				Y	Not in COGs
710	CDS	chromosome																											UTEX3055_pg0684	610397	611062	Forward	UTEX3055_RS02600	2739140449		hypothetical protein			COG2197	TK	Signal transduction mechanisms;Transcription
711	CDS	chromosome																											UTEX3055_pg0685	611101	611409	Forward	UTEX3055_RS02595	2739140448		hypothetical protein				Y	Not in COGs
712	CDS	chromosome																											UTEX3055_pg0686	611399	611848	Forward	UTEX3055_RS02590	2739140447		hypothetical protein				Y	Not in COGs
713	CDS	chromosome																											UTEX3055_pg0687	611838	612476	Forward	UTEX3055_RS02585	2739140446		hypothetical protein			COG1196	D	Cell cycle control, cell division, chromosome partitioning
714	CDS	chromosome																											UTEX3055_pg0688	612473	612985	Forward	UTEX3055_RS02580	2739140445		hypothetical protein				Y	Not in COGs
715	CDS	chromosome																											UTEX3055_pg0689	612987	613904	Reverse	UTEX3055_RS02575	2739140444		RNA polymerase nonessential primary-like sigma factor			COG0568	K	Transcription
716	CDS	chromosome																											UTEX3055_pg0690	613915	614655	Forward	UTEX3055_RS02570	2739140443		hypothetical protein				Y	Not in COGs
717	CDS	chromosome																											UTEX3055_pg0691	614692	614904	Forward	UTEX3055_RS02565	2739140442		hypothetical protein				Y	Not in COGs
718	CDS	chromosome																											UTEX3055_pg0692	614980	615207	Forward	UTEX3055_RS02560	2739140441		hypothetical protein				Y	Not in COGs
719	CDS	chromosome																											UTEX3055_pg0693	615307	616134	Forward	UTEX3055_RS02555	2739140440		Alpha-L-arabinofuranosidase B, catalytic			COG4733	X	Mobilome: prophages, transposons
720	CDS	chromosome																											UTEX3055_pg0694	616234	618018	Forward	UTEX3055_RS02550	2739140439		Phage tail fibre repeat-containing protein			COG5301	X	Mobilome: prophages, transposons
721	CDS	chromosome																											UTEX3055_pg0695	618021	618638	Forward		2739140438		hypothetical protein				Y	Not in COGs
722	CDS	chromosome																											UTEX3055_pg0696	618642	619214	Forward	UTEX3055_RS02545	2739140437		hypothetical protein				Y	Not in COGs
723	CDS	chromosome																											UTEX3055_pg0697	619197	619427	Reverse		2739140436		hypothetical protein				Y	Not in COGs
724	CDS	chromosome																											UTEX3055_pg0698	619508	619915	Reverse	UTEX3055_RS02540	2739140435		hypothetical protein				Y	Not in COGs
725	CDS	chromosome																											UTEX3055_pg0699	620016	623846	Reverse	UTEX3055_RS02535	2739140434		ribonucleoside-triphosphate reductase, adenosylcobalamin-dependent		adjusted pseudo gene UTEX 3055	COG1372	LX	Replication, recombination and repair;Mobilome: prophages, transposons
726	CDS	chromosome																											UTEX3055_pg0700	623874	624101	Reverse		2739140433		hypothetical protein				Y	Not in COGs
727	CDS	chromosome																											UTEX3055_pg0701	624653	625897	Forward	UTEX3055_RS02530	2739140432		hypothetical protein				Y	Not in COGs
728	CDS	chromosome																											UTEX3055_pg0702	625890	626285	Forward	UTEX3055_RS02525	2739140431		hypothetical protein				Y	Not in COGs
729	CDS	chromosome																											UTEX3055_pg0703	626346	626525	Forward	UTEX3055_RS02520	2739140430		antitoxin PrlF				Y	Not in COGs
730	CDS	chromosome																											UTEX3055_pg0704	626558	626803	Forward	UTEX3055_RS02515	2739140429		hypothetical protein				Y	Not in COGs
731	CDS	chromosome																											UTEX3055_pg0705	626787	627173	Forward	UTEX3055_RS02510	2739140428		hypothetical protein				Y	Not in COGs
732	CDS	chromosome																											UTEX3055_pg0706	627170	628090	Forward	UTEX3055_RS14560	2739140427		hypothetical protein				Y	Not in COGs
733	CDS	chromosome																											UTEX3055_pg0707	628098	628253	Forward	UTEX3055_RS14555			DUF1653 domain-containing protein				Y	Not in COGs
734	tRNA	chromosome																											UTEX3055_pg0708	628408	628482	Forward	UTEX3055_RS02500			tRNA-Ile				Y	Not in COGs
735	CDS	chromosome																											UTEX3055_pg0709	628519	628710	Reverse	UTEX3055_RS02495	2739140425		hypothetical protein				Y	Not in COGs
736	CDS	chromosome																											UTEX3055_pg0710	628766	628924	Reverse	UTEX3055_RS14545	2739140424		hypothetical protein				Y	Not in COGs
737	CDS	chromosome																											UTEX3055_pg0711	628932	629324	Reverse	UTEX3055_RS02490	2739140423		hypothetical protein				Y	Not in COGs
738	CDS	chromosome																											UTEX3055_pg0712	629407	631791	Reverse	UTEX3055_RS02485	2739140422		AAA domain-containing protein			COG3598;COG5545	LX	Replication, recombination and repair;Mobilome: prophages, transposons
739	CDS	chromosome																											UTEX3055_pg0713	631985	632575	Forward	UTEX3055_RS02480	2739140421		Helix-turn-helix				Y	Not in COGs
740	CDS	chromosome																											UTEX3055_pg0714	632572	633300	Reverse	UTEX3055_RS02475	2739140420		hypothetical protein			COG1074	L	Replication, recombination and repair
741	CDS	chromosome																											UTEX3055_pg0715	633362	633634	Reverse	UTEX3055_RS02470	2739140419		hypothetical protein				Y	Not in COGs
742	CDS	chromosome																											UTEX3055_pg0716	633894	634478	Reverse	UTEX3055_RS02465	2739140418		dCTP deaminase			COG0717	F	Nucleotide transport and metabolism
743	CDS	chromosome	PCC7942_pg0592	555297	555533	Reverse	SYNPCC7942_RS02920	Synpcc7942_0573	637798981	PCC6301_pg0592	555293	555529	Reverse	SYC_RS05040	PCC6311_pg0592	555297	555533	Reverse	PCC7943_pg0592	555297	555533	Reverse	UTEX2973_pg0592	555289	555525	Reverse	M744_RS00065	M744_00070	UTEX3055_pg0717	634651	634887	Reverse	UTEX3055_RS02460	2739140416		hypothetical protein				Y	Not in COGs	non-essential		No	No	No	No	No	No
744	CDS	chromosome	PCC7942_pg0593	555612	556442	Forward	SYNPCC7942_RS02925	Synpcc7942_0574	637798982	PCC6301_pg0593	555608	556438	Forward	SYC_RS05035	PCC6311_pg0593	555612	556442	Forward	PCC7943_pg0593	555612	556442	Forward	UTEX2973_pg0593	555604	556434	Forward	M744_RS00060	M744_00065	UTEX3055_pg0718	634966	635796	Forward	UTEX3055_RS02455	2739140415		protein of unknown function DUF3598	These proteins are formed entirely from B sheets which form a barrel structure similar to those seen in the lipocalin superfamily.			Y	Not in COGs	non-essential		No	No	No	No	No	No
745	CDS	chromosome	PCC7942_pg0594	556414	556977	Reverse	SYNPCC7942_RS02930	Synpcc7942_0575	637798983	PCC6301_pg0594	556410	556973	Reverse	SYC_RS05030	PCC6311_pg0594	556414	556977	Reverse	PCC7943_pg0594	556414	556977	Reverse	UTEX2973_pg0594	556406	556969	Reverse	M744_RS00055	M744_00060	UTEX3055_pg0719	635768	636331	Reverse	UTEX3055_RS02450	2739140414		hypothetical protein				Y	Not in COGs	non-essential		No	No	No	No	No	No
746	CDS	chromosome	PCC7942_pg0595	557299	558060	Forward	SYNPCC7942_RS02935	Synpcc7942_0576	637798984	PCC6301_pg0595	557295	558056	Forward	SYC_RS05025	PCC6311_pg0595	557299	558060	Forward	PCC7943_pg0595	557299	558060	Forward	UTEX2973_pg0595	557291	558052	Forward	M744_RS00050	M744_00055	UTEX3055_pg0720	636653	637414	Forward	UTEX3055_RS02445	2739140413	thiG	thiazole synthase		annotation prediction, transcriptional evidence, RNAseq evidence	COG2022	H	Coenzyme transport and metabolism	essential	non-essential	Yes	No	No	No	No	No
747	CDS	chromosome	PCC7942_pg0596	558144	558314	Forward	SYNPCC7942_RS13930	Synpcc7942_0577	637798985	PCC6301_pg0596	558140	558310	Forward	SYC_RS05020	PCC6311_pg0596	558144	558314	Forward	PCC7943_pg0596	558144	558314	Forward	UTEX2973_pg0596	558136	558306	Forward	M744_RS13870		UTEX3055_pg0721	637498	637668	Forward	UTEX3055_RS02440	2739140412		NAD-dependent epimerase/dehydratase family protein				Y	Not in COGs	non-essential		No	No	No	No	No	No
748	CDS	chromosome	PCC7942_pg0597	558408	559616	Forward	SYNPCC7942_RS02940	Synpcc7942_0578	637798986	PCC6301_pg0597	558404	559612	Forward	SYC_RS05010	PCC6311_pg0597	558408	559616	Forward	PCC7943_pg0597	558408	559616	Forward	UTEX2973_pg0597	558400	559608	Forward	M744_RS00045	M744_00045	UTEX3055_pg0722	637762	638970	Forward	UTEX3055_RS02435	2739140411	sqdB	UDP-sulfoquinovose synthase			COG0451	M	Cell wall/membrane/envelope biogenesis	beneficial		No	No	No	No	No	No
749	CDS	chromosome	PCC7942_pg0598	559632	560765	Forward	SYNPCC7942_RS02945	Synpcc7942_0579	637798987	PCC6301_pg0598	559628	560761	Forward	SYC_RS05005	PCC6311_pg0598	559632	560765	Forward	PCC7943_pg0598	559632	560765	Forward	UTEX2973_pg0598	559624	560757	Forward	M744_RS00040	M744_00040	UTEX3055_pg0723	638986	640119	Forward	UTEX3055_RS02430	2739140410	sqdX	Glycosyltransferase involved in cell wall bisynthesis			COG0438	M	Cell wall/membrane/envelope biogenesis	beneficial		No	No	No	No	No	No
750	CDS	chromosome	PCC7942_pg0599	560720	562537	Reverse	SYNPCC7942_RS02950	Synpcc7942_0580	637798988	PCC6301_pg0599	560716	562533	Reverse	SYC_RS05000	PCC6311_pg0599	560720	562537	Reverse	PCC7943_pg0599	560720	562537	Reverse	UTEX2973_pg0599	560712	562529	Reverse	M744_RS00035	M744_00035	UTEX3055_pg0724	640074	641891	Reverse	UTEX3055_RS02425	2739140409	ftsI	peptidoglycan glycosyltransferase			COG0768	DM	Cell cycle control, cell division, chromosome partitioning;Cell wall/membrane/envelope biogenesis	essential	non-essential	No	No	No	No	No	No
751	CDS	chromosome	PCC7942_pg0600	562634	562981	Reverse	SYNPCC7942_RS02955	Synpcc7942_0581	637798989	PCC6301_pg0600	562630	562977	Reverse	SYC_RS04995	PCC6311_pg0600	562634	562981	Reverse	PCC7943_pg0600	562634	562981	Reverse	UTEX2973_pg0600	562626	562973	Reverse	M744_RS00030	M744_00030	UTEX3055_pg0725	641988	642335	Reverse	UTEX3055_RS02420	2739140408		hypothetical protein				Y	Not in COGs	non-essential		No	No	No	No	No	No
752	CDS	chromosome	PCC7942_pg0601	563020	564024	Reverse	SYNPCC7942_RS02960	Synpcc7942_0582	637798990	PCC6301_pg0601	563016	564020	Reverse	SYC_RS04990	PCC6311_pg0601	563020	564024	Reverse	PCC7943_pg0601	563020	564024	Reverse	UTEX2973_pg0601	563012	564016	Reverse	M744_RS00025	M744_00025	UTEX3055_pg0726	642374	643378	Reverse	UTEX3055_RS02415	2739140407		alpha/beta fold hydrolase			COG0429	R	General function prediction only	non-essential		No	No	No	No	No	No
753	CDS	chromosome	PCC7942_pg0602	564123	565217	Forward	SYNPCC7942_RS02965	Synpcc7942_0583	637798991	PCC6301_pg0602	564119	565213	Forward	SYC_RS04985	PCC6311_pg0602	564123	565217	Forward	PCC7943_pg0602	564123	565217	Forward	UTEX2973_pg0602	564115	565209	Forward	M744_RS00020	M744_00020	UTEX3055_pg0727	643477	644571	Forward	UTEX3055_RS02410	2739140406	chlI	protoporphyrin IX magnesium-chelatase			COG1239	H	Coenzyme transport and metabolism	essential	non-essential	Yes	No	No	No	No	No
754	CDS	chromosome	PCC7942_pg0603	565354	566079	Reverse	SYNPCC7942_RS02970	Synpcc7942_0584	637798992	PCC6301_pg0603	565350	566075	Reverse	SYC_RS04980	PCC6311_pg0603	565354	566079	Reverse	PCC7943_pg0603	565354	566079	Reverse	UTEX2973_pg0603	565346	566071	Reverse	M744_RS00015	M744_00015	UTEX3055_pg0728	644708	645433	Reverse	UTEX3055_RS02405	2739140405	rpiA	ribose-5-phosphate isomerase			COG0120	G	Carbohydrate transport and metabolism	essential	non-essential	Yes	Yes	No	No	No	No
755	CDS	chromosome	PCC7942_pg0604	566168	567388	Reverse	SYNPCC7942_RS02975	Synpcc7942_0585	637798993	PCC6301_pg0604	566164	567384	Reverse	SYC_RS04950	PCC6311_pg0604	566168	567388	Reverse	PCC7943_pg0604	566168	567388	Reverse	UTEX2973_pg0604	566160	567380	Reverse	M744_RS00010	M744_00010	UTEX3055_pg0729	645522	646742	Reverse	UTEX3055_RS02400	2739140404		serine protease			COG0265	O	Posttranslational modification, protein turnover, chaperones	non-essential		No	No	No	No	No	No
756	CDS	chromosome	PCC7942_pg0605	567539	568306	Reverse	SYNPCC7942_RS02980	Synpcc7942_0586	637798994	PCC6301_pg0605	567535	568302	Reverse	SYC_RS04945	PCC6311_pg0605	567539	568306	Reverse	PCC7943_pg0605	567539	568306	Reverse	UTEX2973_pg0605	567531	568298	Reverse	M744_RS00005	M744_00005	UTEX3055_pg0730	646893	647660	Reverse	UTEX3055_RS02395	2739140402		3',5'-cyclic-nucleotide phosphodiesterase			COG1409	T	Signal transduction mechanisms	non-essential		No	No	No	No	No	No
757	rRNA	chromosome	PCC7942_pg0606	568590	570078	Forward	SYNPCC7942_RS02985	Synpcc7942_R0004	640711024	PCC6301_pg0606	568586	570074	Forward	SYC_RS04975	PCC6311_pg0606	568590	570078	Forward	PCC7943_pg0606	568590	570078	Forward	UTEX2973_pg0606	568582	570070	Forward	M744_RS13280	M744_13945	UTEX3055_pg0731	647944	649432	Forward	UTEX3055_RS02390		16S ribosomal RNA	16S ribosomal RNA				Y	Not in COGs	not_analyzed		#N/A	#N/A
758	tRNA	chromosome	PCC7942_pg0607	570240	570316	Forward	SYNPCC7942_RS02990	Synpcc7942_R0033	640711025	PCC6301_pg0607	570236	570312	Forward	SYC_RS04970	PCC6311_pg0607	570240	570316	Forward	PCC7943_pg0607	570240	570316	Forward	UTEX2973_pg0607	570232	570308	Forward	M744_RS13275	M744_13940	UTEX3055_pg0732	649594	649670	Forward	UTEX3055_RS02385		tRNA-Ile	tRNA-Ile				Y	Not in COGs	not_analyzed		#N/A	#N/A
759	tRNA	chromosome	PCC7942_pg0608	570347	570422	Forward	SYNPCC7942_RS02995	Synpcc7942_R0034	640711026	PCC6301_pg0608	570343	570418	Forward	SYC_RS04965	PCC6311_pg0608	570347	570422	Forward	PCC7943_pg0608	570347	570422	Forward	UTEX2973_pg0608	570339	570414	Forward	M744_RS13270	M744_13935	UTEX3055_pg0733	649701	649776	Forward	UTEX3055_RS02380		tRNA-Ala	tRNA-Ala				Y	Not in COGs	not_analyzed		#N/A	#N/A
760	rRNA	chromosome	PCC7942_pg0609	570624	573501	Forward	SYNPCC7942_RS03000	Synpcc7942_R0005	640711027	PCC6301_pg0609	570620	573497	Forward	SYC_RS04960	PCC6311_pg0609	570624	573501	Forward	PCC7943_pg0609	570624	573501	Forward	UTEX2973_pg0609	570616	573493	Forward	M744_RS13265	M744_13930	UTEX3055_pg0734	649978	652855	Forward	UTEX3055_RS02375		23S ribosomal RNA	23S ribosomal RNA				Y	Not in COGs	not_analyzed		#N/A	#N/A
761	rRNA	chromosome	PCC7942_pg0610	573572	573689	Forward	SYNPCC7942_RS03005	Synpcc7942_R0006	640711028	PCC6301_pg0610	573568	573685	Forward	SYC_RS04955	PCC6311_pg0610	573572	573689	Forward	PCC7943_pg0610	573572	573689	Forward	UTEX2973_pg0610	573564	573681	Forward	M744_RS13260	M744_13925	UTEX3055_pg0735	652926	653043	Forward	UTEX3055_RS02370		5S ribosomal RNA	5S ribosomal RNA				Y	Not in COGs	not_analyzed		#N/A	#N/A
762	CDS	chromosome	PCC7942_pg0611	573854	576583	Forward	SYNPCC7942_RS03010	Synpcc7942_0587	637798998	PCC6301_pg0611	573850	576579	Forward	SYC_RS13560	PCC6311_pg0611	573854	576583	Forward	PCC7943_pg0611	573854	576583	Forward	UTEX2973_pg0611	573846	576575	Forward	M744_RS13255	M744_13920	UTEX3055_pg0736	653208	655937	Forward	UTEX3055_RS02365	2739140396	valS	valyl-tRNA synthetase			COG0525	J	Translation, ribosomal structure and biogenesis	essential	essential	Yes	No	No	No	No	No
763	CDS	chromosome	PCC7942_pg0612	576665	577840	Reverse	SYNPCC7942_RS03015	Synpcc7942_0588	637798999	PCC6301_pg0612	576661	577836	Reverse	SYC_RS04940	PCC6311_pg0612	576665	577840	Reverse	PCC7943_pg0612	576665	577840	Reverse	UTEX2973_pg0612	576657	577832	Reverse	M744_RS13250	M744_13915	UTEX3055_pg0737	656019	657194	Reverse	UTEX3055_RS02360	2739140395	purT	phosphoribosylglycinamide formyltransferase			COG0027	F	Nucleotide transport and metabolism	non-essential		No	No	No	No	No	No
764	CDS	chromosome	PCC7942_pg0613	577941	578060	Reverse	SYNPCC7942_RS13680			PCC6301_pg0613	577937	578056	Reverse	SYC_RS04935	PCC6311_pg0613	577941	578060	Reverse	PCC7943_pg0613	577941	578060	Reverse	UTEX2973_pg0613	577933	578052	Reverse	M744_RS13830	M744_13910	UTEX3055_pg0738	657295	657414	Reverse	UTEX3055_RS02355	2739140394		Photosystem II complex subunit Ycf12				Y	Not in COGs
765	CDS	chromosome	PCC7942_pg0614	578208	578573	Forward	SYNPCC7942_RS03020	Synpcc7942_0589	637799000	PCC6301_pg0614	578204	578569	Forward	SYC_RS04930	PCC6311_pg0614	578208	578573	Forward	PCC7943_pg0614	578208	578573	Forward	UTEX2973_pg0614	578200	578565	Forward	M744_RS13245	M744_13905	UTEX3055_pg0739	657562	657927	Forward	UTEX3055_RS02350	2739140393		Fe-S cluster oxidoreductase protein			COG0727	R	General function prediction only	ambiguous		Yes	No	No	No	No	No
766	CDS	chromosome	PCC7942_pg0615	578620	578967	Forward	SYNPCC7942_RS03025	Synpcc7942_0590	637799001	PCC6301_pg0615	578616	578963	Forward	SYC_RS04925	PCC6311_pg0615	578620	578967	Forward	PCC7943_pg0615	578620	578967	Forward	UTEX2973_pg0615	578612	578959	Forward	M744_RS13240	M744_13900	UTEX3055_pg0740	657974	658321	Forward	UTEX3055_RS02345	2739140392		Putative Ca+/H+ antiporter			COG2119	R	General function prediction only	non-essential		No	No	No	No	No	No
767	CDS	chromosome	PCC7942_pg0616	578972	579298	Forward	SYNPCC7942_RS03030	Synpcc7942_0591	637799002	PCC6301_pg0616	578968	579294	Forward	SYC_RS13375	PCC6311_pg0616	578972	579298	Forward	PCC7943_pg0616	578972	579298	Forward	UTEX2973_pg0616	578964	579290	Forward	M744_RS13235	M744_13895	UTEX3055_pg0741	658326	658652	Forward	UTEX3055_RS02340	2739140391		Putative Ca+/H+ antiporter			COG2119	R	General function prediction only	non-essential		No	No	No	No	No	No
768	CDS	chromosome	PCC7942_pg0617	579312	580394	Reverse	SYNPCC7942_RS03035	Synpcc7942_0592	637799003	PCC6301_pg0617	579308	580390	Reverse	SYC_RS04915	PCC6311_pg0617	579312	580394	Reverse	PCC7943_pg0617	579312	580394	Reverse	UTEX2973_pg0617	579304	580386	Reverse	M744_RS13230	M744_13890	UTEX3055_pg0742	658666	659748	Reverse	UTEX3055_RS02335	2739140390	pfkA	6-phosphofructokinase			COG0205	G	Carbohydrate transport and metabolism	non-essential		No	No	No	No	No	No
769	CDS	chromosome	PCC7942_pg0618	580422	581174	Reverse	SYNPCC7942_RS13615	Synpcc7942_0593	637799004	PCC6301_pg0618	580418	581170	Reverse	SYC_RS04910	PCC6311_pg0618	580422	581174	Reverse	PCC7943_pg0618	580422	581174	Reverse	UTEX2973_pg0618	580414	581166	Reverse	M744_RS13605	M744_13885	UTEX3055_pg0743	659776	660528	Reverse	UTEX3055_RS02330	2739140389		Protein of unknown function DUF3887				Y	Not in COGs	non-essential		No	No	No	No	No	No
770	CDS	chromosome	PCC7942_pg0619	581205	582881	Reverse	SYNPCC7942_RS03045	Synpcc7942_0594	637799005	PCC6301_pg0619	581201	582877	Reverse	SYC_RS13430	PCC6311_pg0619	581205	582881	Reverse	PCC7943_pg0619	581205	582881	Reverse	UTEX2973_pg0619	581197	582873	Reverse	M744_RS13220	M744_13880	UTEX3055_pg0744	660559	662235	Reverse	UTEX3055_RS02325	2739140388		CocE/NonD family hydrolase			COG2936	R	General function prediction only	non-essential		No	No	No	No	No	No
771	CDS	chromosome	PCC7942_pg0620	582850	583398	Reverse	SYNPCC7942_RS03050	Synpcc7942_0595	637799006	PCC6301_pg0620	582846	583394	Reverse	SYC_RS13555	PCC6311_pg0620	582850	583398	Reverse	PCC7943_pg0620	582850	583398	Reverse	UTEX2973_pg0620	582842	583390	Reverse	M744_RS13215	M744_13875	UTEX3055_pg0745	662204	662752	Reverse	UTEX3055_RS02320	2739140387		Protein of unknown function DUF2808	This family of proteins with unknown function appears to be restricted to Cyanobacteria.		COG0265	O	Posttranslational modification, protein turnover, chaperones	non-essential		No	No	No	No	No	No
772	CDS	chromosome	PCC7942_pg0621	583496	584428	Forward	SYNPCC7942_RS03055	Synpcc7942_0596	637799007	PCC6301_pg0621	583492	584424	Forward	SYC_RS04900	PCC6311_pg0621	583496	584428	Forward	PCC7943_pg0621	583496	584428	Forward	UTEX2973_pg0621	583488	584420	Forward	M744_RS13210	M744_13870	UTEX3055_pg0746	662850	663782	Forward	UTEX3055_RS02315	2739140386		methyltransferase domain-containing protein			COG0500;COG2226	QRH	Secondary metabolites biosynthesis, transport and catabolism;General function prediction only;Coenzyme transport and metabolism	non-essential		No	No	No	No	No	No
773	CDS	chromosome	PCC7942_pg0622	584425	585264	Reverse	SYNPCC7942_RS03060	Synpcc7942_0597	637799008	PCC6301_pg0622	584421	585260	Reverse	SYC_RS04895	PCC6311_pg0622	584425	585264	Reverse	PCC7943_pg0622	584425	585264	Reverse	UTEX2973_pg0622	584417	585256	Reverse	M744_RS13205	M744_13865	UTEX3055_pg0747	663779	664618	Reverse	UTEX3055_RS02310	2739140385	menB	1,4-Dihydroxy-2-naphthoyl-CoA synthase			COG0447	H	Coenzyme transport and metabolism	essential	non-essential	No	No	No	No	No	No
774	CDS	chromosome	PCC7942_pg0623	585701	587473	Forward	SYNPCC7942_RS03065	Synpcc7942_0598	637799009	PCC6301_pg0623	585697	587469	Forward	SYC_RS04890	PCC6311_pg0623	585701	587473	Forward	PCC7943_pg0623	585701	587473	Forward	UTEX2973_pg0623	585693	587465	Forward	M744_RS13200		UTEX3055_pg0748	665055	666827	Forward	UTEX3055_RS02305	2739140384		peptidoglycan DD-metalloendopeptidase family protein			COG0739	M	Cell wall/membrane/envelope biogenesis	essential	non-essential	No	No	No	No	No	No
775	tRNA	chromosome	PCC7942_pg0624	587716	587787	Forward	SYNPCC7942_RS03070	Synpcc7942_R0035	640711029	PCC6301_pg0624	587712	587783	Forward	SYC_RS04885	PCC6311_pg0624	587716	587787	Forward	PCC7943_pg0624	587716	587787	Forward	UTEX2973_pg0624	587708	587779	Forward	M744_RS13195	M744_13850	UTEX3055_pg0749	667070	667141	Forward	UTEX3055_RS02300		tRNA-Met	tRNA-Met				Y	Not in COGs	essential	non-essential	#N/A	#N/A
776	CDS	chromosome	PCC7942_pg0625	587802	588404	Reverse	SYNPCC7942_RS03075	Synpcc7942_0599	637799010	PCC6301_pg0625	587798	588400	Reverse	SYC_RS04880	PCC6311_pg0625	587802	588404	Reverse	PCC7943_pg0625	587802	588404	Reverse	UTEX2973_pg0625	587794	588396	Reverse	M744_RS13190	M744_13845	UTEX3055_pg0750	667156	667758	Reverse	UTEX3055_RS02295	2739140382		transcriptional regulator /transcriptional regulator, TetR family			COG1309	K	Transcription	non-essential		No	No	No	No	No	No
777	CDS	chromosome	PCC7942_pg0626	588528	590060	Reverse	SYNPCC7942_RS03080	Synpcc7942_0600	637799011	PCC6301_pg0626	588524	590056	Reverse	SYC_RS04875	PCC6311_pg0626	588528	590060	Reverse	PCC7943_pg0626	588528	590060	Reverse	UTEX2973_pg0626	588520	590052	Reverse	M744_RS13185	M744_13840	UTEX3055_pg0751	667882	669414	Reverse	UTEX3055_RS02290	2739140381	prkE	serine/threonine protein kinase			COG0515	T	Signal transduction mechanisms	non-essential		No	Yes	No	No	No	Yes
778	CDS	chromosome	PCC7942_pg0627	590130	590390	Reverse	SYNPCC7942_RS03085	Synpcc7942_0601	637799012	PCC6301_pg0627	590126	590386	Reverse	SYC_RS04870	PCC6311_pg0627	590130	590390	Reverse	PCC7943_pg0627	590130	590390	Reverse	UTEX2973_pg0627	590122	590382	Reverse			UTEX3055_pg0752	669484	669744	Reverse				hypothetical protein		annotation prediction, transcriptional evidence, RNAseq evidence	COG0610	V	Defense mechanisms	non-essential		No	No	No	No	No	No
779	CDS	chromosome	PCC7942_pg0628	590846	591454	Reverse	SYNPCC7942_RS03090	Synpcc7942_0602	637799013	PCC6301_pg0628	590842	591450	Reverse	SYC_RS04865	PCC6311_pg0628	590846	591454	Reverse	PCC7943_pg0628	590846	591454	Reverse	UTEX2973_pg0628	590838	591446	Reverse	M744_RS13180	M744_13830	UTEX3055_pg0753	670199	670807	Reverse	UTEX3055_RS02285	2739140380		hypothetical protein				Y	Not in COGs	non-essential		No	No	No	No	No	No
780	CDS	chromosome	PCC7942_pg0629	591459	592751	Reverse	SYNPCC7942_RS03095	Synpcc7942_0603	637799014	PCC6301_pg0629	591455	592747	Reverse	SYC_RS04860	PCC6311_pg0629	591459	592751	Reverse	PCC7943_pg0629	591459	592751	Reverse	UTEX2973_pg0629	591451	592743	Reverse	M744_RS13175	M744_13825	UTEX3055_pg0754	670812	672104	Reverse	UTEX3055_RS02280	2739140379	glgC	glucose-1-phosphate adenylyltransferase			COG0448	G	Carbohydrate transport and metabolism	beneficial		Yes	Yes	No	No	No	No
781	CDS	chromosome	PCC7942_pg0630	592950	593633	Forward	SYNPCC7942_RS03100	Synpcc7942_0604	637799015	PCC6301_pg0630	592946	593629	Forward	SYC_RS04855	PCC6311_pg0630	592950	593633	Forward	PCC7943_pg0630	592950	593633	Forward	UTEX2973_pg0630	592942	593625	Forward	M744_RS13170	M744_13820	UTEX3055_pg0755	672303	672986	Forward	UTEX3055_RS02275	2739140378	rpe	ribulose-5-phosphate 3-epimerase			COG0036	G	Carbohydrate transport and metabolism	essential	non-essential	Yes	No	No	No	No	No
782	CDS	chromosome	PCC7942_pg0631	593711	594694	Reverse	SYNPCC7942_RS03105	Synpcc7942_0605	637799016	PCC6301_pg0631	593707	594690	Reverse	SYC_RS04850	PCC6311_pg0631	593711	594694	Reverse	PCC7943_pg0631	593711	594694	Reverse	UTEX2973_pg0631	593703	594686	Reverse	M744_RS13165	M744_13815	UTEX3055_pg0756	673064	674047	Reverse	UTEX3055_RS02270	2739140377		putative membrane protein			COG3781	P	Inorganic ion transport and metabolism	non-essential		No	No	No	No	No	No
783	CDS	chromosome	PCC7942_pg0632	594687	595367	Reverse	SYNPCC7942_RS03110	Synpcc7942_0606	637799017	PCC6301_pg0632	594683	595363	Reverse	SYC_RS04845	PCC6311_pg0632	594687	595367	Reverse	PCC7943_pg0632	594687	595367	Reverse	UTEX2973_pg0632	594679	595359	Reverse	M744_RS13160	M744_13810	UTEX3055_pg0757	674040	674720	Reverse	UTEX3055_RS02265	2739140376	aat	leucyl/phenylalanyl-tRNA--protein transferase			COG2360	O	Posttranslational modification, protein turnover, chaperones	non-essential		No	No	No	No	No	No
784	CDS	chromosome	PCC7942_pg0633	595393	595707	Forward	SYNPCC7942_RS03115	Synpcc7942_0607	637799018	PCC6301_pg0633	595389	595703	Forward	SYC_RS04840	PCC6311_pg0633	595393	595707	Forward	PCC7943_pg0633	595393	595707	Forward	UTEX2973_pg0633	595385	595699	Forward	M744_RS13155	M744_13805	UTEX3055_pg0758	674746	675060	Forward	UTEX3055_RS02260	2739140375		hypothetical protein				Y	Not in COGs	non-essential		No	No	No	No	No	No
785	CDS	chromosome	PCC7942_pg0634	595756	596298	Forward	SYNPCC7942_RS03120	Synpcc7942_0608	637799019	PCC6301_pg0634	595752	596294	Forward	SYC_RS04835	PCC6311_pg0634	595756	596298	Forward	PCC7943_pg0634	595756	596298	Forward	UTEX2973_pg0634	595748	596290	Forward	M744_RS13150	M744_13800	UTEX3055_pg0759	675109	675651	Forward	UTEX3055_RS02255	2739140374		acireductone dioxygenase apoprotein			COG1791	E	Amino acid transport and metabolism	non-essential		No	No	No	No	No	No
786	CDS	chromosome	PCC7942_pg0635	596382	597872	Forward	SYNPCC7942_RS03125	Synpcc7942_0609	637799020	PCC6301_pg0635	596378	597868	Forward	SYC_RS04830	PCC6311_pg0635	596382	597872	Forward	PCC7943_pg0635	596382	597872	Forward	UTEX2973_pg0635	596374	597864	Forward	M744_RS13145	M744_13795	UTEX3055_pg0760	675735	677225	Forward	UTEX3055_RS02250	2739140373	ndhD4	NADH dehydrogenase subunit M			COG1008	C	Energy production and conversion	non-essential		No	No	No	No	No	No
787	CDS	chromosome	PCC7942_pg0636	597977	599776	Forward	SYNPCC7942_RS03130	Synpcc7942_0610	637799021	PCC6301_pg0636	597973	599772	Forward	SYC_RS04825	PCC6311_pg0636	597977	599776	Forward	PCC7943_pg0636	597977	599776	Forward	UTEX2973_pg0636	597969	599768	Forward	M744_RS13140	M744_13790	UTEX3055_pg0761	677330	679129	Forward	UTEX3055_RS02245	2739140372		mechanosensitive ion channel			COG0668	M	Cell wall/membrane/envelope biogenesis	non-essential		No	No	No	No	No	No
788	CDS	chromosome	PCC7942_pg0637	599815	602205	Forward	SYNPCC7942_RS03135	Synpcc7942_0611	637799022	PCC6301_pg0637	599811	602201	Forward	SYC_RS04820	PCC6311_pg0637	599815	602205	Forward	PCC7943_pg0637	599815	602205	Forward	UTEX2973_pg0637	599807	602197	Forward	M744_RS13135	M744_13785	UTEX3055_pg0762	679168	681558	Forward	UTEX3055_RS02240	2739140371	mutS	DNA mismatch repair protein MutS2			COG1193	L	Replication, recombination and repair	non-essential		Yes	Yes	No	No	No	No
789	CDS	chromosome	PCC7942_pg0638	602209	603369	Reverse	SYNPCC7942_RS03140	Synpcc7942_0612	637799023	PCC6301_pg0638	602205	603365	Reverse	SYC_RS04815	PCC6311_pg0638	602209	603369	Reverse	PCC7943_pg0638	602209	603369	Reverse	UTEX2973_pg0638	602201	603361	Reverse	M744_RS13130	M744_13780	UTEX3055_pg0763	681562	682722	Reverse	UTEX3055_RS02235	2739140370	gltA	citrate synthase			COG0372	C	Energy production and conversion	essential	non-essential	Yes	No	No	No	No	No
790	CDS	chromosome	PCC7942_pg0639	603504	603992	Reverse	SYNPCC7942_RS03145	Synpcc7942_0613	637799024	PCC6301_pg0639	603500	603988	Reverse	SYC_RS04810	PCC6311_pg0639	603504	603992	Reverse	PCC7943_pg0639	603504	603992	Reverse	UTEX2973_pg0639	603496	603984	Reverse	M744_RS13125	M744_13775	UTEX3055_pg0764	682857	683345	Reverse	UTEX3055_RS02230	2739140369	sixA	phosphohistidine phosphatase, SixA			COG2062	T	Signal transduction mechanisms	non-essential		No	No	No	No	No	No
791	CDS	chromosome	PCC7942_pg0640	603996	605675	Reverse	SYNPCC7942_RS03150	Synpcc7942_0614	637799025	PCC6301_pg0640	603992	605671	Reverse	SYC_RS04805	PCC6311_pg0640	603996	605675	Reverse	PCC7943_pg0640	603996	605675	Reverse	UTEX2973_pg0640	603988	605667	Reverse	M744_RS13120	M744_13770	UTEX3055_pg0765	683349	685028	Reverse	UTEX3055_RS02225	2739140368		Protein of unknown function DUF3352			COG3040	M	Cell wall/membrane/envelope biogenesis	beneficial		No	No	No	No	No	No
792	CDS	chromosome	PCC7942_pg0641	605836	606180	Forward	SYNPCC7942_RS03155	Synpcc7942_0615	637799026	PCC6301_pg0641	605832	606176	Forward	SYC_RS04800	PCC6311_pg0641	605836	606180	Forward	PCC7943_pg0641	605836	606180	Forward	UTEX2973_pg0641	605828	606172	Forward	M744_RS13115	M744_13765	UTEX3055_pg0766	685189	685533	Forward	UTEX3055_RS02220	2739140367		Rhodanese-related sulfurtransferase			COG0607	P	Inorganic ion transport and metabolism	non-essential		No	No	No	No	No	No
793	CDS	chromosome	PCC7942_pg0642	606238	607299	Forward	SYNPCC7942_RS03160	Synpcc7942_0616	637799027	PCC6301_pg0642	606234	607295	Forward	SYC_RS04795	PCC6311_pg0642	606238	607299	Forward	PCC7943_pg0642	606238	607299	Forward	UTEX2973_pg0642	606230	607291	Forward	M744_RS13110	M744_13760	UTEX3055_pg0767	685591	686652	Forward	UTEX3055_RS02215	2739140366	hrcA	heat-inducible transcription repressor HrcA			COG1420	K	Transcription	non-essential		No	No	No	No	No	No
794	CDS	chromosome	PCC7942_pg0643	607311	607688	Reverse	SYNPCC7942_RS03165	Synpcc7942_0617	637799028	PCC6301_pg0643	607307	607684	Reverse	SYC_RS04790	PCC6311_pg0643	607311	607688	Reverse	PCC7943_pg0643	607311	607688	Reverse	UTEX2973_pg0643	607303	607680	Reverse	M744_RS13105	M744_13755	UTEX3055_pg0768	686664	687041	Reverse	UTEX3055_RS02210	2739140365		hypothetical protein				Y	Not in COGs	non-essential		No	No	No	No	No	No
795	CDS	chromosome	PCC7942_pg0644	607820	609100	Forward	SYNPCC7942_RS03170	Synpcc7942_0618	637799029	PCC6301_pg0644	607816	609096	Forward	SYC_RS04785	PCC6311_pg0644	607820	609100	Forward	PCC7943_pg0644	607820	609100	Forward	UTEX2973_pg0644	607812	609092	Forward	M744_RS13100	M744_13750	UTEX3055_pg0769	687173	688453	Forward	UTEX3055_RS02205	2739140364	ahcY	S-adenosyl-L-homocysteine hydrolase			COG0499	H	Coenzyme transport and metabolism	essential	essential	Yes	No	No	No	No	No
796	CDS	chromosome	PCC7942_pg0645	609153	609788	Forward	SYNPCC7942_RS03175	Synpcc7942_0619	637799030	PCC6301_pg0645	609149	609784	Forward	SYC_RS04780	PCC6311_pg0645	609153	609788	Forward	PCC7943_pg0645	609153	609788	Forward	UTEX2973_pg0645	609145	609780	Forward	M744_RS13095	M744_13745	UTEX3055_pg0770	688506	689141	Forward	UTEX3055_RS02200	2739140363		DedA family protein, putative membrane protein			COG0586	M	Cell wall/membrane/envelope biogenesis	non-essential		No	No	No	No	No	No
797	CDS	chromosome	PCC7942_pg0646	609866	610570	Forward	SYNPCC7942_RS03180	Synpcc7942_0620	637799031	PCC6301_pg0646	609862	610566	Forward	SYC_RS04775	PCC6311_pg0646	609866	610570	Forward	PCC7943_pg0646	609866	610570	Forward	UTEX2973_pg0646	609858	610562	Forward	M744_RS13090	M744_13740	UTEX3055_pg0771	689219	689923	Forward	UTEX3055_RS02195	2739140362		DUF541 domain-containing protein			COG2968	S	Function unknown	non-essential		No	No	No	No	No	No
798	CDS	chromosome	PCC7942_pg0647	610715	611893	Forward	SYNPCC7942_RS03185	Synpcc7942_0621	637799032	PCC6301_pg0647	610711	611889	Forward	SYC_RS04770	PCC6311_pg0647	610715	611893	Forward	PCC7943_pg0647	610715	611893	Forward	UTEX2973_pg0647	610707	611885	Forward	M744_RS13085	M744_13735	UTEX3055_pg0772	690068	691246	Forward	UTEX3055_RS02190	2739140361		hypothetical protein			COG0574	G	Carbohydrate transport and metabolism	non-essential		No	No	No	No	No	No
799	CDS	chromosome	PCC7942_pg0648	611915	613912	Forward	SYNPCC7942_RS03190	Synpcc7942_0622	637799033	PCC6301_pg0648	611911	613908	Forward	SYC_RS04765	PCC6311_pg0648	611915	613912	Forward	PCC7943_pg0648	611915	613912	Forward	UTEX2973_pg0648	611907	613904	Forward	M744_RS13080	M744_13730	UTEX3055_pg0773	691268	693265	Forward	UTEX3055_RS02185	2739140360		ABC transporter ATP-binding protein			COG4178	R	General function prediction only	beneficial		No	No	No	No	No	No
800	CDS	chromosome	PCC7942_pg0649	613972	615351	Forward	SYNPCC7942_RS03195	Synpcc7942_0623	637799035	PCC6301_pg0649	613968	615347	Forward	SYC_RS04760	PCC6311_pg0649	613972	615351	Forward	PCC7943_pg0649	613972	615351	Forward	UTEX2973_pg0649	613964	615343	Forward	M744_RS13075	M744_13725	UTEX3055_pg0774	693325	694704	Forward	UTEX3055_RS02180	2739140359	trxB	thioredoxin reductase NADPH			COG0492	O	Posttranslational modification, protein turnover, chaperones	non-essential		No	No	No	No	No	No
801	CDS	chromosome	PCC7942_pg0650	615361	616419	Forward	SYNPCC7942_RS03200	Synpcc7942_0624	637799036	PCC6301_pg0650	615357	616415	Forward	SYC_RS04755	PCC6311_pg0650	615361	616419	Forward	PCC7943_pg0650	615361	616419	Forward	UTEX2973_pg0650	615353	616411	Forward	M744_RS13070	M744_13720	UTEX3055_pg0775	694714	695772	Forward	UTEX3055_RS02175	2739140358	ldpA	Fe-S-cluster-containing hydrogenase component 2			COG1149	R	General function prediction only	beneficial		Yes	No	No	No	No	Yes
802	CDS	chromosome	PCC7942_pg0651	616419	618185	Forward	SYNPCC7942_RS03205	Synpcc7942_0625	637799037	PCC6301_pg0651	616415	618181	Forward	SYC_RS04750	PCC6311_pg0651	616419	618185	Forward	PCC7943_pg0651	616419	618185	Forward	UTEX2973_pg0651	616411	618177	Forward	M744_RS13065	M744_13715	UTEX3055_pg0776	695772	697538	Forward	UTEX3055_RS02170	2739140357	ycf45	AAA family ATPase			COG3854	D	Cell cycle control, cell division, chromosome partitioning	non-essential		No	No	No	No	No	No
803	CDS	chromosome	PCC7942_pg0652	618362	620221	Forward	SYNPCC7942_RS03210	Synpcc7942_0626	637799038	PCC6301_pg0652	618358	620217	Forward	SYC_RS04745	PCC6311_pg0652	618362	620221	Forward	PCC7943_pg0652	618362	620221	Forward	UTEX2973_pg0652	618354	620213	Forward	M744_RS13060	M744_13710	UTEX3055_pg0777	697714	699573	Forward	UTEX3055_RS02165	2739140356	ilvD	dihydroxyacid dehydratase			COG0129	EG	Amino acid transport and metabolism;Carbohydrate transport and metabolism	essential	non-essential	No	No	No	No	No	No
804	tRNA	chromosome	PCC7942_pg0653	620372	620443	Forward	SYNPCC7942_RS03215	Synpcc7942_R0037	640711030	PCC6301_pg0653	620368	620439	Forward	SYC_RS04740	PCC6311_pg0653	620372	620443	Forward	PCC7943_pg0653	620372	620443	Forward	UTEX2973_pg0653	620364	620435	Forward	M744_RS13055	M744_13700	UTEX3055_pg0778	699724	699795	Forward	UTEX3055_RS02160		tRNA-Gln	tRNA-Gln				Y	Not in COGs	essential	essential	#N/A	#N/A
805	CDS	chromosome	PCC7942_pg0654	620462	621226	Forward	SYNPCC7942_RS03220	Synpcc7942_0627	637799039	PCC6301_pg0654	620458	621222	Forward	SYC_RS04735	PCC6311_pg0654	620462	621226	Forward	PCC7943_pg0654	620462	621226	Forward	UTEX2973_pg0654	620454	621218	Forward	M744_RS13050	M744_13695	UTEX3055_pg0779	699814	700578	Forward	UTEX3055_RS02155	2739140354		HAD family hydrolase			COG0546	C	Energy production and conversion	beneficial		Yes	Yes	No	No	No	No
806	CDS	chromosome	PCC7942_pg0655	621277	622137	Forward	SYNPCC7942_RS03225	Synpcc7942_0628	637799040	PCC6301_pg0655	621273	622133	Forward	SYC_RS04730	PCC6311_pg0655	621277	622137	Forward	PCC7943_pg0655	621277	622137	Forward	UTEX2973_pg0655	621269	622129	Forward	M744_RS13045	M744_13690	UTEX3055_pg0780	700629	701489	Forward	UTEX3055_RS02150	2739140353		spermidine synthase			COG0421	E	Amino acid transport and metabolism	beneficial		No	No	No	No	No	No
807	CDS	chromosome	PCC7942_pg0656	622134	622340	Reverse	SYNPCC7942_RS03230	Synpcc7942_0629	637799041	PCC6301_pg0656	622130	622336	Reverse	SYC_RS04725	PCC6311_pg0656	622134	622340	Reverse	PCC7943_pg0656	622134	622340	Reverse	UTEX2973_pg0656	622126	622332	Reverse	M744_RS13040	M744_13685	UTEX3055_pg0781	701486	701692	Reverse	UTEX3055_RS02145	2739140352		hypothetical protein				Y	Not in COGs	non-essential		No	No	No	No	No	No
808	CDS	chromosome	PCC7942_pg0657	622432	623574	Forward	SYNPCC7942_RS03235	Synpcc7942_0630	637799042	PCC6301_pg0657	622428	623570	Forward	SYC_RS04720	PCC6311_pg0657	622432	623574	Forward	PCC7943_pg0657	622432	623574	Forward	UTEX2973_pg0657	622424	623566	Forward	M744_RS13035	M744_13680	UTEX3055_pg0782	701784	702926	Forward	UTEX3055_RS02140	2739140351		DUF3747 family protein			COG3324	R	General function prediction only	non-essential		No	No	No	No	No	No
809	CDS	chromosome	PCC7942_pg0658	623876	624262	Reverse	SYNPCC7942_RS03240	Synpcc7942_0631	637799043	PCC6301_pg0658	623872	624258	Reverse	SYC_RS04715	PCC6311_pg0658	623876	624262	Reverse	PCC7943_pg0658	623876	624262	Reverse	UTEX2973_pg0658	623868	624254	Reverse	M744_RS13030	M744_13675	UTEX3055_pg0783	703228	703614	Reverse	UTEX3055_RS02135	2739140349	rplL	LSU ribosomal protein L12P			COG0222	J	Translation, ribosomal structure and biogenesis	essential	essential	Yes	No	No	No	No	No
810	CDS	chromosome	PCC7942_pg0659	624322	624849	Reverse	SYNPCC7942_RS03245	Synpcc7942_0632	637799044	PCC6301_pg0659	624318	624845	Reverse	SYC_RS04710	PCC6311_pg0659	624322	624849	Reverse	PCC7943_pg0659	624322	624849	Reverse	UTEX2973_pg0659	624314	624841	Reverse	M744_RS13025	M744_13670	UTEX3055_pg0784	703674	704201	Reverse	UTEX3055_RS02130	2739140348	rplJ	LSU ribosomal protein L10P			COG0244	J	Translation, ribosomal structure and biogenesis	essential	essential	Yes	Yes	No	No	No	No
811	misc_feature	chromosome	PCC7942_pg0660	624892	625031	Reverse				PCC6301_pg0660	624892	625031	Reverse		PCC6311_pg0660	624892	625031	Reverse	PCC7943_pg0660	624892	625031	Reverse	UTEX2973_pg0660	624884	625023	Reverse			UTEX3055_pg0785	704244	704383	Reverse				ribosomal protein L10 leader region				Y	Not in COGs
812	CDS	chromosome	PCC7942_pg0661	625078	625791	Reverse	SYNPCC7942_RS03250	Synpcc7942_0633	637799045	PCC6301_pg0661	625074	625787	Reverse	SYC_RS04705	PCC6311_pg0661	625078	625791	Reverse	PCC7943_pg0661	625078	625791	Reverse	UTEX2973_pg0661	625070	625783	Reverse	M744_RS13020	M744_13660	UTEX3055_pg0786	704430	705143	Reverse	UTEX3055_RS02125	2739140346	rplA	LSU ribosomal protein L1P			COG0081	J	Translation, ribosomal structure and biogenesis	essential	essential	No	No	No	No	No	No
813	CDS	chromosome	PCC7942_pg0662	625866	626291	Reverse	SYNPCC7942_RS03255	Synpcc7942_0634	637799046	PCC6301_pg0662	625862	626287	Reverse	SYC_RS04700	PCC6311_pg0662	625866	626291	Reverse	PCC7943_pg0662	625866	626291	Reverse	UTEX2973_pg0662	625858	626283	Reverse	M744_RS13015	M744_13655	UTEX3055_pg0787	705218	705643	Reverse	UTEX3055_RS02120	2739140345	rplK	LSU ribosomal protein L11P			COG0080	J	Translation, ribosomal structure and biogenesis	essential	non-essential	Yes	No	No	No	No	No
814	CDS	chromosome	PCC7942_pg0663	626299	626916	Reverse	SYNPCC7942_RS03260	Synpcc7942_0635	637799047	PCC6301_pg0663	626295	626912	Reverse	SYC_RS04695	PCC6311_pg0663	626299	626916	Reverse	PCC7943_pg0663	626299	626916	Reverse	UTEX2973_pg0663	626291	626908	Reverse	M744_RS13010	M744_13650	UTEX3055_pg0788	705651	706268	Reverse	UTEX3055_RS02115	2739140344	nusG	transcription antitermination protein nusG			COG0250	K	Transcription	essential	non-essential	Yes	No	No	No	No	No
815	CDS	chromosome	PCC7942_pg0664	626925	627170	Reverse	SYNPCC7942_RS03265	Synpcc7942_0636	637799048	PCC6301_pg0664	626921	627166	Reverse	SYC_RS04690	PCC6311_pg0664	626925	627170	Reverse	PCC7943_pg0664	626925	627170	Reverse	UTEX2973_pg0664	626917	627162	Reverse	M744_RS13005	M744_13645	UTEX3055_pg0789	706277	706522	Reverse	UTEX3055_RS02110	2739140343	secE	protein translocase subunit secE/sec61 gamma			COG0690	U	Intracellular trafficking, secretion, and vesicular transport	essential	essential	No	No	No	No	No	No
816	CDS	chromosome	PCC7942_pg0665	627275	629962	Reverse	SYNPCC7942_RS03270	Synpcc7942_0637	637799049	PCC6301_pg0665	627271	629958	Reverse	SYC_RS04685	PCC6311_pg0665	627275	629962	Reverse	PCC7943_pg0665	627275	629962	Reverse	UTEX2973_pg0665	627267	629954	Reverse	M744_RS13000	M744_13640	UTEX3055_pg0790	706627	709314	Reverse	UTEX3055_RS02105	2739140342	clpB	ATP-dependent Clp protease ATP-binding subunit ClpB			COG0542	O	Posttranslational modification, protein turnover, chaperones	essential	non-essential	No	No	No	No	No	No
817	CDS	chromosome	PCC7942_pg0666	630050	630463	Reverse	SYNPCC7942_RS03275	Synpcc7942_0638	637799050	PCC6301_pg0666	630046	630459	Reverse	SYC_RS04680	PCC6311_pg0666	630050	630463	Reverse	PCC7943_pg0666	630050	630463	Reverse	UTEX2973_pg0666	630042	630455	Reverse	M744_RS12995	M744_13635	UTEX3055_pg0791	709402	709815	Reverse	UTEX3055_RS02100	2739140341	gloA	lactoylglutathione lyase			COG0346	Q	Secondary metabolites biosynthesis, transport and catabolism	non-essential		No	No	No	No	No	No
818	CDS	chromosome	PCC7942_pg0667	630677	631969	Forward	SYNPCC7942_RS03280	Synpcc7942_0639	637799051	PCC6301_pg0667	630673	631965	Forward	SYC_RS04675	PCC6311_pg0667	630677	631969	Forward	PCC7943_pg0667	630677	631969	Forward	UTEX2973_pg0667	630669	631961	Forward	M744_RS12990	M744_13630	UTEX3055_pg0792	710029	711321	Forward	UTEX3055_RS02095	2739140340	eno	enolase			COG0148	G	Carbohydrate transport and metabolism	essential	non-essential	Yes	No	No	No	No	No
819	CDS	chromosome	PCC7942_pg0668	632225	633991	Forward	SYNPCC7942_RS03285	Synpcc7942_0640	637799052	PCC6301_pg0668	632221	633987	Forward	SYC_RS04670	PCC6311_pg0668	632225	633991	Forward	PCC7943_pg0668	632225	633991	Forward	UTEX2973_pg0668	632217	633983	Forward	M744_RS12985	M744_13620	UTEX3055_pg0793	711577	713343	Forward	UTEX3055_RS02090	2739140339		ATP-binding cassette, subfamily B			COG1132	V	Defense mechanisms	non-essential		Yes	No	No	No	No	No
820	CDS	chromosome	PCC7942_pg0669	634089	635996	Reverse	SYNPCC7942_RS03290	Synpcc7942_0641	637799053	PCC6301_pg0669	634085	635992	Reverse	SYC_RS04665	PCC6311_pg0669	634089	635996	Reverse	PCC7943_pg0669	634089	635996	Reverse	UTEX2973_pg0669	634081	635988	Reverse	M744_RS12980	M744_13615	UTEX3055_pg0794	713442	715349	Reverse	UTEX3055_RS02085	2739140338	sdhA	succinate dehydrogenase subunit A			COG1053	C	Energy production and conversion	non-essential		No	No	No	No	No	No
821	CDS	chromosome	PCC7942_pg0670	636125	636670	Reverse	SYNPCC7942_RS03295	Synpcc7942_0642	637799054	PCC6301_pg0670	636121	636666	Reverse	SYC_RS04660	PCC6311_pg0670	636125	636670	Reverse	PCC7943_pg0670	636125	636670	Reverse	UTEX2973_pg0670	636117	636662	Reverse	M744_RS12975		UTEX3055_pg0795	715478	716023	Reverse	UTEX3055_RS02080	2739140337	prxQ	peroxiredoxin			COG1225	O	Posttranslational modification, protein turnover, chaperones	non-essential		Yes	No	No	No	No	No
822	CDS	chromosome	PCC7942_pg0671	636762	636965	Forward	SYNPCC7942_RS03300	Synpcc7942_0643	637799055	PCC6301_pg0671	636758	636961	Forward	SYC_RS04655	PCC6311_pg0671	636762	636965	Forward	PCC7943_pg0671	636762	636965	Forward	UTEX2973_pg0671	636754	636957	Forward	M744_RS12970	M744_13595	UTEX3055_pg0796	716115	716318	Forward	UTEX3055_RS02075	2739140336		copper chaperone/heavy metal transporter			COG2608	P	Inorganic ion transport and metabolism	non-essential		No	No	No	No	No	No
823	CDS	chromosome	PCC7942_pg0672	637075	639339	Forward	SYNPCC7942_RS03305	Synpcc7942_0644	637799056	PCC6301_pg0672	637071	639335	Forward	SYC_RS04650	PCC6311_pg0672	637075	639339	Forward	PCC7943_pg0672	637075	639339	Forward	UTEX2973_pg0672	637067	639331	Forward	M744_RS12965	M744_13590	UTEX3055_pg0797	716428	718692	Forward	UTEX3055_RS02070	2739140335	cikA	GAF domain protein			COG0642;COG2205	T	Signal transduction mechanisms	non-essential		No	No	No	No	No	Yes
824	CDS	chromosome	PCC7942_pg0673	639457	640758	Forward	SYNPCC7942_RS03310	Synpcc7942_0645	637799057	PCC6301_pg0673	639453	640754	Forward	SYC_RS04645	PCC6311_pg0673	639457	640758	Forward	PCC7943_pg0673	639457	640758	Forward	UTEX2973_pg0673	639449	640750	Forward	M744_RS12960	M744_13585	UTEX3055_pg0798	718810	720111	Forward	UTEX3055_RS02065	2739140334	hemL	glutamate-1-semialdehyde 2,1-aminomutase			COG0001	H	Coenzyme transport and metabolism	essential	non-essential	Yes	No	No	No	No	No
825	CDS	chromosome	PCC7942_pg0674	640765	640992	Forward	SYNPCC7942_RS03315	Synpcc7942_0646	637799058	PCC6301_pg0674	640761	640988	Forward	SYC_RS04640	PCC6311_pg0674	640765	640992	Forward	PCC7943_pg0674	640765	640992	Forward	UTEX2973_pg0674	640757	640984	Forward	M744_RS12955	M744_13580	UTEX3055_pg0799	720118	720345	Forward	UTEX3055_RS02060	2739140333		hypothetical protein				Y	Not in COGs	non-essential		No	No	No	No	No	No
826	CDS	chromosome	PCC7942_pg0675	641196	641738	Forward	SYNPCC7942_RS03320	Synpcc7942_0647	637799059	PCC6301_pg0675	641192	641734	Forward	SYC_RS04635	PCC6311_pg0675	641196	641738	Forward	PCC7943_pg0675	641196	641738	Forward	UTEX2973_pg0675	641188	641730	Forward	M744_RS12950	M744_13575	UTEX3055_pg0800	720549	721091	Forward	UTEX3055_RS02055	2739140332		Lipoprotein-anchoring transpeptidase ErfK/SrfK			COG1376	M	Cell wall/membrane/envelope biogenesis	non-essential		No	No	No	No	No	No
828	CDS	chromosome																											UTEX3055_pg0801	721180	721533	Forward	UTEX3055_RS02050	2739140331		hypothetical protein				Y	Not in COGs
829	CDS	chromosome																											UTEX3055_pg0802	721523	721882	Forward	UTEX3055_RS02045	2739140330		hypothetical protein				Y	Not in COGs
830	CDS	chromosome	PCC7942_pg0677	642767	643966	Reverse	SYNPCC7942_RS03325	Synpcc7942_0649	637799061	PCC6301_pg0677	642763	643962	Reverse	SYC_RS04625	PCC6311_pg0677	642767	643966	Reverse	PCC7943_pg0677	642767	643966	Reverse	UTEX2973_pg0677	642759	643958	Reverse	M744_RS12940	M744_13565	UTEX3055_pg0803	722007	723206	Reverse	UTEX3055_RS02040	2739140329	rpoD1	RNA polymerase sigma factor RpoD		annotation prediction, RNAseq evidence	COG0568	K	Transcription	essential	non-essential	Yes	No	No	No	No	No
832	CDS	chromosome	PCC7942_pg0678	644174	644659	Reverse	SYNPCC7942_RS03330	Synpcc7942_0650	637799062	PCC6301_pg0678	644170	644655	Reverse	SYC_RS04620	PCC6311_pg0678	644174	644659	Reverse	PCC7943_pg0678	644174	644659	Reverse	UTEX2973_pg0678	644166	644651	Reverse	M744_RS12935	M744_13560	UTEX3055_pg0804	723414	723899	Reverse	UTEX3055_RS02035	2739140328	nat	GNAT family N-acetyltransferase			COG0454;COG0456	KRJ	Transcription;General function prediction only;Translation, ribosomal structure and biogenesis	non-essential		No	No	No	No	No	No
833	CDS	chromosome	PCC7942_pg0679	644741	647161	Forward	SYNPCC7942_RS03335	Synpcc7942_0651	637799063	PCC6301_pg0679	644737	647157	Forward	SYC_RS04615	PCC6311_pg0679	644741	647161	Forward	PCC7943_pg0679	644741	647161	Forward	UTEX2973_pg0679	644733	647153	Forward	M744_RS12930	M744_13555	UTEX3055_pg0805	723981	726401	Forward	UTEX3055_RS02030	2739140327	priA	primosome assembly protein PriA			COG1198	L	Replication, recombination and repair	essential	non-essential	Yes	No	No	No	No	No
834	CDS	chromosome	PCC7942_pg0680	647124	648713	Reverse	SYNPCC7942_RS03340	Synpcc7942_0652	637799064	PCC6301_pg0680	647120	648709	Reverse	SYC_RS04610	PCC6311_pg0680	647124	648713	Reverse	PCC7943_pg0680	647124	648713	Reverse	UTEX2973_pg0680	647116	648705	Reverse	M744_RS12925	M744_13550	UTEX3055_pg0806	726364	727953	Reverse	UTEX3055_RS02025	2739140326		FAD-binding oxidoreductase			COG0644	C	Energy production and conversion	non-essential		No	No	No	No	No	No
835	CDS	chromosome	PCC7942_pg0681	648710	649441	Reverse	SYNPCC7942_RS03345	Synpcc7942_0653	637799065	PCC6301_pg0681	648706	649437	Reverse	SYC_RS04605	PCC6311_pg0681	648710	649441	Reverse	PCC7943_pg0681	648710	649441	Reverse	UTEX2973_pg0681	648702	649433	Reverse	M744_RS12920	M744_13545	UTEX3055_pg0807	727950	728681	Reverse	UTEX3055_RS02020	2739140325	cdv1	peptidylprolyl isomerase			COG0652	O	Posttranslational modification, protein turnover, chaperones	essential	non-essential	No	No	No	No	No	No
836	CDS	chromosome	PCC7942_pg0682	649443	650009	Reverse	SYNPCC7942_RS03350	Synpcc7942_0654	637799066	PCC6301_pg0682	649439	650005	Reverse	SYC_RS04600	PCC6311_pg0682	649443	650009	Reverse	PCC7943_pg0682	649443	650009	Reverse	UTEX2973_pg0682	649435	650001	Reverse	M744_RS12915	M744_13540	UTEX3055_pg0808	728683	729249	Reverse	UTEX3055_RS02015	2739140324	ycf4	photosystem I assembly protein				Y	Not in COGs	essential	non-essential	Yes	No	No	No	No	No
837	CDS	chromosome	PCC7942_pg0683	650232	651290	Forward	SYNPCC7942_RS03355	Synpcc7942_0655	637799067	PCC6301_pg0683	650228	651286	Forward	SYC_RS04595	PCC6311_pg0683	650232	651290	Forward	PCC7943_pg0683	650232	651290	Forward	UTEX2973_pg0683	650224	651282	Forward	M744_RS12910	M744_13535	UTEX3055_pg0809	729472	730530	Forward	UTEX3055_RS02010	2739140323	psbDI	Photosystem II D2 protein				Y	Not in COGs	not_analyzed		No	No	No	No	No	No
838	CDS	chromosome	PCC7942_pg0684	651274	652659	Forward	SYNPCC7942_RS03360	Synpcc7942_0656	637799068	PCC6301_pg0684	651270	652655	Forward	SYC_RS04590	PCC6311_pg0684	651274	652659	Forward	PCC7943_pg0684	651274	652659	Forward	UTEX2973_pg0684	651266	652651	Forward	M744_RS12905	M744_13530	UTEX3055_pg0810	730514	731899	Forward	UTEX3055_RS02005	2739140321	psbC	Photosystem II reaction center protein				Y	Not in COGs	essential	non-essential	Yes	No	No	No	No	No
839	CDS	chromosome	PCC7942_pg0685	653047	653388	Reverse	SYNPCC7942_RS03365	Synpcc7942_0657	637799069	PCC6301_pg0685	653043	653384	Reverse	SYC_RS04585	PCC6311_pg0685	653047	653388	Reverse	PCC7943_pg0685	653047	653388	Reverse	UTEX2973_pg0685	653039	653380	Reverse	M744_RS12900	M744_13525	UTEX3055_pg0811	732291	732632	Reverse	UTEX3055_RS02000	2739140320		protein of unknown function DUF1815				Y	Not in COGs	essential	non-essential	No	No	No	No	No	No
840	CDS	chromosome	PCC7942_pg0686	653558	653770	Reverse	SYNPCC7942_RS03370	Synpcc7942_0658	637799070	PCC6301_pg0686	653554	653766	Reverse	SYC_RS04580	PCC6311_pg0686	653558	653770	Reverse	PCC7943_pg0686	653558	653770	Reverse	UTEX2973_pg0686	653550	653762	Reverse	M744_RS12895	M744_13520	UTEX3055_pg0812	732802	733014	Reverse	UTEX3055_RS01995	2739140319		Protein of unknown function DUF2839	This bacterial family of unknown function appear to be restricted to Cyanobacteria.			Y	Not in COGs	non-essential		Yes	No	No	No	No	No
841	CDS	chromosome	PCC7942_pg0687	653854	655359	Reverse	SYNPCC7942_RS03375	Synpcc7942_0659	637799071	PCC6301_pg0687	653850	655355	Reverse	SYC_RS04575	PCC6311_pg0687	653854	655359	Reverse	PCC7943_pg0687	653854	655359	Reverse	UTEX2973_pg0687	653846	655351	Reverse	M744_RS12890	M744_13515	UTEX3055_pg0813	733098	734603	Reverse	UTEX3055_RS01990	2739140318		ATP-dependent DNA helicase DinG			COG1199	L	Replication, recombination and repair	non-essential		Yes	No	No	No	No	No
842	CDS	chromosome	PCC7942_pg0688	655417	656253	Forward	SYNPCC7942_RS03380	Synpcc7942_0660	637799072	PCC6301_pg0688	655413	656249	Forward	SYC_RS04570	PCC6311_pg0688	655417	656253	Forward	PCC7943_pg0688	655417	656253	Forward	UTEX2973_pg0688	655409	656245	Forward	M744_RS12885	M744_13510	UTEX3055_pg0814	734661	735497	Forward	UTEX3055_RS01985	2739140317	tyrA	arogenate dehydrogenase NADP			COG0287	E	Amino acid transport and metabolism	ambiguous		Yes	No	No	No	No	No
843	CDS	chromosome	PCC7942_pg0689	656270	657874	Forward	SYNPCC7942_RS03385	Synpcc7942_0661	637799073	PCC6301_pg0689	656266	657870	Forward	SYC_RS04565	PCC6311_pg0689	656270	657874	Forward	PCC7943_pg0689	656270	657874	Forward	UTEX2973_pg0689	656262	657866	Forward	M744_RS12880	M744_13505	UTEX3055_pg0815	735514	737118	Forward	UTEX3055_RS01980	2739140316		hypothetical protein		annotation prediction, transcriptional evidence, RNAseq evidence	COG0457	R	General function prediction only	non-essential		No	No	No	No	No	No
844	CDS	chromosome	PCC7942_pg0690	657943	658857	Forward	SYNPCC7942_RS03390	Synpcc7942_0662	637799074	PCC6301_pg0690	657939	658853	Forward	SYC_RS04560	PCC6311_pg0690	657943	658857	Forward	PCC7943_pg0690	657943	658857	Forward	UTEX2973_pg0690	657935	658849	Forward	M744_RS12875	M744_13500	UTEX3055_pg0816	737187	738101	Forward	UTEX3055_RS01975	2739140315		FecR family protein			COG3712	PT	Inorganic ion transport and metabolism;Signal transduction mechanisms	non-essential		No	No	No	No	No	No
845	CDS	chromosome	PCC7942_pg0691	658977	660875	Forward	SYNPCC7942_RS03395	Synpcc7942_0663	637799075	PCC6301_pg0691	658973	660871	Forward	SYC_RS04555	PCC6311_pg0691	658977	660875	Forward	PCC7943_pg0691	658977	660875	Forward	UTEX2973_pg0691	658969	660867	Forward	M744_RS12870	M744_13495	UTEX3055_pg0817	738221	740119	Forward	UTEX3055_RS01970	2739140314	cya2	adenylate/guanylate cyclase			COG2114;COG4252	T	Signal transduction mechanisms	non-essential		No	No	No	No	No	No
846	CDS	chromosome	PCC7942_pg0692	660875	662224	Forward	SYNPCC7942_RS03400	Synpcc7942_0664	637799076	PCC6301_pg0692	660871	662220	Forward	SYC_RS04550	PCC6311_pg0692	660875	662224	Forward	PCC7943_pg0692	660875	662224	Forward	UTEX2973_pg0692	660867	662216	Forward	M744_RS12865	M744_13490	UTEX3055_pg0818	740119	741468	Forward	UTEX3055_RS01965	2739140313		Cyclic nucleotide-binding domain-containing protein			COG0664;COG3264	TM	Signal transduction mechanisms;Cell wall/membrane/envelope biogenesis	non-essential		No	No	No	No	No	No
847	CDS	chromosome	PCC7942_pg0693	662232	662978	Reverse	SYNPCC7942_RS03405	Synpcc7942_0665	637799077	PCC6301_pg0693	662228	662974	Reverse	SYC_RS04545	PCC6311_pg0693	662232	662978	Reverse	PCC7943_pg0693	662232	662978	Reverse	UTEX2973_pg0693	662224	662970	Reverse	M744_RS12860	M744_13485	UTEX3055_pg0819	741476	742222	Reverse	UTEX3055_RS01960	2739140312		creatinase			COG1402	H	Coenzyme transport and metabolism	non-essential		No	No	No	No	No	No
848	CDS	chromosome	PCC7942_pg0694	663141	663761	Forward	SYNPCC7942_RS03410	Synpcc7942_0666	637799078	PCC6301_pg0694	663137	663757	Forward	SYC_RS04540	PCC6311_pg0694	663141	663761	Forward	PCC7943_pg0694	663141	663761	Forward	UTEX2973_pg0694	663133	663753	Forward	M744_RS12855	M744_13480	UTEX3055_pg0820	742386	743006	Forward	UTEX3055_RS01955	2739140311		DnaJ domain-containing protein			COG0484	O	Posttranslational modification, protein turnover, chaperones	non-essential		No	No	No	No	No	No
849	CDS	chromosome	PCC7942_pg0695	663985	664296	Forward	SYNPCC7942_RS03415	Synpcc7942_0667	637799079	PCC6301_pg0695	663981	664292	Forward	SYC_RS04535	PCC6311_pg0695	663985	664296	Forward	PCC7943_pg0695	663985	664296	Forward	UTEX2973_pg0695	663977	664288	Forward	M744_RS12850	M744_13475	UTEX3055_pg0821	743230	743541	Forward	UTEX3055_RS01950	2739140310		hypothetical protein				Y	Not in COGs	non-essential		No	No	No	No	No	No
850	CDS	chromosome	PCC7942_pg0696	664525	665124	Forward	SYNPCC7942_RS03425	Synpcc7942_0669	637799081	PCC6301_pg0696	664521	665120	Forward	SYC_RS04525	PCC6311_pg0696	664525	665124	Forward	PCC7943_pg0696	664525	665124	Forward	UTEX2973_pg0696	664517	665116	Forward	M744_RS12840	M744_13465	UTEX3055_pg0822	743770	744369	Forward	UTEX3055_RS01945	2739140309	mpg	DNA-3-methyladenine glycosylase		annotation prediction evidence	COG2094	L	Replication, recombination and repair	non-essential		No	No	No	No	No	No
851	CDS	chromosome	PCC7942_pg0697	665121	666137	Forward	SYNPCC7942_RS03430	Synpcc7942_0670	637799082	PCC6301_pg0697	665117	666133	Forward	SYC_RS04520	PCC6311_pg0697	665121	666137	Forward	PCC7943_pg0697	665121	666137	Forward	UTEX2973_pg0697	665113	666129	Forward	M744_RS12835	M744_13460	UTEX3055_pg0823	744366	745382	Forward	UTEX3055_RS01940	2739140308	pyrB	aspartate carbamoyltransferase			COG0540	F	Nucleotide transport and metabolism	essential	non-essential	Yes	No	No	No	No	No
852	CDS	chromosome	PCC7942_pg0698	666156	666653	Forward	SYNPCC7942_RS03435	Synpcc7942_0671	637799083	PCC6301_pg0698	666152	666649	Forward	SYC_RS04515	PCC6311_pg0698	666156	666653	Forward	PCC7943_pg0698	666156	666653	Forward	UTEX2973_pg0698	666148	666645	Forward	M744_RS12830	M744_13455	UTEX3055_pg0824	745401	745814	Forward	UTEX3055_RS01935	2739140307		small multidrug export protein		pseudo gene 3055	COG2426	S	Function unknown	non-essential		No	No	No	No	No	No
853	CDS	chromosome	PCC7942_pg0699	666869	667849	Forward	SYNPCC7942_RS03440	Synpcc7942_0672	637799084	PCC6301_pg0699	666865	667845	Forward	SYC_RS04510	PCC6311_pg0699	666869	667849	Forward	PCC7943_pg0699	666869	667849	Forward	UTEX2973_pg0699	666861	667841	Forward	M744_RS12825	M744_13450	UTEX3055_pg0825	746113	747093	Forward	UTEX3055_RS01930	2739140306	rpoD3	RNA polymerase sigma factor SigA3		annotation prediction, BLAST evidence, transcriptional evidence, RNAseq evidence	COG0568	K	Transcription	non-essential		No	No	No	No	No	No
854	CDS	chromosome	PCC7942_pg0700	667849	668931	Forward	SYNPCC7942_RS03445	Synpcc7942_0673	637799085	PCC6301_pg0700	667845	668927	Forward	SYC_RS04505	PCC6311_pg0700	667849	668931	Forward	PCC7943_pg0700	667849	668931	Forward	UTEX2973_pg0700	667841	668923	Forward	M744_RS12820	M744_13445	UTEX3055_pg0826	747093	748175	Forward	UTEX3055_RS01925	2739140305	mutT	A/G-specific DNA-adenine glycosylase			COG0494;COG1194	VL	Defense mechanisms;Replication, recombination and repair	non-essential		No	No	No	No	No	No
856	CDS	chromosome	PCC7942_pg0701	669272	670300	Forward	SYNPCC7942_RS03450	Synpcc7942_0674	637799086	PCC6301_pg0701	669268	670296	Forward	SYC_RS04500	PCC6311_pg0701	669272	670300	Forward	PCC7943_pg0701	669272	670300	Forward	UTEX2973_pg0701	669264	670292	Forward	M744_RS12815	M744_13435	UTEX3055_pg0827	748516	749544	Forward	UTEX3055_RS01920	2739140304	hemF	coproporphyrinogen oxidase			COG0408	H	Coenzyme transport and metabolism	essential	essential	No	No	No	No	No	No
857	CDS	chromosome	PCC7942_pg0702	670297	670818	Reverse	SYNPCC7942_RS03455	Synpcc7942_0675	637799087	PCC6301_pg0702	670293	670814	Reverse	SYC_RS04495	PCC6311_pg0702	670297	670818	Reverse	PCC7943_pg0702	670297	670818	Reverse	UTEX2973_pg0702	670289	670810	Reverse	M744_RS12810	M744_13430	UTEX3055_pg0828	749541	750062	Reverse	UTEX3055_RS01915	2739140303		CCB1 domain-containing protein				Y	Not in COGs	non-essential		Yes	Yes	No	No	No	No
858	CDS	chromosome	PCC7942_pg0703	670914	672119	Forward	SYNPCC7942_RS03460	Synpcc7942_0676	637799088	PCC6301_pg0703	670910	672115	Forward	SYC_RS04490	PCC6311_pg0703	670914	672119	Forward	PCC7943_pg0703	670914	672119	Forward	UTEX2973_pg0703	670906	672111	Forward	M744_RS12805	M744_13425	UTEX3055_pg0829	750158	751363	Forward	UTEX3055_RS01910	2739140302		hypothetical protein			COG4370	S	Function unknown	essential	non-essential	No	No	No	No	No	No
859	CDS	chromosome	PCC7942_pg0704	672082	672462	Reverse	SYNPCC7942_RS03465	Synpcc7942_0677	637799089	PCC6301_pg0704	672078	672458	Reverse	SYC_RS04485	PCC6311_pg0704	672082	672462	Reverse	PCC7943_pg0704	672082	672462	Reverse	UTEX2973_pg0704	672074	672454	Reverse	M744_RS12800	M744_13420	UTEX3055_pg0830	751326	751706	Reverse	UTEX3055_RS01905	2739140301	pex	PadR family transcriptional regulator			COG1695	K	Transcription	non-essential		No	No	No	No	No	Yes
860	CDS	chromosome	PCC7942_pg0705	672767	673402	Forward	SYNPCC7942_RS03470	Synpcc7942_0678	637799090	PCC6301_pg0705	672763	673398	Forward	SYC_RS04480	PCC6311_pg0705	672767	673402	Forward	PCC7943_pg0705	672767	673402	Forward	UTEX2973_pg0705	672759	673394	Forward	M744_RS12790	M744_13410	UTEX3055_pg0831	752011	752646	Forward	UTEX3055_RS01900	2739140300	rnd	ribonuclease D			COG0349	J	Translation, ribosomal structure and biogenesis	non-essential		Yes	No	No	No	No	No
861	tRNA	chromosome	PCC7942_pg0706	673441	673512	Forward	SYNPCC7942_RS03475	Synpcc7942_R0038	640711031	PCC6301_pg0706	673437	673508	Forward	SYC_RS04475	PCC6311_pg0706	673441	673512	Forward	PCC7943_pg0706	673441	673512	Forward	UTEX2973_pg0706	673433	673504	Forward	M744_RS12785	M744_13405	UTEX3055_pg0832	752685	752756	Forward	UTEX3055_RS01895			tRNA-Val				Y	Not in COGs	ambiguous		#N/A	#N/A
862	CDS	chromosome	PCC7942_pg0707	673785	674108	Forward	SYNPCC7942_RS03480	Synpcc7942_0679	637799091	PCC6301_pg0707	673781	674104	Forward	SYC_RS04470	PCC6311_pg0707	673785	674108	Forward	PCC7943_pg0707	673785	674108	Forward	UTEX2973_pg0707	673777	674100	Forward	M744_RS12780	M744_13400	UTEX3055_pg0833	753029	753352	Forward	UTEX3055_RS01890	2739140297	rbp1	RNA-binding protein RbpA			COG0724	J	Translation, ribosomal structure and biogenesis	non-essential		No	Yes	No	No	No	No
863	CDS	chromosome	PCC7942_pg0708	674334	675149	Forward	SYNPCC7942_RS03485	Synpcc7942_0680	637799092	PCC6301_pg0708	674330	675145	Forward	SYC_RS04465	PCC6311_pg0708	674334	675149	Forward	PCC7943_pg0708	674334	675149	Forward	UTEX2973_pg0708	674326	675141	Forward	M744_RS12775	M744_13395	UTEX3055_pg0834	753578	754393	Forward	UTEX3055_RS01885	2739140296		sterol C5-desaturase			COG3000	I	Lipid transport and metabolism	non-essential		No	No	No	No	No	No
864	CDS	chromosome	PCC7942_pg0709	675164	675862	Reverse	SYNPCC7942_RS03490	Synpcc7942_0681	637799093	PCC6301_pg0709	675160	675858	Reverse	SYC_RS04460	PCC6311_pg0709	675164	675862	Reverse	PCC7943_pg0709	675164	675862	Reverse	UTEX2973_pg0709	675156	675854	Reverse	M744_RS12770	M744_13390	UTEX3055_pg0835	754408	755106	Reverse	UTEX3055_RS01880	2739140295	ispD	2-C-methyl-D-erythritol 4-phosphate cytidylyltransferase			COG1211	I	Lipid transport and metabolism	essential	non-essential	Yes	No	No	No	No	No
865	CDS	chromosome	PCC7942_pg0710	675946	676905	Forward	SYNPCC7942_RS03495	Synpcc7942_0682	637799094	PCC6301_pg0710	675942	676901	Forward	SYC_RS04455	PCC6311_pg0710	675946	676905	Forward	PCC7943_pg0710	675946	676905	Forward	UTEX2973_pg0710	675938	676897	Forward	M744_RS12765	M744_13385	UTEX3055_pg0836	755190	756149	Forward	UTEX3055_RS01875	2739140294		glycosyltransferase family 9 protein			COG0859	M	Cell wall/membrane/envelope biogenesis	essential	non-essential	No	No	No	No	No	No
866	CDS	chromosome	PCC7942_pg0711	676942	677967	Forward	SYNPCC7942_RS03500	Synpcc7942_0683	637799095	PCC6301_pg0711	676938	677963	Forward	SYC_RS04450	PCC6311_pg0711	676942	677967	Forward	PCC7943_pg0711	676942	677967	Forward	UTEX2973_pg0711	676934	677959	Forward	M744_RS12760	M744_13380	UTEX3055_pg0837	756186	757211	Forward	UTEX3055_RS01870	2739140293		potassium channel protein			COG1226	P	Inorganic ion transport and metabolism	non-essential		No	No	No	No	No	No
867	CDS	chromosome	PCC7942_pg0712	678025	678774	Forward	SYNPCC7942_RS03505	Synpcc7942_0684	637799096	PCC6301_pg0712	678021	678770	Forward	SYC_RS04445	PCC6311_pg0712	678025	678774	Forward	PCC7943_pg0712	678025	678774	Forward	UTEX2973_pg0712	678017	678766	Forward	M744_RS12755	M744_13375	UTEX3055_pg0838	757269	758018	Forward	UTEX3055_RS01865	2739140292	fabG	3-ketoacyl-ACP reductase			COG1028	I	Lipid transport and metabolism	essential	non-essential	Yes	Yes	No	No	No	No
868	CDS	chromosome	PCC7942_pg0713	678881	680548	Forward	SYNPCC7942_RS03510	Synpcc7942_0685	637799097	PCC6301_pg0713	678877	680544	Forward	SYC_RS04440	PCC6311_pg0713	678881	680548	Forward	PCC7943_pg0713	678881	680548	Forward	UTEX2973_pg0713	678873	680540	Forward	M744_RS12750	M744_13370	UTEX3055_pg0839	758125	759792	Forward	UTEX3055_RS01860	2739140291	groEL	molecular chaperone GroEL			COG0459	O	Posttranslational modification, protein turnover, chaperones	non-essential		No	No	No	No	No	No
869	CDS	chromosome	PCC7942_pg0714	680767	680967	Forward	SYNPCC7942_RS03515			PCC6301_pg0714	680763	680963	Forward	SYC_RS04435	PCC6311_pg0714	680767	680967	Forward	PCC7943_pg0714	680767	680967	Forward	UTEX2973_pg0714	680759	680959	Forward	M744_RS12745	M744_13365	UTEX3055_pg0840	760011	760211	Forward	UTEX3055_RS01855	2739140290		hypothetical protein				Y	Not in COGs
870	CDS	chromosome	PCC7942_pg0715	680978	682138	Forward	SYNPCC7942_RS03520	Synpcc7942_0686	637799098	PCC6301_pg0715	680974	682134	Forward	SYC_RS04430	PCC6311_pg0715	680978	682138	Forward	PCC7943_pg0715	680978	682138	Forward	UTEX2973_pg0715	680970	682130	Forward	M744_RS12740	M744_13360	UTEX3055_pg0841	760222	761382	Forward	UTEX3055_RS01850	2739140289		FO synthase subunit 2			COG1060	H	Coenzyme transport and metabolism	non-essential		No	No	No	No	No	No
871	CDS	chromosome	PCC7942_pg0716	682128	683747	Forward	SYNPCC7942_RS03525	Synpcc7942_0687	637799099	PCC6301_pg0716	682124	683743	Forward	SYC_RS04425	PCC6311_pg0716	682128	683747	Forward	PCC7943_pg0716	682128	683747	Forward	UTEX2973_pg0716	682120	683739	Forward	M744_RS12735	M744_13355	UTEX3055_pg0842	761372	762991	Forward	UTEX3055_RS01845	2739140288		Protein of unknown function DUF3352			COG3827	D	Cell cycle control, cell division, chromosome partitioning	non-essential		No	No	No	No	No	No
872	CDS	chromosome	PCC7942_pg0717	683722	684060	Forward	SYNPCC7942_RS03530	Synpcc7942_0688	637799100	PCC6301_pg0717	683718	684056	Forward	SYC_RS04420	PCC6311_pg0717	683722	684060	Forward	PCC7943_pg0717	683722	684060	Forward	UTEX2973_pg0717	683714	684052	Forward	M744_RS12730	M744_13350	UTEX3055_pg0843	762966	763304	Forward	UTEX3055_RS01840	2739140287		ArsR family transcriptional regulator			COG0640	K	Transcription	non-essential		No	No	No	No	No	No
873	CDS	chromosome	PCC7942_pg0718	684051	684884	Reverse	SYNPCC7942_RS03535	Synpcc7942_0689	637799101	PCC6301_pg0718	684047	684880	Reverse	SYC_RS04415	PCC6311_pg0718	684051	684884	Reverse	PCC7943_pg0718	684051	684884	Reverse	UTEX2973_pg0718	684043	684876	Reverse	M744_RS12725	M744_13345	UTEX3055_pg0844	763295	764128	Reverse	UTEX3055_RS01835	2739140286		CPBP family intramembrane metalloprotease			COG1266	O	Posttranslational modification, protein turnover, chaperones	essential	non-essential	No	No	No	No	No	No
874	CDS	chromosome	PCC7942_pg0719	684868	685155	Reverse	SYNPCC7942_RS03540	Synpcc7942_0690	637799102	PCC6301_pg0719	684864	685151	Reverse	SYC_RS04410	PCC6311_pg0719	684868	685155	Reverse	PCC7943_pg0719	684868	685155	Reverse	UTEX2973_pg0719	684860	685147	Reverse	M744_RS12720	M744_13340	UTEX3055_pg0845	764112	764399	Reverse	UTEX3055_RS01830	2739140285	clpS	ATP-dependent Clp protease adaptor protein ClpS			COG2127	O	Posttranslational modification, protein turnover, chaperones	non-essential		Yes	No	No	No	No	No
875	CDS	chromosome	PCC7942_pg0720	685290	685634	Forward	SYNPCC7942_RS13620	Synpcc7942_0691	637799103	PCC6301_pg0720	685286	685630	Forward	SYC_RS13360	PCC6311_pg0720	685290	685634	Forward	PCC7943_pg0720	685290	685634	Forward	UTEX2973_pg0720	685282	685626	Forward	M744_RS12715	M744_13335	UTEX3055_pg0846	764534	764878	Forward	UTEX3055_RS01825	2739140284		hypothetical protein				Y	Not in COGs	non-essential		No	No	No	No	No	No
876	CDS	chromosome	PCC7942_pg0721	685631	686185	Reverse	SYNPCC7942_RS03550	Synpcc7942_0692	637799104	PCC6301_pg0721	685627	686181	Reverse	SYC_RS04400	PCC6311_pg0721	685631	686185	Reverse	PCC7943_pg0721	685631	686185	Reverse	UTEX2973_pg0721	685623	686177	Reverse	M744_RS12710	M744_13330	UTEX3055_pg0847	764875	765429	Reverse	UTEX3055_RS01820	2739140283		Alpha/beta hydrolase				Y	Not in COGs	non-essential		No	No	No	No	No	No
877	CDS	chromosome	PCC7942_pg0722	686247	687032	Reverse	SYNPCC7942_RS03555	Synpcc7942_0693	637799105	PCC6301_pg0722	686243	687028	Reverse	SYC_RS04395	PCC6311_pg0722	686247	687032	Reverse	PCC7943_pg0722	686247	687032	Reverse	UTEX2973_pg0722	686239	687024	Reverse	M744_RS12705	M744_13325	UTEX3055_pg0848	765491	766276	Reverse	UTEX3055_RS01815	2739140282		HAD family hydrolase			COG0546	C	Energy production and conversion	non-essential		No	No	No	No	No	No
878	CDS	chromosome	PCC7942_pg0723	687133	688056	Reverse	SYNPCC7942_RS03560	Synpcc7942_0694	637799106	PCC6301_pg0723	687129	688052	Reverse	SYC_RS04390	PCC6311_pg0723	687133	688056	Reverse	PCC7943_pg0723	687133	688056	Reverse	UTEX2973_pg0723	687125	688048	Reverse	M744_RS12700	M744_13320	UTEX3055_pg0849	766386	767309	Reverse	UTEX3055_RS01810	2739140281	rps1	30S ribosomal protein S1			COG0539	J	Translation, ribosomal structure and biogenesis	essential	essential	Yes	Yes	No	No	No	No
879	CDS	chromosome	PCC7942_pg0724	688334	688840	Reverse	SYNPCC7942_RS03565	Synpcc7942_0695	637799107	PCC6301_pg0724	688330	688836	Reverse	SYC_RS04385	PCC6311_pg0724	688334	688840	Reverse	PCC7943_pg0724	688334	688840	Reverse	UTEX2973_pg0724	688326	688832	Reverse	M744_RS12695	M744_13315	UTEX3055_pg0850	767587	768093	Reverse	UTEX3055_RS01805	2739140280		NrdR family transcriptional regulator			COG1327	K	Transcription	non-essential		No	No	No	No	No	No
880	CDS	chromosome	PCC7942_pg0725	689050	689145	Reverse	SYNPCC7942_RS03570	Synpcc7942_0696	637799108	PCC6301_pg0725	689046	689141	Reverse	SYC_RS04380	PCC6311_pg0725	689050	689145	Reverse	PCC7943_pg0725	689050	689145	Reverse	UTEX2973_pg0725	689042	689137	Reverse	M744_RS12690	M744_13310	UTEX3055_pg0851	768303	768398	Reverse	UTEX3055_RS01800		psbT	photosystem II reaction center protein T				Y	Not in COGs	ambiguous		No	No	No	No	No	No
881	CDS	chromosome	PCC7942_pg0726	689222	690748	Reverse	SYNPCC7942_RS03575	Synpcc7942_0697	637799109	PCC6301_pg0726	689218	690744	Reverse	SYC_RS04375	PCC6311_pg0726	689222	690748	Reverse	PCC7943_pg0726	689222	690748	Reverse	UTEX2973_pg0726	689214	690740	Reverse	M744_RS12685	M744_13305	UTEX3055_pg0852	768475	770001	Reverse	UTEX3055_RS01795	2739140279	psbB	Photosystem II CP47 chlorophyll apoprotein				Y	Not in COGs	essential	essential	Yes	No	No	No	No	No
882	CDS	chromosome	PCC7942_pg0727	691085	691519	Forward	SYNPCC7942_RS03580	Synpcc7942_0698	637799110	PCC6301_pg0727	691081	691515	Forward	SYC_RS04370	PCC6311_pg0727	691085	691519	Forward	PCC7943_pg0727	691085	691519	Forward	UTEX2973_pg0727	691077	691511	Forward	M744_RS12680	M744_13300	UTEX3055_pg0853	770338	770772	Forward	UTEX3055_RS01790	2739140278		ferredoxin			COG0633	C	Energy production and conversion	non-essential		No	Yes	No	No	No	No
883	CDS	chromosome	PCC7942_pg0728	691619	691726	Forward	SYNPCC7942_RS03585	Synpcc7942_0699	637799111	PCC6301_pg0728	691615	691722	Forward	SYC_RS04365	PCC6311_pg0728	691619	691726	Forward	PCC7943_pg0728	691619	691726	Forward	UTEX2973_pg0728	691611	691718	Forward	M744_RS12675	M744_13295	UTEX3055_pg0854	770872	770979	Forward	UTEX3055_RS01785	2739140277	psbM	photosystem II reaction center protein M				Y	Not in COGs	essential	non-essential	No	No	No	No	No	No
884	CDS	chromosome	PCC7942_pg0729	691824	692657	Reverse	SYNPCC7942_RS03590	Synpcc7942_0700	637799112	PCC6301_pg0729	691820	692653	Reverse	SYC_RS04360	PCC6311_pg0729	691824	692657	Reverse	PCC7943_pg0729	691824	692657	Reverse	UTEX2973_pg0729	691816	692649	Reverse	M744_RS12670	M744_13290	UTEX3055_pg0855	771077	771910	Reverse	UTEX3055_RS01780	2739140276		Nucleotide-binding universal stress protein, UspA family			COG0589	T	Signal transduction mechanisms	non-essential		No	No	No	No	No	No
885	CDS	chromosome	PCC7942_pg0730	692799	693260	Forward	SYNPCC7942_RS03595	Synpcc7942_0701	637799113	PCC6301_pg0730	692795	693256	Forward	SYC_RS04355	PCC6311_pg0730	692799	693260	Forward	PCC7943_pg0730	692799	693260	Forward	UTEX2973_pg0730	692791	693252	Forward	M744_RS12665	M744_13285	UTEX3055_pg0856	772052	772513	Forward	UTEX3055_RS01775	2739140275		acyl-CoA thioester hydrolase			COG0824	I	Lipid transport and metabolism	non-essential		No	No	No	No	No	No
886	CDS	chromosome	PCC7942_pg0731	693257	694045	Forward	SYNPCC7942_RS03600	Synpcc7942_0702	637799114	PCC6301_pg0731	693253	694041	Forward	SYC_RS04350	PCC6311_pg0731	693257	694045	Forward	PCC7943_pg0731	693257	694045	Forward	UTEX2973_pg0731	693249	694037	Forward	M744_RS12660	M744_13280	UTEX3055_pg0857	772510	773298	Forward	UTEX3055_RS01770	2739140274		SAM-dependent chlorinase/fluorinase			COG1912	HV	Coenzyme transport and metabolism;Defense mechanisms	non-essential		No	No	No	No	No	No
887	CDS	chromosome	PCC7942_pg0732	694072	695280	Forward	SYNPCC7942_RS03605	Synpcc7942_0703	637799115	PCC6301_pg0732	694068	695276	Forward	SYC_RS04345	PCC6311_pg0732	694072	695280	Forward	PCC7943_pg0732	694072	695280	Forward	UTEX2973_pg0732	694064	695272	Forward	M744_RS12655	M744_13275	UTEX3055_pg0858	773325	774533	Forward	UTEX3055_RS01765	2739140273	dprA	DNA processing protein			COG0758	L	Replication, recombination and repair	non-essential		No	No	No	No	Yes	No
888	CDS	chromosome	PCC7942_pg0733	695313	695948	Forward	SYNPCC7942_RS03610	Synpcc7942_0704	637799116	PCC6301_pg0733	695309	695944	Forward	SYC_RS04340	PCC6311_pg0733	695313	695948	Forward	PCC7943_pg0733	695313	695948	Forward	UTEX2973_pg0733	695305	695940	Forward	M744_RS12650		UTEX3055_pg0859	774566	775201	Forward	UTEX3055_RS01760	2739140272	act	Vat family streptogramin A O-acetyltransferase			COG0110	R	General function prediction only	non-essential		No	No	No	No	No	No
889	CDS	chromosome	PCC7942_pg0734	695935	696570	Forward	SYNPCC7942_RS03615	Synpcc7942_0705	637799117	PCC6301_pg0734	695931	696566	Forward	SYC_RS04335	PCC6311_pg0734	695935	696570	Forward	PCC7943_pg0734	695935	696570	Forward	UTEX2973_pg0734	695927	696562	Forward	M744_RS12645	M744_13260	UTEX3055_pg0860	775188	775823	Forward	UTEX3055_RS01755	2739140271		Transglutaminase-like superfamily protein			COG1305	O	Posttranslational modification, protein turnover, chaperones	non-essential		No	No	No	No	No	No
890	CDS	chromosome	PCC7942_pg0735	696577	697191	Reverse	SYNPCC7942_RS03620	Synpcc7942_0706	637799118	PCC6301_pg0735	696573	697187	Reverse	SYC_RS04330	PCC6311_pg0735	696577	697191	Reverse	PCC7943_pg0735	696577	697191	Reverse	UTEX2973_pg0735	696569	697183	Reverse	M744_RS12640	M744_13255	UTEX3055_pg0861	775830	776444	Reverse	UTEX3055_RS01750	2739140270	cobL	precorrin-6B methylase			COG2242	H	Coenzyme transport and metabolism	non-essential		No	No	No	No	No	No
891	CDS	chromosome	PCC7942_pg0736	697172	698641	Reverse	SYNPCC7942_RS03625	Synpcc7942_0707	637799119	PCC6301_pg0736	697168	698637	Reverse	SYC_RS04325	PCC6311_pg0736	697172	698641	Reverse	PCC7943_pg0736	697172	698641	Reverse	UTEX2973_pg0736	697164	698633	Reverse	M744_RS12635	M744_13250	UTEX3055_pg0862	776425	777894	Reverse	UTEX3055_RS01745	2739140269	cad	aminotransferase class I/II-fold pyridoxal phosphate-dependent enzyme			COG1982	E	Amino acid transport and metabolism	beneficial		Yes	No	No	No	No	No
892	CDS	chromosome	PCC7942_pg0737	698735	700459	Forward	SYNPCC7942_RS03630	Synpcc7942_0708	637799121	PCC6301_pg0737	698731	700455	Forward	SYC_RS04320	PCC6311_pg0737	698735	700459	Forward	PCC7943_pg0737	698735	700459	Forward	UTEX2973_pg0737	698727	700451	Forward	M744_RS12630	M744_13245	UTEX3055_pg0863	777988	779712	Forward	UTEX3055_RS01740	2739140268		AarF/ABC1/UbiB kinase family protein			COG0661	HT	Coenzyme transport and metabolism;Signal transduction mechanisms	non-essential		No	No	No	No	No	No
893	CDS	chromosome	PCC7942_pg0738	700511	700840	Forward	SYNPCC7942_RS03635	Synpcc7942_0709	637799122	PCC6301_pg0738	700507	700836	Forward	SYC_RS04315	PCC6311_pg0738	700511	700840	Forward	PCC7943_pg0738	700511	700840	Forward	UTEX2973_pg0738	700503	700832	Forward	M744_RS12625	M744_13240	UTEX3055_pg0864	779764	780093	Forward	UTEX3055_RS01735	2739140267		hypothetical protein			COG0346	Q	Secondary metabolites biosynthesis, transport and catabolism	non-essential		No	No	No	No	No	No
894	CDS	chromosome	PCC7942_pg0739	700843	701481	Reverse	SYNPCC7942_RS03640	Synpcc7942_0710	637799123	PCC6301_pg0739	700839	701477	Reverse	SYC_RS04310	PCC6311_pg0739	700843	701481	Reverse	PCC7943_pg0739	700843	701481	Reverse	UTEX2973_pg0739	700835	701473	Reverse	M744_RS12620	M744_13235	UTEX3055_pg0865	780096	780734	Reverse	UTEX3055_RS01730	2739140266		Protein of unknown function DUF3318				Y	Not in COGs	essential	non-essential	No	No	No	No	No	No
895	CDS	chromosome	PCC7942_pg0740	701604	704897	Forward	SYNPCC7942_RS03645	Synpcc7942_0711	637799124	PCC6301_pg0740	701600	704893	Forward	SYC_RS04305	PCC6311_pg0740	701604	704897	Forward	PCC7943_pg0740	701604	704897	Forward	UTEX2973_pg0740	701596	704889	Forward	M744_RS12615	M744_13230	UTEX3055_pg0866	780857	784150	Forward	UTEX3055_RS01725	2739140265	carB	carbamoyl phosphate synthase large subunit			COG0458	EF	Amino acid transport and metabolism;Nucleotide transport and metabolism	essential	non-essential	Yes	No	No	No	No	No
896	CDS	chromosome	PCC7942_pg0741	705073	706350	Reverse	SYNPCC7942_RS03650	Synpcc7942_0712	637799125	PCC6301_pg0741	705069	706346	Reverse	SYC_RS04300	PCC6311_pg0741	705073	706350	Reverse	PCC7943_pg0741	705073	706350	Reverse	UTEX2973_pg0741	705065	706342	Reverse	M744_RS12610	M744_13225	UTEX3055_pg0867	784326	785603	Reverse	UTEX3055_RS01720	2739140264		S41 family peptidase			COG0793	O	Posttranslational modification, protein turnover, chaperones	beneficial		Yes	No	No	No	No	No
897	CDS	chromosome	PCC7942_pg0742	706450	707673	Reverse	SYNPCC7942_RS03655	Synpcc7942_0713	637799126	PCC6301_pg0742	706446	707669	Reverse	SYC_RS04295	PCC6311_pg0742	706450	707673	Reverse	PCC7943_pg0742	706450	707673	Reverse	UTEX2973_pg0742	706442	707665	Reverse	M744_RS12605	M744_13220	UTEX3055_pg0868	785703	786926	Reverse	UTEX3055_RS01715	2739140263	ispG	4-hydroxy-3-methylbut-2-en-1-yl diphosphate synthase			COG0821	I	Lipid transport and metabolism	essential	non-essential	Yes	No	No	No	No	No
898	CDS	chromosome	PCC7942_pg0743	707744	709450	Reverse	SYNPCC7942_RS03660	Synpcc7942_0714	637799127	PCC6301_pg0743	707740	709446	Reverse	SYC_RS04290	PCC6311_pg0743	707744	709450	Reverse	PCC7943_pg0743	707744	709450	Reverse	UTEX2973_pg0743	707736	709442	Reverse	M744_RS12600	M744_13215	UTEX3055_pg0869	786997	788703	Reverse	UTEX3055_RS01710	2739140262	amiA	N-acetylmuramoyl-L-alanine amidase			COG0860	M	Cell wall/membrane/envelope biogenesis	non-essential		No	No	No	No	No	No
899	tRNA	chromosome	PCC7942_pg0744	709609	709692	Reverse	SYNPCC7942_RS03665	Synpcc7942_R0039	640711032	PCC6301_pg0744	709605	709688	Reverse	SYC_RS04285	PCC6311_pg0744	709609	709692	Reverse	PCC7943_pg0744	709609	709692	Reverse	UTEX2973_pg0744	709601	709684	Reverse	M744_RS12595	M744_13210	UTEX3055_pg0870	788862	788945	Reverse	UTEX3055_RS01705		tRNA-Leu	tRNA-Leu				Y	Not in COGs	essential	essential	#N/A	#N/A
900	CDS	chromosome	PCC7942_pg0745	709872	711179	Forward	SYNPCC7942_RS03670	Synpcc7942_0715	637799128	PCC6301_pg0745	709868	711175	Forward	SYC_RS04280	PCC6311_pg0745	709872	711179	Forward	PCC7943_pg0745	709872	711179	Forward	UTEX2973_pg0745	709864	711171	Forward	M744_RS12590	M744_13205	UTEX3055_pg0871	789125	790432	Forward	UTEX3055_RS01700	2739140261	murZ	UDP-N-acetylglucosamine 1-carboxyvinyltransferase		annotation prediction, transcriptional evidence, RNAseq evidence, essential reg region is part of gene	COG0766	M	Cell wall/membrane/envelope biogenesis	essential	essential	Yes	No	No	No	No	No
901	tRNA	chromosome	PCC7942_pg0746	711226	711312	Forward	SYNPCC7942_RS03675	Synpcc7942_R0040	640711033	PCC6301_pg0746	711222	711308	Forward	SYC_RS04275	PCC6311_pg0746	711226	711312	Forward	PCC7943_pg0746	711226	711312	Forward	UTEX2973_pg0746	711218	711304	Forward	M744_RS12585	M744_13200	UTEX3055_pg0872	790479	790565	Forward	UTEX3055_RS01695		tRNA-Leu	tRNA-Leu				Y	Not in COGs	not_analyzed		#N/A	#N/A
961	CDS	chromosome	PCC7942_pg0805	760250	760447	Forward	SYNPCC7942_RS13955			PCC6301_pg0805	760246	760443	Forward		PCC6311_pg0805	760250	760447	Forward	PCC7943_pg0805	760250	760447	Forward							UTEX3055_pg0873	790825	791022	Forward	UTEX3055_RS01690			hypothetical protein				Y	Not in COGs
962	CDS	chromosome	PCC7942_pg0806	760522	761178	Forward	SYNPCC7942_RS03985	Synpcc7942_0768	637799184	PCC6301_pg0806	760518	761174	Forward	SYC_RS03975	PCC6311_pg0806	760522	761178	Forward	PCC7943_pg0806	760522	761178	Forward							UTEX3055_pg0874	791097	791753	Forward	UTEX3055_RS01685	2739140259		Ubiquinone biosynthesis protein Coq4			COG5031	H	Coenzyme transport and metabolism	non-essential		No	No	No	No	No	No
963	CDS	chromosome	PCC7942_pg0807	761226	762128	Forward	SYNPCC7942_RS03990	Synpcc7942_0769	637799185	PCC6301_pg0807	761222	762124	Forward	SYC_RS03970	PCC6311_pg0807	761226	762128	Forward	PCC7943_pg0807	761226	762128	Forward							UTEX3055_pg0875	791802	792704	Forward	UTEX3055_RS01680	2739140257		hypothetical protein				Y	Not in COGs	non-essential		No	No	No	No	No	No
964	CDS	chromosome	PCC7942_pg0808	762159	763643	Forward	SYNPCC7942_RS03995	Synpcc7942_0770	637799186	PCC6301_pg0808	762155	763639	Forward	SYC_RS03965	PCC6311_pg0808	762159	763643	Forward	PCC7943_pg0808	762159	763643	Forward							UTEX3055_pg0876	792735	794219	Forward	UTEX3055_RS01675	2739140256		5'-nucleotidase			COG0737	FV	Nucleotide transport and metabolism;Defense mechanisms	non-essential		No	No	No	No	No	No
965	CDS	chromosome	PCC7942_pg0809	763640	764854	Reverse	SYNPCC7942_RS04000	Synpcc7942_0771	637799187	PCC6301_pg0809	763636	764850	Reverse	SYC_RS03960	PCC6311_pg0809	763640	764854	Reverse	PCC7943_pg0809	763640	764854	Reverse							UTEX3055_pg0877	794216	795430	Reverse	UTEX3055_RS01670	2739140255		glutathione S-transferase			COG0625	O	Posttranslational modification, protein turnover, chaperones	non-essential		No	No	No	No	No	No
966	CDS	chromosome	PCC7942_pg0810	764984	765577	Reverse	SYNPCC7942_RS04005	Synpcc7942_0772	637799188	PCC6301_pg0810	764980	765573	Reverse	SYC_RS03955	PCC6311_pg0810	764984	765577	Reverse	PCC7943_pg0810	764984	765577	Reverse							UTEX3055_pg0878	795560	796153	Reverse	UTEX3055_RS01665	2739140254		CpeT/CpcT family DUF1001	CpeT/CpcT family DUF1001; This family consists of proteins of proteins belonging to the CpeT/CpcT family. These proteins are around 200 amino acids in length. The proteins contain a conserved motif PYR in the amino terminal half of the protein that may be functionally important. The species distribution of the family is interesting. So far it is restricted to cyanobacteria, cryptomonads and plant…			Y	Not in COGs	non-essential		No	No	No	No	No	No
967	CDS	chromosome	PCC7942_pg0811	765592	766140	Reverse	SYNPCC7942_RS04010	Synpcc7942_0773	637799189	PCC6301_pg0811	765588	766136	Reverse	SYC_RS03950	PCC6311_pg0811	765592	766140	Reverse	PCC7943_pg0811	765592	766140	Reverse	UTEX2973_pg0805	759820	760368	Reverse	M744_RS12280	M744_12880	UTEX3055_pg0879	796168	796716	Reverse	UTEX3055_RS01660	2739140253	ycf52	GNAT family N-acetyltransferase			COG0454;COG0456	KRJ	Transcription;General function prediction only;Translation, ribosomal structure and biogenesis	non-essential		No	Yes	No	No	No	No
968	CDS	chromosome	PCC7942_pg0812	766216	767103	Forward	SYNPCC7942_RS04015	Synpcc7942_0774	637799190	PCC6301_pg0812	766212	767099	Forward	SYC_RS03945	PCC6311_pg0812	766216	767103	Forward	PCC7943_pg0812	766216	767103	Forward	UTEX2973_pg0806	760444	761331	Forward	M744_RS12275	M744_12875	UTEX3055_pg0880	796792	797679	Forward	UTEX3055_RS01655	2739140252		alpha/beta hydrolase			COG2267	I	Lipid transport and metabolism	non-essential		No	No	No	No	No	No
969	CDS	chromosome	PCC7942_pg0813	767242	767721	Reverse	SYNPCC7942_RS04020	Synpcc7942_0775	637799191	PCC6301_pg0813	767238	767717	Reverse	SYC_RS03940	PCC6311_pg0813	767242	767721	Reverse	PCC7943_pg0813	767242	767721	Reverse	UTEX2973_pg0807	761470	761949	Reverse	M744_RS12270	M744_12870	UTEX3055_pg0881	797817	798296	Reverse	UTEX3055_RS01650	2739140251		divergent PAP2 family protein			COG1963	R	General function prediction only	essential	non-essential	No	Yes	No	No	No	No
970	CDS	chromosome	PCC7942_pg0814	767721	768626	Reverse	SYNPCC7942_RS04025	Synpcc7942_0776	637799192	PCC6301_pg0814	767717	768622	Reverse	SYC_RS03935	PCC6311_pg0814	767721	768626	Reverse	PCC7943_pg0814	767721	768626	Reverse	UTEX2973_pg0808	761949	762854	Reverse	M744_RS12265	M744_12865	UTEX3055_pg0882	798296	799201	Reverse	UTEX3055_RS01645	2739140250	crtE	farnesyl-diphosphate synthase			COG0142	H	Coenzyme transport and metabolism	essential	essential	Yes	No	No	No	No	No
971	CDS	chromosome	PCC7942_pg0815	768669	769538	Reverse	SYNPCC7942_RS04030	Synpcc7942_0777	637799193	PCC6301_pg0815	768665	769534	Reverse	SYC_RS03930	PCC6311_pg0815	768669	769538	Reverse	PCC7943_pg0815	768669	769538	Reverse	UTEX2973_pg0809	762897	763766	Reverse	M744_RS12260	M744_12860	UTEX3055_pg0883	799244	800113	Reverse	UTEX3055_RS01640	2739140249	folD	bifunctional 5,10-methylene-tetrahydrofolate dehydrogese/ 5,10-methylene-tetrahydrofolate cyclohydrolase			COG0190	H	Coenzyme transport and metabolism	essential	non-essential	Yes	No	No	No	No	No
972	CDS	chromosome	PCC7942_pg0816	769574	770038	Forward	SYNPCC7942_RS04035	Synpcc7942_0778	637799194	PCC6301_pg0816	769570	770034	Forward	SYC_RS03925	PCC6311_pg0816	769574	770038	Forward	PCC7943_pg0816	769574	770038	Forward	UTEX2973_pg0810	763802	764266	Forward	M744_RS12255	M744_12855	UTEX3055_pg0884	800149	800613	Forward	UTEX3055_RS01635	2739140248		hypothetical protein				Y	Not in COGs	essential	non-essential	No	No	No	No	No	No
973	CDS	chromosome	PCC7942_pg0817	770131	772593	Forward	SYNPCC7942_RS04040	Synpcc7942_0779	637799195	PCC6301_pg0817	770127	772589	Forward	SYC_RS03920	PCC6311_pg0817	770131	772593	Forward	PCC7943_pg0817	770131	772593	Forward	UTEX2973_pg0811	764359	766821	Forward	M744_RS12250	M744_12850	UTEX3055_pg0885	800706	803168	Forward	UTEX3055_RS01630	2739140247		HDIG domain-containing protein		annotation prediction, transcriptional evidence, RNAseq evidence	COG1480	T	Signal transduction mechanisms	beneficial		No	No	No	No	No	No
974	CDS	chromosome	PCC7942_pg0818	772585	773958	Reverse	SYNPCC7942_RS04045	Synpcc7942_0780	637799196	PCC6301_pg0818	772581	773954	Reverse	SYC_RS03915	PCC6311_pg0818	772585	773958	Reverse	PCC7943_pg0818	772585	773958	Reverse	UTEX2973_pg0812	766813	768186	Reverse	M744_RS12245	M744_12845	UTEX3055_pg0886	803160	804533	Reverse	UTEX3055_RS01625	2739140246		serine/threonine protein kinase			COG0515	T	Signal transduction mechanisms	non-essential		No	No	No	No	No	No
975	CDS	chromosome	PCC7942_pg0819	774004	776520	Reverse	SYNPCC7942_RS04050	Synpcc7942_0781	637799197	PCC6301_pg0819	774000	776516	Reverse	SYC_RS03910	PCC6311_pg0819	774004	776520	Reverse	PCC7943_pg0819	774004	776520	Reverse	UTEX2973_pg0813	768232	770748	Reverse	M744_RS12240	M744_12840	UTEX3055_pg0887	804579	807095	Reverse	UTEX3055_RS01620	2739140245	ppsA	phosphoenolpyruvate synthase			COG0574;COG1080	G	Carbohydrate transport and metabolism	non-essential		No	Yes	No	No	No	No
976	CDS	chromosome	PCC7942_pg0820	776760	778556	Reverse	SYNPCC7942_RS04055	Synpcc7942_0782	637799198	PCC6301_pg0820	776756	778552	Reverse	SYC_RS03905	PCC6311_pg0820	776760	778556	Reverse	PCC7943_pg0820	776760	778556	Reverse	UTEX2973_pg0814	770988	772784	Reverse	M744_RS12235	M744_12835	UTEX3055_pg0888	807335	809131	Reverse	UTEX3055_RS01615	2739140244		ATP-binding cassette, subfamily B			COG1132	V	Defense mechanisms	non-essential		Yes	No	No	No	No	No
977	CDS	chromosome	PCC7942_pg0821	778589	779245	Reverse	SYNPCC7942_RS04060	Synpcc7942_0783	637799199	PCC6301_pg0821	778585	779241	Reverse	SYC_RS03900	PCC6311_pg0821	778589	779245	Reverse	PCC7943_pg0821	778589	779245	Reverse	UTEX2973_pg0815	772817	773473	Reverse	M744_RS12230	M744_12830	UTEX3055_pg0889	809164	809820	Reverse	UTEX3055_RS01610	2739140243	hisG	ATP phosphoribosyltransferase homohexameric			COG0040	E	Amino acid transport and metabolism	essential	non-essential	Yes	No	No	No	No	No
979	CDS	chromosome	PCC7942_pg0823	779781	781919	Forward	SYNPCC7942_RS04065	Synpcc7942_0785	637799201	PCC6301_pg0823	779777	781915	Forward	SYC_RS03895	PCC6311_pg0823	779781	781919	Forward	PCC7943_pg0823	779781	781919	Forward	UTEX2973_pg0817	774009	776147	Forward	M744_RS12225	M744_12825	UTEX3055_pg0890	810133	812496	Forward	UTEX3055_RS01605	2739140242	ponA	penicillin-binding protein 1A		annotation prediction, BLAST evidence; adjusted pseudo gene UTEX 2973	COG0744	M	Cell wall/membrane/envelope biogenesis	non-essential		No	No	No	No	No	No
980	CDS	chromosome	PCC7942_pg0824	782076	782942	Forward	SYNPCC7942_RS04070	Synpcc7942_0786	637799202	PCC6301_pg0824	782072	782938	Forward	SYC_RS03890	PCC6311_pg0824	782076	782942	Forward	PCC7943_pg0824	782076	782942	Forward	UTEX2973_pg0818	776304	777170	Forward	M744_RS12220	M744_12820	UTEX3055_pg0891	812657	813523	Forward	UTEX3055_RS01600	2739140241		hypothetical protein				Y	Not in COGs	non-essential		No	No	No	No	No	No
981	CDS	chromosome	PCC7942_pg0825	783007	783885	Forward	SYNPCC7942_RS04075	Synpcc7942_0787	637799203	PCC6301_pg0825	783003	783881	Forward	SYC_RS03885	PCC6311_pg0825	783007	783885	Forward	PCC7943_pg0825	783007	783885	Forward	UTEX2973_pg0819	777235	778113	Forward	M744_RS12215	M744_12815	UTEX3055_pg0892	813588	814466	Forward	UTEX3055_RS01595	2739140240	phoA	metallophosphoesterase			COG1409	T	Signal transduction mechanisms	non-essential		No	No	No	No	No	No
982	CDS	chromosome	PCC7942_pg0826	783954	784748	Reverse	SYNPCC7942_RS04080	Synpcc7942_0788	637799204	PCC6301_pg0826	783950	784744	Reverse	SYC_RS03880	PCC6311_pg0826	783954	784748	Reverse	PCC7943_pg0826	783954	784748	Reverse	UTEX2973_pg0820	778182	778976	Reverse	M744_RS12210	M744_12810	UTEX3055_pg0893	814535	815329	Reverse	UTEX3055_RS01590	2739140239	gst1	glutathione S-transferase			COG0625	O	Posttranslational modification, protein turnover, chaperones	non-essential		No	No	No	No	No	No
983	CDS	chromosome	PCC7942_pg0827	784844	785167	Reverse	SYNPCC7942_RS04085	Synpcc7942_0789	637799205	PCC6301_pg0827	784840	785163	Reverse	SYC_RS03875	PCC6311_pg0827	784844	785167	Reverse	PCC7943_pg0827	784844	785167	Reverse	UTEX2973_pg0821	779072	779395	Reverse	M744_RS12205	M744_12805	UTEX3055_pg0894	815425	815748	Reverse	UTEX3055_RS01585	2739140238		hypothetical protein				Y	Not in COGs	non-essential		No	No	No	No	No	No
984	CDS	chromosome	PCC7942_pg0828	785282	785710	Reverse	SYNPCC7942_RS04090	Synpcc7942_0790	637799206	PCC6301_pg0828	785278	785706	Reverse	SYC_RS03870	PCC6311_pg0828	785282	785710	Reverse	PCC7943_pg0828	785282	785710	Reverse	UTEX2973_pg0822	779510	779938	Reverse	M744_RS12200	M744_12800	UTEX3055_pg0895	815863	816291	Reverse	UTEX3055_RS01580	2739140237	rbp3	RNA-binding region RNP-1			COG0724	J	Translation, ribosomal structure and biogenesis	non-essential		No	No	No	No	No	No
985	CDS	chromosome	PCC7942_pg0829	785973	787211	Reverse	SYNPCC7942_RS04095	Synpcc7942_0791	637799207	PCC6301_pg0829	785969	787207	Reverse	SYC_RS03865	PCC6311_pg0829	785973	787211	Reverse	PCC7943_pg0829	785973	787211	Reverse	UTEX2973_pg0823	780201	781439	Reverse	M744_RS12195	M744_12795	UTEX3055_pg0896	816554	817792	Reverse	UTEX3055_RS01575	2739140236	pcnB	polyA polymerase/tRNA nucleotidyltransferase CCA-adding enzyme			COG0617	J	Translation, ribosomal structure and biogenesis	essential	non-essential	Yes	No	No	No	No	No
986	CDS	chromosome	PCC7942_pg0830	787255	788490	Reverse	SYNPCC7942_RS04100	Synpcc7942_0792	637799208	PCC6301_pg0830	787251	788486	Reverse	SYC_RS03860	PCC6311_pg0830	787255	788490	Reverse	PCC7943_pg0830	787255	788490	Reverse	UTEX2973_pg0824	781483	782718	Reverse	M744_RS12190	M744_12790	UTEX3055_pg0897	817835	819070	Reverse	UTEX3055_RS01570	2739140235		Predicted arabinose efflux permease, MFS family			COG0477;COG2814	GEPR	Carbohydrate transport and metabolism;Amino acid transport and metabolism;Inorganic ion transport and metabolism;General function prediction only	non-essential		No	No	No	No	No	No
988	CDS	chromosome	PCC7942_pg0832	789460	790233	Reverse	SYNPCC7942_RS04110	Synpcc7942_0794	637799210	PCC6301_pg0832	789456	790229	Reverse	SYC_RS03850	PCC6311_pg0832	789460	790233	Reverse	PCC7943_pg0832	789460	790233	Reverse	UTEX2973_pg0826	783688	784461	Reverse	M744_RS12180	M744_12780	UTEX3055_pg0898	819245	820018	Reverse	UTEX3055_RS01565	2739140234		PspA/IM30 family protein	similar to Bacillus subtilis phage shock protein A homolog and Arabidopsis thaliana membrane-associated protein VIPP1, which is required for plastid vesicle formation and thylakoid membrane biogenesis		COG1842	KT	Transcription;Signal transduction mechanisms	ambiguous		No	No	No	No	No	No
989	CDS	chromosome	PCC7942_pg0833	790436	791047	Reverse	SYNPCC7942_RS04115	Synpcc7942_0795	637799211	PCC6301_pg0833	790432	791043	Reverse	SYC_RS03845	PCC6311_pg0833	790436	791047	Reverse	PCC7943_pg0833	790436	791047	Reverse	UTEX2973_pg0827	784664	785275	Reverse	M744_RS12175	M744_12775	UTEX3055_pg0899	820221	820832	Reverse	UTEX3055_RS01560	2739140233		hypothetical protein				Y	Not in COGs	non-essential		No	No	No	No	No	No
990	CDS	chromosome	PCC7942_pg0834	791175	791720	Forward	SYNPCC7942_RS04120	Synpcc7942_0796	637799212	PCC6301_pg0834	791171	791716	Forward	SYC_RS03840	PCC6311_pg0834	791175	791720	Forward	PCC7943_pg0834	791175	791720	Forward	UTEX2973_pg0828	785403	785948	Forward	M744_RS12170	M744_12770	UTEX3055_pg0900	820960	821505	Forward	UTEX3055_RS01555	2739140232		DUG721 superfamily protein			COG5512	R	General function prediction only	essential	non-essential	No	No	No	No	No	No
991	CDS	chromosome	PCC7942_pg0835	792025	792270	Forward	SYNPCC7942_RS04125	Synpcc7942_0797	637799213	PCC6301_pg0835	792021	792266	Forward	SYC_RS03835	PCC6311_pg0835	792025	792270	Forward	PCC7943_pg0835	792025	792270	Forward	UTEX2973_pg0829	786253	786498	Forward	M744_RS12165	M744_12765	UTEX3055_pg0901	821810	822055	Forward	UTEX3055_RS01550	2739140231		hypothetical protein		annotation prediction, transcriptional evidence		Y	Not in COGs	non-essential		No	No	No	No	No	No
992	CDS	chromosome	PCC7942_pg0836	792319	792804	Reverse	SYNPCC7942_RS04130	Synpcc7942_0798	637799214	PCC6301_pg0836	792315	792800	Reverse	SYC_RS03830	PCC6311_pg0836	792319	792804	Reverse	PCC7943_pg0836	792319	792804	Reverse	UTEX2973_pg0830	786547	787032	Reverse	M744_RS12160	M744_12760	UTEX3055_pg0902	822104	822589	Reverse	UTEX3055_RS01545	2739140230	ruvC	Holliday junction endonuclease RuvC			COG0817	L	Replication, recombination and repair	essential	non-essential	Yes	No	No	No	No	No
993	CDS	chromosome	PCC7942_pg0837	792810	794384	Reverse	SYNPCC7942_RS04135	Synpcc7942_0799	637799215	PCC6301_pg0837	792806	794380	Reverse	SYC_RS03825	PCC6311_pg0837	792810	794384	Reverse	PCC7943_pg0837	792810	794384	Reverse	UTEX2973_pg0831	787038	788612	Reverse	M744_RS12155	M744_12755	UTEX3055_pg0903	822597	824171	Reverse	UTEX3055_RS01540	2739140229		Radical SAM superfamily enzyme YgiQ, UPF0313 family			COG1032	R	General function prediction only	essential	non-essential	No	No	No	No	No	No
994	CDS	chromosome	PCC7942_pg0838	794455	795048	Reverse	SYNPCC7942_RS04140	Synpcc7942_0800	637799216	PCC6301_pg0838	794451	795044	Reverse	SYC_RS03820	PCC6311_pg0838	794455	795048	Reverse	PCC7943_pg0838	794455	795048	Reverse	UTEX2973_pg0832	788683	789276	Reverse	M744_RS12150	M744_12750	UTEX3055_pg0904	824242	824835	Reverse	UTEX3055_RS01535	2739140228	cpcT	CpeT/CpcT family DUF1001				Y	Not in COGs	beneficial		No	No	No	No	No	No
995	CDS	chromosome	PCC7942_pg0839	795207	795812	Forward	SYNPCC7942_RS04145	Synpcc7942_0801	637799217	PCC6301_pg0839	795203	795808	Forward	SYC_RS03815	PCC6311_pg0839	795207	795812	Forward	PCC7943_pg0839	795207	795812	Forward	UTEX2973_pg0833	789435	790040	Forward	M744_RS12145	M744_12745	UTEX3055_pg0905	824994	825599	Forward	UTEX3055_RS01530	2739140227	sodB	superoxide dismutase, Fe-Mn family			COG0605	P	Inorganic ion transport and metabolism	essential	non-essential	No	No	No	No	No	No
996	CDS	chromosome	PCC7942_pg0840	795917	796504	Forward	SYNPCC7942_RS04150	Synpcc7942_0802	637799218	PCC6301_pg0840	795913	796500	Forward	SYC_RS03810	PCC6311_pg0840	795917	796504	Forward	PCC7943_pg0840	795917	796504	Forward	UTEX2973_pg0834	790145	790732	Forward	M744_RS12140	M744_12740	UTEX3055_pg0906	825704	826291	Forward	UTEX3055_RS01525	2739140226		allophycocyanin alpha chain-like protein				Y	Not in COGs	non-essential		No	No	No	No	No	No
997	CDS	chromosome	PCC7942_pg0841	796507	797289	Reverse	SYNPCC7942_RS04155	Synpcc7942_0803	637799220	PCC6301_pg0841	796503	797285	Reverse	SYC_RS03805	PCC6311_pg0841	796507	797289	Reverse	PCC7943_pg0841	796507	797289	Reverse	UTEX2973_pg0835	790735	791517	Reverse	M744_RS12135	M744_12735	UTEX3055_pg0907	826294	827076	Reverse	UTEX3055_RS01520	2739140225		ABC-2 type transport system permease protein			COG3694	R	General function prediction only	non-essential		No	No	No	No	No	No
998	CDS	chromosome	PCC7942_pg0842	797288	798349	Forward	SYNPCC7942_RS04160	Synpcc7942_0804	637799221	PCC6301_pg0842	797284	798345	Forward	SYC_RS03800	PCC6311_pg0842	797288	798349	Forward	PCC7943_pg0842	797288	798349	Forward	UTEX2973_pg0836	791516	792577	Forward	M744_RS12130	M744_12730	UTEX3055_pg0908	827075	828136	Forward	UTEX3055_RS01515	2739140224	pdxA	4-hydroxythreonine-4-phosphate dehydrogenase PdxA			COG1995	H	Coenzyme transport and metabolism	essential	non-essential	Yes	No	No	No	No	No
999	CDS	chromosome	PCC7942_pg0843	798349	799095	Forward	SYNPCC7942_RS04165	Synpcc7942_0805	637799222	PCC6301_pg0843	798345	799091	Forward	SYC_RS03795	PCC6311_pg0843	798349	799095	Forward	PCC7943_pg0843	798349	799095	Forward	UTEX2973_pg0837	792577	793323	Forward	M744_RS12125	M744_12725	UTEX3055_pg0909	828136	828882	Forward	UTEX3055_RS01510	2739140223		MBL fold metallo-hydrolase			COG2220	G	Carbohydrate transport and metabolism	non-essential		Yes	No	No	No	No	No
1000	CDS	chromosome	PCC7942_pg0844	799095	799826	Forward	SYNPCC7942_RS04170	Synpcc7942_0806	637799223	PCC6301_pg0844	799091	799822	Forward	SYC_RS03790	PCC6311_pg0844	799095	799826	Forward	PCC7943_pg0844	799095	799826	Forward	UTEX2973_pg0838	793323	794054	Forward	M744_RS12120	M744_12720	UTEX3055_pg0910	828882	829613	Forward	UTEX3055_RS01505	2739140222		16S rRNA uracil1498-N3-methyltransferase			COG1385	J	Translation, ribosomal structure and biogenesis	non-essential		Yes	Yes	No	No	No	No
1001	CDS	chromosome	PCC7942_pg0845	799840	800679	Forward	SYNPCC7942_RS04175	Synpcc7942_0807	637799224	PCC6301_pg0845	799836	800675	Forward	SYC_RS03785	PCC6311_pg0845	799840	800679	Forward	PCC7943_pg0845	799840	800679	Forward	UTEX2973_pg0839	794068	794907	Forward	M744_RS12115	M744_12715	UTEX3055_pg0911	829627	830478	Forward	UTEX3055_RS01500	2739140221		Rpn family recombination-promoting nuclease/putative transposase			COG5464	L	Replication, recombination and repair	non-essential		No	No	No	No	No	No
1002	CDS	chromosome	PCC7942_pg0846	800851	802980	Reverse	SYNPCC7942_RS04180	Synpcc7942_0808	637799225	PCC6301_pg0846	800847	802976	Reverse	SYC_RS03780	PCC6311_pg0846	800851	802980	Reverse	PCC7943_pg0846	800851	802980	Reverse	UTEX2973_pg0840	795079	797208	Reverse	M744_RS12110	M744_12710	UTEX3055_pg0912	830650	832779	Reverse	UTEX3055_RS01495	2739140220	sps	HAD family hydrolase			COG0438;COG0561	MHR	Cell wall/membrane/envelope biogenesis;Coenzyme transport and metabolism;General function prediction only	non-essential		No	Yes	No	No	No	No
1003	CDS	chromosome	PCC7942_pg0847	803073	804815	Forward	SYNPCC7942_RS04185	Synpcc7942_0809	637799226	PCC6301_pg0847	803069	804811	Forward	SYC_RS03775	PCC6311_pg0847	803073	804815	Forward	PCC7943_pg0847	803073	804815	Forward	UTEX2973_pg0841	797301	799043	Forward	M744_RS12105	M744_12705	UTEX3055_pg0913	832872	834614	Forward	UTEX3055_RS01490	2739140219		hypothetical protein		annotation prediction, transcriptional evidence, RNAseq evidence	COG1807	M	Cell wall/membrane/envelope biogenesis	non-essential		No	No	No	No	No	No
1004	CDS	chromosome	PCC7942_pg0848	804853	805086	Forward	SYNPCC7942_RS04190	Synpcc7942_0810	637799227	PCC6301_pg0848	804849	805082	Forward	SYC_RS03770	PCC6311_pg0848	804853	805086	Forward	PCC7943_pg0848	804853	805086	Forward	UTEX2973_pg0842	799081	799314	Forward	M744_RS12100	M744_12700	UTEX3055_pg0914	834652	834885	Forward	UTEX3055_RS01485	2739140218		hypothetical protein				Y	Not in COGs	non-essential		No	No	No	No	No	No
1005	CDS	chromosome	PCC7942_pg0849	805186	806769	Forward	SYNPCC7942_RS04195	Synpcc7942_0811	637799228	PCC6301_pg0849	805182	806765	Forward	SYC_RS03765	PCC6311_pg0849	805186	806769	Forward	PCC7943_pg0849	805186	806769	Forward	UTEX2973_pg0843	799414	800997	Forward	M744_RS12095	M744_12695	UTEX3055_pg0915	834985	836568	Forward	UTEX3055_RS01480	2739140217	nha1	sodium/proton antiporter, CPA1 family			COG0025	P	Inorganic ion transport and metabolism	non-essential		No	No	No	No	No	No
1006	CDS	chromosome	PCC7942_pg0850	806893	807813	Forward	SYNPCC7942_RS04200	Synpcc7942_0812	637799229	PCC6301_pg0850	806889	807809	Forward	SYC_RS03760	PCC6311_pg0850	806893	807813	Forward	PCC7943_pg0850	806893	807813	Forward	UTEX2973_pg0844	801121	802041	Forward	M744_RS12090	M744_12690	UTEX3055_pg0916	836692	837612	Forward	UTEX3055_RS01475	2739140216		J domain containing protein	Type IV pilus biogenesis/stability protein PilW; Members of this family are designated PilF and PilW. This outer membrane protein is required both for pilus stability and for pilus function such as adherence to human cells. Members of this family contain copies of the TPR tetratricopeptide repeat domain.		COG2214	K	Transcription	non-essential		No	No	No	No	No	No
1007	CDS	chromosome	PCC7942_pg0851	807839	809101	Forward	SYNPCC7942_RS04205	Synpcc7942_0813	637799230	PCC6301_pg0851	807835	809097	Forward	SYC_RS03755	PCC6311_pg0851	807839	809101	Forward	PCC7943_pg0851	807839	809101	Forward	UTEX2973_pg0845	802067	803329	Forward	M744_RS12085	M744_12685	UTEX3055_pg0917	837638	838900	Forward	UTEX3055_RS01470	2739140215	hisS	ATP phosphoribosyltransferase			COG3705	E	Amino acid transport and metabolism	essential	non-essential	No	No	No	No	No	No
1008	CDS	chromosome	PCC7942_pg0852	809134	809358	Forward	SYNPCC7942_RS04210	Synpcc7942_0814	637799231	PCC6301_pg0852	809130	809354	Forward	SYC_RS03750	PCC6311_pg0852	809134	809358	Forward	PCC7943_pg0852	809134	809358	Forward	UTEX2973_pg0846	803362	803586	Forward	M744_RS12080	M744_12680	UTEX3055_pg0918	838933	839157	Forward	UTEX3055_RS01465	2739140214		ferredoxin-like protein			COG1146	F	Nucleotide transport and metabolism	essential	non-essential	No	No	No	No	No	No
1009	CDS	chromosome	PCC7942_pg0853	809365	810096	Forward	SYNPCC7942_RS04215	Synpcc7942_0815	637799232	PCC6301_pg0853	809361	810092	Forward	SYC_RS03745	PCC6311_pg0853	809365	810096	Forward	PCC7943_pg0853	809365	810096	Forward	UTEX2973_pg0847	803593	804324	Forward	M744_RS12075	M744_12675	UTEX3055_pg0919	839164	839895	Forward	UTEX3055_RS01460	2739140213	livF	ABC transporter ATP-binding protein			COG0410	E	Amino acid transport and metabolism	non-essential		No	No	No	No	No	No
[truncated: 2,194 more rows]
[truncated: 1 more columns]

## Sheet: NZ_CP006471
PG_ID	Feature	UTEX2973_PG_locus	UTEX2973_NCBI_locus	UTEX2973_alias	Minimum	Maximum	Direction	Description
756	CDS	UTEX2973_pg0605	M744_RS00005	M744_00005	32	799	forward	3',5'-cyclic-nucleotide phosphodiesterase
755	CDS	UTEX2973_pg0604	M744_RS00010	M744_00010	950	2170	forward	serine protease
754	CDS	UTEX2973_pg0603	M744_RS00015	M744_00015	2259	2984	forward	ribose-5-phosphate isomerase
[truncated: 2,712 more rows]

## Sheet: NZ_CP006472
PG_ID	Feature	Chromosome	UTEX2973_PG_locus	UTEX2973_NCBI_locus	UTEX2973_alias	Minimum	Maximum	Direction	Description
[truncated: 55 more rows]

[truncated: 3 more sheets: NZ_CP006473, NZ_CP033061, NZ_CP033062]
