# Supplementary material for: Comparative Genomics of Synechococcus elongatus Explains the Phenotypic Diversity of the Strains
Source: mBio. 2022 Apr 27;13(3):e00862-22. doi: 10.1128/mbio.00862-22 (PMC9239245; doi:10.1128/mbio.00862-22)
Supplement: DATA SET S3 [file mbio.00862-22-s0010.xlsx]

## Sheet: Notes
Sheet Name	Description
Annotation Pipeline Comparison	Comparison of Pangenome and NCBI Prokaryotic Genome Annotation Pipeline (PGAP) annotations. The Pangenome annotation adds annotations previously missing from legacy strain annotations and adjusts pseudo gene annotations to indicate complete open reading frames. The attR sites of prophages are annotated as tRNA genes in the PGAP annotations of PCC 7942 and UTEX 3055 and are removed in the pangenom…
16s rRNA Gene Sequence Identity	Percent sequence identity of 16S rRNA genes of S. elongatus strains. The 16S rRNA genes for PCC 11801 and 11802 are partial sequences, and the sequence identity comparisons for those strains are based on the partial sequences.
UTEX 3055 CRISPR Direct Repeats	Direct repeat sequence of the CRISPR array and nucleotide position and sequence of spacers in UTEX 3055 pMAS.
Unique Gene Sets	Legacy strains and UTEX 3055 contain genes unique to each genome set. Genes are arranged by genome position to illustrate unique genes in the same relative genome regions. Highlighted genes indicate genes that are not homologs, but perform similar gene functions in the same relative genome region.
Toxin-Antitoxin Systems	Toxin-Antitoxin Systems (TAS) in S. elongatus with toxin components underlined and orphan genes italicized. Toxin components with alterations in UTEX 3055 are highlighted.
S. elongatus Strain History	Isolation and sequencing history of strains with the documented year of isolation, year the strain entered a culture collection, and the year the sequence was published in GenBank. Versions of the same strain in different culture collections are highlighted. Strain designators for culture collections: PCC = Pasteur Culture Collection, Paris, France; FACHB = Freshwater Algae Culture Collection at …
RpaA Second Site Mutations	Description of the second-site mutations in strains from the LD survival screen of DEC45 (RpaA-Q121).
Strains, Plasmids, and Primers	Table of strains, plasmids, and primer sequences used in this work.

## Sheet: 16S rRNA Gene Sequence Identity
	PCC 6301	PCC 6311	UTEX 2973	PCC 7942	PCC 7943	UTEX 3055	PCC 11801	PCC 11802
PCC 6301	-	100	100	100	100	100	99.4	99
PCC 6311	100	-	100	100	100	100	99.4	99
UTEX 2973	100	100	-	100	100	100	99.4	99
PCC 7942	100	100	100	-	100	100	99.4	99
PCC 7943	100	100	100	100	-	100	99.4	99
UTEX 3055	100	100	100	100	100	-	99.4	99
PCC 11801	99.4	99.4	99.4	99.4	99.4	99.4	-	99.5
PCC 11802	99	99	99	99	99	99	99.5	-

## Sheet: UTEX 3055 CRISPR Direct Repeats
Direct Repeat: GTGTAATTACCCTTGATGCCATTAGGCGTTGATCAC
Position	Spacer
11101	TTACCGGGTCAAGGTTTGGCGCTGGTGGATTTCCA
11172	AGAGACATCTGGGAAGAGAACGGCTGGGACAAAAAAT
11245	GAGAGAGACTTGCTAGAGATTGCAGATAATCTCTA
11316	AGAGGCGGGCCACCAGGGAGGCCAGGAAGGTTAGGG
11388	GCATTCAAGCTAGGAAAAGGCCCCCGCGTCTCAG
11458	CTCAAGACTTGGGCAGTGGATATCGGTGGCCTTTC
11529	GCAAACACAGGCCGTGGCCCTCGCGTGACAGTCCAGT
11603	ACTCAACTTCTCAGTCAAACCCCTACTTTATAGGA
11673	GGGAAGATGACATCGACATTGACGAGTTTGTCAGCC
11745	GAACCCCTAGGACTGCGGTTTAAGCTTCTCAAGTCTC
11818	TTCCAGGCGGTTTGTGCGGCAAGACCGGTGAGAT
11888	TAGCCCTGCATCAGTTCCTCACCCGCAGCTAGGCC
11959	TTATAGAAATGGTAGGCAAATCCTGCCCAAGCTAA
12030	ACTCTCAAGACACGAGGGCCTCCTTATGGAGTTGCT
12102	TTGTTGGGGTCTTTGGGCTTGTGCAGCCCGATCGT
12173	ACGGAATCGCAACTATTCGGTACTAATCGCCGGTG
12244	CCCCAGAAAAGAACACAGGGGGTCGCTCTCCCTCTG
12316	CGCTCAATACCGGCTGCGGTTTGCGGGAAAAACTCAC

## Sheet: Unique Gene Sets
Pangenome Locus	Description	Pangenome Locus	Description
UTEX3055_pg0017	DDE_Tnp_1-associated
UTEX3055_pg0018	Transposase DDE domain protein
UTEX3055_pg0024	hypothetical protein
UTEX3055_pg0025	type II toxin-antitoxin system VapC family toxin
UTEX3055_pg0037	hypothetical protein	PCC7942_pg0033	DUF86 domain protein
		PCC7942_pg0034	nucleotidyltransferase family protein
		PCC7942_pg0035	N-acetylornithine aminotransferase
		PCC7942_pg0036	hypothetical protein
UTEX3055_pg0048	putative transcriptional regulator
UTEX3055_pg0049	BrnT family toxin
		PCC7942_pg0050	type IV pilus assembly protein PilA
UTEX3055_pg0056	hypothetical protein
UTEX3055_pg0057	class I SAM-dependent methyltransferase	PCC7942_pg0054	methyltransferase domain protein
UTEX3055_pg0058	glycosyltransferase family 2 protein	PCC7942_pg0055	glycosyltransferase family 2 protein
		PCC7942_pg0056	cephalosporin hydroxylase
		PCC7942_pg0057	GNAT family N-acetyltransferase
		PCC7942_pg0058	DegT/DnrJ/EryC1/StrS aminotransferase family protein
		PCC7942_pg0059	Class I SAM-dependent methyltransferase
		PCC7942_pg0060	dTDP-4-dehydrorhamnose 3,5-epimerase
		PCC7942_pg0061	hypothetical protein
		PCC7942_pg0062	hypothetical protein
		PCC7942_pg0063	CDP-glucose 4,6-dehydratase
		PCC7942_pg0064	glucose-1-phosphate cytidylyltransferase
UTEX3055_pg0100	hypothetical protein	PCC7942_pg0106	ankyrin-repeat containing protein
UTEX3055_pg0101	Protein of unknown function DUF2283	PCC7942_pg0107	hypothetical protein
UTEX3055_pg0102	hypothetical protein
UTEX3055_pg0115	SMI1-KNR4 cell-wall	PCC7942_pg0120	hypothetical protein
UTEX3055_pg0181	DUF4433 domain protein	PCC7942_pg0186	DUF4435 domain protein
UTEX3055_pg0182	O-acetyl-ADP-ribose deacetylase regulator of RNase III, contains Macro domain	PCC7942_pg0187	AAA family ATPase
UTEX3055_pg0544	protein of unknown function DUF4433	PCC7942_pg0549	hypothetical protein
UTEX3055_pg0545	hypothetical protein
UTEX3055_pg0801	hypothetical protein	PCC7942_pg0676	trypsin-like peptidase domain protein
UTEX3055_pg0802	hypothetical protein
		PCC7942_pg0822	hypothetical protein
		PCC7942_pg0831	PspA/IM30 family protein
		PCC7942_pg0911	addiction module toxin HicA family
UTEX3055_pg0929	hypothetical protein
UTEX3055_pg0930	hypothetical protein
UTEX3055_pg0931	AbrB family transcriptional regulator
UTEX3055_pg0934	Protein of unknown function DUF2281
UTEX3055_pg0935	component of toxin-antitoxin system PIN domain
UTEX3055_pg0963	transposase
UTEX3055_pg0985	KTSC domain protein	PCC7942_pg0914	hypothetical protein
UTEX3055_pg0986	hypothetical protein DUF2188
UTEX3055_pg1019	hypothetical protein	PCC7942_pg0947	hypothetical protein
UTEX3055_pg1020	hypothetical protein	PCC7942_pg0948	hypothetical protein
UTEX3055_pg1021	hypothetical protein	PCC7942_pg0949	hypothetical protein
UTEX3055_pg1022	hypothetical protein	PCC7942_pg0950	hypothetical protein
UTEX3055_pg1023	hypothetical protein	PCC7942_pg0951	hypothetical protein
		PCC7942_pg1019	UDPglucose 6-dehydrogenase
UTEX3055_pg1147	Protein of unknown function DUF1524
		PCC7942_pg1113	DUF4351 domain protein
UTEX3055_pg1240	hypothetical protein	PCC7942_pg1169	hypothetical protein
UTEX3055_pg1241	hypothetical protein
UTEX3055_pg1242	hypothetical protein
UTEX3055_pg1294	Phage integrase family protein	PCC7942_pg1221	hypothetical protein
UTEX3055_pg1295	Response regulator receiver domain protein	PCC7942_pg1222	hypothetical protein
UTEX3055_pg1296	Phage integrase, N-terminal SAM-like domain	PCC7942_pg1223	phosphorylase
UTEX3055_pg1421	hypothetical protein
UTEX3055_pg1422	VCBS repeat protein	PCC7942_pg1348	VCBS repeat protein
UTEX3055_pg1423	Hemolysin-type calcium-binding repeat protein
		PCC7942_pg1365	hypothetical protein
		PCC7942_pg1397	TIGR03032 family protein
		PCC7942_pg1398	Integrins alpha chain
UTEX3055_pg1499	hypothetical protein
UTEX3055_pg1681	hypothetical protein
UTEX3055_pg1682	hypothetical protein
UTEX3055_pg1804	T5orf172 domain protein	PCC7942_pg1729	hypothetical protein
		PCC7942_pg1776	hypothetical protein
UTEX3055_pg1857	calcium-binding protein
UTEX3055_pg1858	Glycosyltransferase
UTEX3055_pg1859	hypothetical protein
UTEX3055_pg1860	hypothetical protein
UTEX3055_pg1861	hypothetical protein
UTEX3055_pg1862	Ca2 -binding protein, RTX toxin-related
UTEX3055_pg1863	SemiSWEET family sugar transporter
UTEX3055_pg1864	nucleotidyltransferase family protein
UTEX3055_pg1865	DUF86 domain protein
UTEX3055_pg2116	tellurium resistance protein TerD
		PCC7942_pg2051	Peptidase M20D, amidohydrolase
UTEX3055_pg2263	hypothetical protein
UTEX3055_pg2264	hypothetical protein
UTEX3055_pg2265	Type II transport protein GspH
UTEX3055_pg2266	hypothetical protein
UTEX3055_pg2309	hypothetical protein	PCC7942_pg2221	hypothetical protein
UTEX3055_pg2310	hypothetical protein
UTEX3055_pg2311	Rieske [2Fe-2S] domain protein
UTEX3055_pg2312	transcriptional regulator, TetR family	PCC7942_pg2222	Type II toxin-antitoxin system HicA family toxin
UTEX3055_pg2313	type II TA system Phd/YefM family antitoxin
UTEX3055_pg2314	Txe/YoeB family addiction module toxin	PCC7942_pg2223	glutathione S-transferase
UTEX3055_pg2315	gamma-glutamylcyclotransferase
UTEX3055_pg2316	MFS transporter
UTEX3055_pg2317	Ubiquinone biosynthesis protein Coq4	PCC7942_pg2224	cytidine deaminase
UTEX3055_pg2318	hypothetical protein
UTEX3055_pg2319	transcriptional regulator, TetR family
UTEX3055_pg2452	hypothetical protein
UTEX3055_pg2453	hypothetical protein
UTEX3055_pg2464	hypothetical protein
UTEX3055_pg2466	hypothetical protein
UTEX3055_pg2467	PhnD/SsuA/transferrin family substrate-binding protein
UTEX3055_pg2469	Endonuclease YncB, thermonuclease family
UTEX3055_pg2470	hypothetical protein
UTEX3055_pg2471	OmpA family protein
UTEX3055_pg2472	hypothetical protein
UTEX3055_pg2473	Uncharacterized membrane protein YeaQ/YmgE
UTEX3055_pg2474	Peptidoglycan/xylan/chitin deacetylase, PgdA/CDA1
UTEX3055_pg2475	hypothetical protein
UTEX3055_pg2476	hypothetical protein
UTEX3055_pg2477	hypothetical protein
UTEX3055_pg2478	hypothetical protein
UTEX3055_pg2479	hypothetical protein
UTEX3055_pg2480	hypothetical protein
UTEX3055_pg2481	hypothetical protein
UTEX3055_pg2599	DUF4935 domain protein	PCC7942_pg2485	oxidoreductase
		PCC7942_pg2486	ATP-binding protein
		PCC7942_pg2555	hypothetical protein
		PCC7942_pg2556	DNA-cytosine methyltransferase
UTEX3055_pg2687	Uncharacterized conserved protein, contains HEPNdomain
UTEX3055_pg2688	nucleotidyltransferase domain protein
UTEX3055_pgB028	hypothetical protein	PCC7942_pgB028	DUF4062 domain-containing protein
UTEX3055_pgB030	DUF3854 domain-containing protein
UTEX3055_pgB031	cation diffusion facilitator family transporter
UTEX3055_pgB032	MBL fold metallo-hydrolase
UTEX3055_pgB033	aliphatic sulfonate ABC transporter substrate-binding protein
UTEX3055_pgB034	FMNH2-dependent alkanesulfonate monooxygenase
UTEX3055_pgB035	ABC transporter permease subunit
UTEX3055_pgB036	ATP-binding cassette domain-containing protein
UTEX3055_pgB037	arylsulfatase
UTEX3055_pgB038	methyltransferase domain-containing protein
UTEX3055_pgB039	anaerobic sulfatase maturase
UTEX3055_pgB040	aliphatic sulfonate ABC transporter substrate-binding protein
UTEX3055_pgB041	aliphatic sulfonate ABC transporter substrate-binding protein
UTEX3055_pgB042	ABC transporter permease subunit
UTEX3055_pgB043	ATP-binding cassette domain-containing protein
UTEX3055_pgB044	methyltransferase domain-containing protein
UTEX3055_pgB045	monooxygenase
UTEX3055_pgB046	hypothetical protein
UTEX3055_pgB047	hypothetical protein
UTEX3055_pgB048	hypothetical protein
UTEX3055_pgB049	hypothetical protein
UTEX3055_pgB050	DUF1738 domain-containing protein
UTEX3055_pgB051	hypothetical protein
UTEX3055_pgB052	type II toxin-antitoxin system RelE/ParE family toxin
UTEX3055_pgB053	DNA-binding transcriptional regulator
UTEX3055_pgB054	hypothetical protein
UTEX3055_pgB055	ParA family protein
UTEX3055_pgB056	tyrosine-type recombinase/integrase
UTEX3055_pgB057	Abi family protein
UTEX3055_pgB058	ParA family protein
UTEX3055_pgB059	hypothetical protein
UTEX3055_pgB060	restriction endonuclease
UTEX3055_pgB061	DUF3387 domain-containing protein
UTEX3055_pgB062	hypothetical protein
UTEX3055_pgB063	ATP-binding protein
UTEX3055_pgB064	recombinase family protein
UTEX3055_pgB065	DUF1353 domain-containing protein
UTEX3055_pgB066	hypothetical protein
UTEX3055_pgB067	thermonuclease family protein
UTEX3055_pgB068	hypothetical protein
UTEX3055_pgB069	hypothetical protein
UTEX3055_pgB070	ATP-binding protein
UTEX3055_pgB071	metal-dependent hydrolase
UTEX3055_pgB072	DUF87 domain-containing protein
UTEX3055_pgB073	hypothetical protein
UTEX3055_pgB074	BrnT family toxin
UTEX3055_pgB075	BrnA antitoxin family protein
UTEX3055_pgB076	metal ABC transporter permease
UTEX3055_pgB077	metal ABC transporter ATP-binding protein
UTEX3055_pgB078	metal ABC transporter substrate-binding protein
UTEX3055_pgB079	cadmium-translocating P-type ATPase
UTEX3055_pgB080	HEAT repeat domain-containing protein
UTEX3055_pgB082	hypothetical protein	PCC7942_pgB031	hypothetical protein
		PCC7942_pgB033	DUF1254 domain-containing protein
		PCC7942_pgB034	hypothetical protein
		PCC7942_pgB035	hypothetical protein
		PCC7942_pgB036	hypothetical protein
		PCC7942_pgB037	hypothetical protein
		PCC7942_pgB038	BrnT family toxin
		PCC7942_pgB039	hypothetical protein
		PCC7942_pgB040	DUF2442 domain-containing protein
		PCC7942_pgB041	DUF4351 domain-containing protein
		PCC7942_pgB042	NAD(P)-dependent alcohol dehydrogenase
		PCC7942_pgB043	DJ-1/PfpI family protein
		PCC7942_pgB044	GAF domain-containing protein
UTEX3055_pgB086	DUF305 domain-containing protein
UTEX3055_pgB087	MFS transporter
UTEX3055_pgB095	HEPN domain-containing protein	PCC7942_pgB053	type II toxin-antitoxin system PemK/MazF family toxin
UTEX3055_pgB096	nucleotidyltransferase domain-containing protein	PCC7942_pgB054	hypothetical protein
		PCC7942_pgB055	hypothetical protein
UTEX3055_pgD001	cas1
UTEX3055_pgD002	cas2
UTEX3055_pgD003	CRISPR array
UTEX3055_pgD004	recombinase family protein
UTEX3055_pgD005	hypothetical protein
UTEX3055_pgD006	type II toxin-antitoxin system VapC family toxin
UTEX3055_pgD007	hypothetical protein
UTEX3055_pgD008	DUF4351 domain-containing protein
UTEX3055_pgD009	DUF4351 domain-containing protein
UTEX3055_pgD010	hypothetical protein
UTEX3055_pgD011	translesion error-prone DNA polymerase V autoproteolytic subunit
UTEX3055_pgD012	DUF433 domain-containing protein
UTEX3055_pgD013	DUF2281 domain-containing protein
UTEX3055_pgD014	type II toxin-antitoxin system PemK/MazF family toxin
UTEX3055_pgD015	recombinase family protein
UTEX3055_pgD016	hypothetical protein
UTEX3055_pgD017	hypothetical protein
UTEX3055_pgD018	chromosome partitioning protein ParB
UTEX3055_pgD019	ParA family protein
UTEX3055_pgD020	WYL domain-containing protein
UTEX3055_pgD021	cas6
UTEX3055_pgD022	cas3
UTEX3055_pgD023	cas8a1
UTEX3055_pgD024	cas7i
UTEX3055_pgD025	cas5

## Sheet: Toxin-Antitoxin Systems
Pangenome ID	Description	Found in
24	hypothetical protein	UTEX 3055
25	hypothetical protein	UTEX 3055
37	DUF86 domain-containing protein	Legacy Strains
38	nucleotidyltransferase family protein	Legacy Strains
52	putative transcriptional regulator	UTEX 3055
53	BrnT family toxin	UTEX 3055
135	SMI1-KNR4 cell-wall	UTEX 3055
202	DUF4435 domain-containing protein	Legacy Strains
203	AAA family ATPase	Legacy Strains
300	nucleotidyl transferase	All
301	DUF86 domain-containing protein	All
332	addiction module component	All
333	type II toxin-antitoxin system RelE/ParE family toxin	All
441	hypothetical protein	All
442	Ribonuclease toxin, BrnT, of type II toxin-antitoxin system	All
533	hypothetical protein	All
571	hypothetical protein	UTEX 3055
572	Uncharacterized conserved protein, DUF433 family	UTEX 3055
1024	Protein of unknown function DUF2281	UTEX 3055
1025	PIN domain nuclease, a component of toxin-antitoxin system PIN domain	UTEX 3055
1073	addiction module toxin HicA family	Legacy Strains
1074	type II toxin-antitoxin system HicB family antitoxin	All
1443	PIN domain-containing protein	All
1444	prevent-host-death family protein	All
1447	toxin YoeB	All
1448	antitoxin YefM	All
1454	tRNAfMet-specific endonuclease VapC	All
1987	hypothetical protein	UTEX 3055
1988	Uncharacterized conserved protein, contains HEPNdomain	UTEX 3055
2436	Type II toxin-antitoxin system HicA family toxin	All
2443	prevent-host-death family protein	UTEX 3055
2444	toxin-antitoxin system, toxin component, Txe/YoeB family	UTEX 3055
2656	addiction module antidote protein, HigA family	All
2731	hypothetical protein	UTEX 3055
2973	hypothetical protein	All
2974	type II toxin-antitoxin system VapC family toxin	All
2995	BrnT family toxin	All
2996	conserved hypothetical protein	All
3023	type II toxin-antitoxin system RelE/ParE family toxin	UTEX 3055
3024	DNA-binding transcriptional regulator	UTEX 3055
3045	BrnT family toxin	UTEX 3055
3046	BrnA antitoxin family protein	UTEX 3055
3062	BrnT family toxin	Legacy Strains
3063	hypothetical protein	Legacy Strains
3079	type II toxin-antitoxin system PemK/MazF family toxin	Legacy Strains
3082	HEPN domain-containing protein	UTEX 3055
3083	nucleotidyltransferase domain-containing protein	UTEX 3055
3094	type II toxin-antitoxin system VapC family toxin	UTEX 3055
3100	DUF433 domain-containing protein	UTEX 3055
3102	type II toxin-antitoxin system PemK/MazF family toxin	UTEX 3055

## Sheet: S. elongatus Strain History
Strain			Isolation Location	Isolation Year	Archive Year	Sequence Submission
PCC 6301			Waller Creek, Texas, USA	1952	1963	2004 & 2021
	FACHB-242				-	2020
PCC 6311			California, USA	1963	1963	2021
PCC 7942			California, USA	1973	1979	2005
	AMC06		California, USA		1988	2019*
		FACHB-805	California, USA		-	2020
PCC 7943			Unknown	Unknown	1979	2021
FACHB-1061			China	2007	-	2020
UTEX 2973			UTEX 625 (PCC 6301)	2011	2012	2013
UTEX 3055			Waller Creek, Texas, USA	2013	2018	2018

## Sheet: RpaA Second Site Mutations
Strain	Position	Mutation (WT→Mutant)	Annotation	Gene
DEC81	1964584	+C	labA 207 (+C)	labA
DEC82	2608054	G→A	ClpX E176K	clpX
DEC83	2608712	G→A	ClpX R395Q	clpX
DEC84	93369	G→A	rpaA -30 G→A	rpaA
DEC85	1964786	G→C	LabA E125D	labA
DEC86	1964598	T→G	LabA F63V	labA
DEC87	1964593	G→A	LabA R61Q	labA
DEC88	2608157	(GGAAGCTCAACGCGGCATCATCTACTCGA) → 2(..)	clpX 629 (+20 nt)	clpX
DEC89	1219459	+T	lap 722 (+T)	lap
				(leucyl aminopeptidase)
DEC90	2608214	C→T	ClpX S229L	clpX

## Sheet: Strains, Plasmids, and Primers
Strain	Genotype	Source
AMC06	WT S. elongatus PCC 7942	Lab collection
AMC18	WT S. elongatus PCC 6301	Lab collection
AMC2388	WT S. elongatus UTEX 3055	Lab collection
AMC2142	PCC 7942 with a 50kb deletion of the prophage	(46)
AMC2301 (D1K3)	AMC06 / Δprophage::Km	This work
AMC2343	AMC06 / ΔDs7::Km	This work
AMC2366	AMC06 / NS1-riboB-Synpcc7942_0766	This work
AMC2368	AMC06 / NS1-riboF-Synpcc7942_0766	This work
AMC2370	AMC06 / NS1-riboB-Synpcc7942_0765	This work
AMC2372	AMC06 / NS1-riboF-Synpcc7942_0765	This work
AMC2344	AMC06 / ΔSynpcc7942_0761::Km	This work
AMC2346	AMC06 / ΔSynpcc7942_0762::Km	This work
AMC2399	AMC06 / ΔSynpcc7942_0757::Km	This work
AMC2410	AMC06 /ΔSynpcc7942_0760::Km	This work
AMC2412	AMC06 / ΔSynpcc7942_0759::Km	This work
D1K3 + Ds7	D1K3 / NS1-PconII::Ds7	This work
D1K3 +0759-0760	D1K3 / NS1-PconII::0759-0760	This work
Synpcc7942_0756:Tn5	Tn5 21-F10 in AMC06	This work
UTEX3055_pg2266:Tn5	pKMW7 Tn5 in UTEX3055_pg2266	This work
ΔnPT	AMC2388 / ΔUTEX3055_pg2263-2266::Km	This work
ΔnPT + pg_2266	ΔnPT / NS1-Ptrc::UTEX3055_pg2266	This work
ΔnPT + pg_2265-6	ΔnPT / NS1-Ptrc::UTEX3055_pg2265-2266	This work
ΔnPT + pg_2264-6	ΔnPT / NS1-Ptrc::UTEX3055_pg2264-2266	This work
ΔnPT + pg_2263-6	ΔnPT / NS1-Ptrc::UTEX3055_pg2263-2266	This work
AMC541	AMC06 / NS2-PkaiBC::luc	Lab collection
AMC704	AMC541 / ΔkaiC	Lab collection
ΔrpaA	rpaA::Gm / NSII-PkaiBC::luc	(66)
AMC2609	rpaA(G362->A) / NS1I-PkaiBC::luc	(66)
AMC2610	rpaA(G11->T) / NS1I-PkaiBC::luc	This work
AMC2611	rpaA(G11->T; G362->A) / NS1I-PkaiBC::luc	This work
AM4523	Deletion construct containing rpaA::Gm flanked by S. elongatus gDNA	This work
AM5643	CRISPR edited rpaA(G362->A; R121Q)	This work
AM5644	CRISPR edited rpaA(G11->T; R4L)	This work
AM5652	CRISPR edited rpaA(G362->A & G11->T; R4L & R121Q)	This work
Plasmid	Description	Source
pAM4998	Deletion vector to replace PCC 7942 prophage with Km	This work
pAM5013	Tagging vector to add sucrose sensitivity to NS3 within PCC 7942 prophage	This work
pAM5113	Deletion vector to replace Ds7 with Km	This work
pAM5114	Deletion vector to replace Synpcc7942_0762 with Km	This work
pAM5124	Deletion vector to replace Synpcc7942_0761 with Km	This work
pAM5194	Deletion vector to replace Synpcc7942_0757 with Km	This work
pAM5195	Deletion vector to replace Synpcc7942_0759 with Km	This work
pAM5196	Deletion vector to replace Synpcc7942_0760 with Km	This work
pAM5198	riboB-Synpcc7942_0766 expressed from NS1	This work
pAM5199	riboF-Synpcc7942_0766 expressed from NS1	This work
pAM5206	riboB-Synpcc7942_0765 expressed from NS1	This work
pAM5207	riboF-Synpcc7942_0765 expressed from NS1	This work
pAM5259	PconII-Ds7 expressed from NS1	This work
pAM5260	PconII-Synpcc7942_0759-0760 expressed from NS1	This work
pMA04	DH5a; deltanLPS plasmid	This work
pMA06	Ptrc::UTEX3055_pg2266 expressed from NS1	This work
pMA07	Ptrc::UTEX3055_pg2265-2266 expressed from NS1	This work
pMA08	Ptrc::UTEX3055_pg2264-2266 expressed from NS1	This work
pMA09	Ptrc::UTEX3055_pg2263-2266 expressed from NS1	This work
pDE32	pSL2680 with gRNA targetting rpaA and HDR encoding rpaA(G362->A; R121Q)	This work
pDE33	pSL2680 with gRNA targetting rpaA and HDR encoding rpaA(G11->T; R4L)	This work
pDE36	pSL2680 with gRNA targeting rpaA and HDR encoding rpaA (G11->T)	This work
pDE44	pSL2680 with gRNA targetting rpaA and HDR encoding rpaA(G362->A & G11->T; R4L & R121Q)	This work
Primer	Description and Sequence	Source
Phage F1	CGCAAGTTAGGCGCTGATATCAAGC	This work
	Forward primer annealing upstream of attL site of PCC 7942 Prophage
Phage R1	GCGATTTTGGCCCCTACGAC	This work
	Reverse primer annealing downstream of attR site of PCC 7942 Prophage
Phage F2	GTACAACACTCACCTGGCAC	This work
	Forward primer annealing upstream of attR site of PCC 7942 Prophage
Phage R2	GCACAGAAATCGGCAGGCGAC	This work
	Reverse primer annealing downstream of attL site of PCC 7942 Prophage
