# Supplementary material for: Comparative Genomics of Synechococcus elongatus Explains the Phenotypic Diversity of the Strains
Source: mBio. 2022 Apr 27;13(3):e00862-22. doi: 10.1128/mbio.00862-22 (PMC9239245; doi:10.1128/mbio.00862-22)
Supplement: DATA SET S2 [file mbio.00862-22-s0002.xlsx]

## Sheet: All_data
		SNP or Gap Position		Nucleotide or gap at the position						Amino Acid at the position for SNPs in coding regions
ID	Chromosome	PCC 7942 Position	UTEX 3055 Position	PCC 7942	PCC 6301	PCC 6311	PCC 7943	UTEX 2973	UTEX 3055	PCC 7942	PCC 6301	PCC 6311	PCC 7943	UTEX 2973	UTEX 3055
1	chr	187	187	t	t	t	t	t	c	N	N	N	N	N	N
2	chr	296	296	g	g	g	g	g	a	V	V	V	V	V	I
3	chr	343	343	t	t	t	t	t	c	D	D	D	D	D	D
4	chr	409	409	g	g	g	g	g	a	L	L	L	L	L	L
5	chr	598	598	a	a	a	a	a	c	V	V	V	V	V	V
6	chr	655	655	a	a	a	a	a	g	K	K	K	K	K	K
7	chr	772	772	t	t	t	t	t	c	L	L	L	L	L	L
8	chr	787	787	t	t	t	t	t	c	G	G	G	G	G	G
9	chr	820	820	a	a	a	a	a	g	L	L	L	L	L	L
10	chr	856	856	c	c	c	c	c	t	Y	Y	Y	Y	Y	Y
11	chr	931	931	g	g	g	g	g	a	R	R	R	R	R	R
12	chr	1021	1021	g	g	g	g	g	a	Q	Q	Q	Q	Q	Q
13	chr	1084	1084	c	c	c	c	c	t	A	A	A	A	A	A
14	chr	1117	1117	a	a	a	a	a	g	K	K	K	K	K	K
15	chr	1580	1580	g	g	g	g	g	a	V	V	V	V	V	I
16	chr	1735	1735	g	g	g	g	g	t	A	A	A	A	A	A
17	chr	1741	1741	c	c	c	c	c	g	L	L	L	L	L	L
18	chr	1751	1751	a	a	a	a	a	g	T	T	T	T	T	A
19	chr	1753	1753	g	g	g	g	g	c	T	T	T	T	T	A
20	chr	1756	1756	g	g	g	g	g	a	L	L	L	L	L	L
21	chr	1774	1774	a	a	a	a	a	g	G	G	G	G	G	G
22	chr	1775	1775	t	t	t	t	t	c	L	L	L	L	L	L
23	chr	1780	1780	g	g	g	g	g	c	T	T	T	T	T	T
24	chr	1783	1783	a	a	a	a	a	g	E	E	E	E	E	E
25	chr	1786	1786	g	g	g	g	g	a	A	A	A	A	A	A
26	chr	1789	1789	t	t	t	t	t	c	V	V	V	V	V	V
27	chr	1792	1792	t	t	t	t	t	a	A	A	A	A	A	A
28	chr	1795	1795	t	t	t	t	t	a	G	G	G	G	G	G
29	chr	1801	1801	a	a	a	a	a	g	E	E	E	E	E	E
30	chr	1807	1807	c	c	c	c	c	t	D	D	D	D	D	D
31	chr	1819	1819	g	g	g	g	g	c	L	L	L	L	L	L
32	chr	1825	1825	c	c	c	c	c	a	G	G	G	G	G	G
33	chr	1829	1829	c	c	c	c	c	t	L	L	L	L	L	L
34	chr	1834	1834	c	c	c	c	c	g	R	R	R	R	R	R
35	chr	1843	1843	g	g	g	g	g	a	A	A	A	A	A	A
36	chr	1844	1844	c	c	c	c	c	a	R	R	R	R	R	R
37	chr	1846	1846	c	c	c	c	c	g	R	R	R	R	R	R
38	chr	1855	1855	g	g	g	g	g	a	K	K	K	K	K	K
39	chr	1858	1858	a	a	a	a	a	g	Q	Q	Q	Q	Q	Q
40	chr	1873	1873	a	a	a	a	a	g	Q	Q	Q	Q	Q	Q
41	chr	1882	1882	g	g	g	g	g	a	K	K	K	K	K	K
42	chr	1885	1885	c	c	c	c	c	g	V	V	V	V	V	V
43	chr	1894	1894	a	a	a	a	a	g	Q	Q	Q	Q	Q	Q
44	chr	1897	1897	g	g	g	g	g	t	A	A	A	A	A	A
45	chr	1906	1906	a	a	a	a	a	g	V	V	V	V	V	V
46	chr	1909	1909	a	a	a	a	a	g	L	L	L	L	L	L
47	chr	1915	1915	a	a	a	a	a	g	Q	Q	Q	Q	Q	Q
48	chr	1930	1930	g	g	g	g	g	c	R	R	R	R	R	R
49	chr	1933	1933	g	g	g	g	g	a	E	E	E	E	E	E
50	chr	1938	1938	t	t	t	t	t	c	V	V	V	V	V	A
51	chr	1939	1939	c	c	c	c	c	g	V	V	V	V	V	A
52	chr	1966	1966	c	c	c	c	c	t	A	A	A	A	A	A
53	chr	1972	1972	a	a	a	a	a	t	P	P	P	P	P	P
54	chr	1985	1985	g	g	g	g	g	a	A	A	A	A	A	T
55	chr	2001	2001	a	a	a	a	a	g	E	E	E	E	E	G
56	chr	2380	2380	t	t	t	t	t	c	L	L	L	L	L	P
57	chr	2519	2519	t	t	t	t	t	c	G	G	G	G	G	G
58	chr	2636	2636	a	a	a	a	a	g	G	G	G	G	G	G
59	chr	2642	2642	c	c	c	c	c	t	S	S	S	S	S	S
60	chr	2663	2663	c	c	c	c	c	t	G	G	G	G	G	G
61	chr	2882	2882	t	t	t	t	t	c	D	D	D	D	D	D
62	chr	2894	2894	g	g	g	g	g	a	A	A	A	A	A	A
63	chr	2918	2918	c	c	c	c	c	t	L	L	L	L	L	L
64	chr	2990	2990	t	t	t	t	t	c	G	G	G	G	G	G
65	chr	3125	3125	a	a	a	a	a	g	E	E	E	E	E	E
66	chr	3137	3137	c	c	c	c	c	t	F	F	F	F	F	F
67	chr	3143	3143	t	t	t	t	t	g	A	A	A	A	A	A
68	chr	3146	3146	a	a	a	a	a	g	A	A	A	A	A	A
69	chr	3152	3152	t	t	t	t	t	a	G	G	G	G	G	G
70	chr	3167	3167	a	a	a	a	a	g	L	L	L	L	L	L
71	chr	3173	3173	c	c	c	c	c	g	D	D	D	D	D	E
72	chr	3227	3227	g	g	g	g	g	a	E	E	E	E	E	E
73	chr	3272	3272	t	t	t	t	t	c	I	I	I	I	I	I
74	chr	3275	3275	c	c	c	c	c	t	P	P	P	P	P	P
75	chr	3284	3284	c	c	c	c	c	t	A	A	A	A	A	A
76	chr	3287	3287	c	c	c	c	c	t	L	L	L	L	L	L
77	chr	3290	3290	c	c	c	c	c	t	S	S	S	S	S	S
78	chr	3308	3308	t	t	t	t	t	c	Y	Y	Y	Y	Y	Y
79	chr	3317	3317	a	a	a	a	a	g	Q	Q	Q	Q	Q	Q
80	chr	3318	3318	c	c	c	c	c	a	L	L	L	L	L	I
81	chr	3329	3329	a	a	a	a	a	g	E	E	E	E	E	E
82	chr	3335	3335	t	t	t	t	t	c	P	P	P	P	P	P
83	chr	3338	3338	t	t	t	t	t	c	A	A	A	A	A	A
84	chr	3344	3344	t	t	t	t	t	c	A	A	A	A	A	A
85	chr	3348	3348	c	c	c	c	c	a	Q	Q	Q	Q	Q	K
86	chr	3350	3350	g	g	g	g	g	a	Q	Q	Q	Q	Q	K
87	chr	3353	3353	t	t	t	t	t	g	A	A	A	A	A	A
88	chr	3359	3359	g	g	g	g	g	a	Q	Q	Q	Q	Q	Q
89	chr	3371	3371	t	t	t	t	t	c	D	D	D	D	D	D
90	chr	3374	3374	g	g	g	g	g	a	Q	Q	Q	Q	Q	Q
91	chr	3375	3375	c	c	c	c	c	a	L	L	L	L	L	I
92	chr	3380	3380	g	g	g	g	g	t	P	P	P	P	P	P
93	chr	3383	3383	a	a	a	a	a	c	A	A	A	A	A	A
94	chr	3386	3386	t	t	t	t	t	g	A	A	A	A	A	A
95	chr	3389	3389	c	c	c	c	c	t	T	T	T	T	T	T
96	chr	3391	3391	a	a	a	a	a	c	E	E	E	E	E	A
97	chr	3393	3393	g	g	g	g	g	a	V	V	V	V	V	T
98	chr	3394	3394	t	t	t	t	t	c	V	V	V	V	V	T
99	chr	3395	3395	t	t	t	t	t	g	V	V	V	V	V	T
100	chr	3401	3401	t	t	t	t	t	c	C	C	C	C	C	C
101	chr	3404	3404	t	t	t	t	t	c	G	G	G	G	G	G
102	chr	3455	3455	c	c	c	c	c	t	I	I	I	I	I	I
103	chr	3584	3584	c	c	c	c	c	g	T	T	T	T	T	T
104	chr	3677	3677	g	g	g	g	g	t	A	A	A	A	A	A
105	chr	3701	3701	t	t	t	t	t	g	G	G	G	G	G	G
106	chr	3710	3710	g	g	g	g	g	c	P	P	P	P	P	P
107	chr	3716	3716	t	t	t	t	t	c	A	A	A	A	A	A
108	chr	3776	3776	g	g	g	g	g	t	A	A	A	A	A	A
109	chr	3833	3833	c	c	c	c	c	t	G	G	G	G	G	G
110	chr	3989	3989	t	t	t	t	t	g	L	L	L	L	L	L
111	chr	4181	4181	c	c	c	c	c	t	G	G	G	G	G	G
112	chr	4187	4187	t	t	t	t	t	g	A	A	A	A	A	A
113	chr	4295	4295	g	g	g	g	g	a	A	A	A	A	A	A
114	chr	4301	4301	c	c	c	c	c	t	I	I	I	I	I	I
115	chr	4333	4333	t	t	t	t	t	c	V	V	V	V	V	A
116	chr	4355	4355	a	a	a	a	a	g	A	A	A	A	A	A
117	chr	4403	4403	t	t	t	t	t	g	D	D	D	D	D	E
118	chr	4419	4419	g	g	g	g	g	a	A	A	A	A	A	T
119	chr	4643	4643	c	c	c	c	c	t	G	G	G	G	G	G
120	chr	4766	4766	t	t	t	t	t	g	S	S	S	S	S	S
121	chr	4952	4952	c	c	c	c	c	t	R	R	R	R	R	R
122	chr	4955	4955	t	t	t	t	t	g	L	L	L	L	L	L
123	chr	4964	4964	g	g	g	g	g	c	V	V	V	V	V	V
124	chr	4967	4967	c	c	c	c	c	g	A	A	A	A	A	A
125	chr	4968	4968	t	t	t	t	t	c	L	L	L	L	L	L
126	chr	4997	4997	g	g	g	g	g	c	T	T	T	T	T	T
127	chr	5000	5000	t	t	t	t	t	a	V	V	V	V	V	V
128	chr	5004	5004	t	t	t	t	t	c	L	L	L	L	L	L
129	chr	5024	5024	t	t	t	t	t	c	A	A	A	A	A	A
130	chr	5048	5048	c	c	c	c	c	g	T	T	T	T	T	T
131	chr	5051	5051	c	c	c	c	c	g	T	T	T	T	T	T
132	chr	5054	5054	t	t	t	t	t	c	D	D	D	D	D	D
133	chr	5057	5057	a	a	a	a	a	c	S	S	S	S	S	S
134	chr	5087	5087	a	a	a	a	a	g	A	A	A	A	A	A
135	chr	5102	5102	g	g	g	g	g	a	Q	Q	Q	Q	Q	Q
136	chr	5211	5211	a	a	a	a	a	c	R	R	R	R	R	R
137	chr	5219	5219	t	t	t	t	t	c	L	L	L	L	L	L
138	chr	5318	5318	c	c	c	c	c	t	I	I	I	I	I	I
139	chr	5423	5423	g	g	g	g	g	a	A	A	A	A	A	A
140	chr	5456	5456	t	t	t	t	t	c	L	L	L	L	L	L
141	chr	5558	5558	t	t	t	t	t	c	I	I	I	I	I	I
142	chr	5579	5579	c	c	c	c	c	t	G	G	G	G	G	G
143	chr	5627	5627	g	g	g	g	g	c	T	T	T	T	T	T
144	chr	5630	5630	c	c	c	c	c	t	F	F	F	F	F	F
145	chr	5645	5645	a	a	a	a	a	g	Q	Q	Q	Q	Q	Q
146	chr	5678	5678	c	c	c	c	c	g	L	L	L	L	L	L
147	chr	5681	5681	c	c	c	c	c	t	N	N	N	N	N	N
148	chr	5684	5684	t	t	t	t	t	g	P	P	P	P	P	P
149	chr	5699	5699	a	a	a	a	a	g	L	L	L	L	L	L
150	chr	5738	5738	g	g	g	g	g	c	V	V	V	V	V	V
151	chr	5783	5783	g	g	g	g	g	t	A	A	A	A	A	A
152	chr	5801	5801	t	t	t	t	t	c	H	H	H	H	H	H
153	chr	5810	5810	t	t	t	t	t	c	I	I	I	I	I	I
154	chr	5813	5813	t	t	t	t	t	c	S	S	S	S	S	S
155	chr	5816	5816	a	a	a	a	a	g	S	S	S	S	S	S
156	chr	5822	5822	t	t	t	t	t	g	P	P	P	P	P	P
157	chr	5825	5825	g	g	g	g	g	a	V	V	V	V	V	V
158	chr	5828	5828	g	g	g	g	g	c	T	T	T	T	T	T
159	chr	6124	6124	g	g	g	g	g	t	A	A	A	A	A	E
160	chr	6126	6126	a	a	a	a	a	t	P	P	P	P	P	T
161	chr	6128	6128	g	g	g	g	g	t	P	P	P	P	P	T
162	chr	6141	6141	a	a	a	a	a	g	H	H	H	H	H	H
163	chr	6153	6153	g	g	g	g	g	a	A	A	A	A	A	A
164	chr	6167	6167	a	a	a	a	a	g	L	L	L	L	L	L
165	chr	6168	6168	a	a	a	a	a	c	L	L	L	L	L	L
166	chr	6171	6171	a	a	a	a	a	g	S	S	S	S	S	S
167	chr	6174	6174	g	g	g	g	g	c	L	L	L	L	L	L
168	chr	6176	6176	g	g	g	g	g	a	L	L	L	L	L	L
169	chr	6180	6180	c	c	c	c	c	g	A	A	A	A	A	T
170	chr	6182	6182	c	c	c	c	c	t	A	A	A	A	A	T
171	chr	6183	6183	a	a	a	a	a	g	Y	Y	Y	Y	Y	Y
172	chr	6186	6186	a	a	a	a	a	g	G	G	G	G	G	G
173	chr	6243	6243	a	a	a	a	a	g	I	I	I	I	I	I
174	chr	6251	6251	c	c	c	c	c	g	E	E	E	E	E	Q
175	chr	6267	6267	g	g	g	g	g	a	G	G	G	G	G	G
176	chr	6276	6276	a	a	a	a	a	g	S	S	S	S	S	S
177	chr	6318	6318	g	g	g	g	g	a	F	F	F	F	F	F
178	chr	6339	6339	g	g	g	g	g	a	V	V	V	V	V	V
179	chr	6464	6464	t	t	t	t	t	c	T	T	T	T	T	A
180	chr	6468	6468	t	t	t	t	t	g	G	G	G	G	G	G
181	chr	6471	6471	c	c	c	c	c	t	L	L	L	L	L	L
182	chr	6480	6480	g	g	g	g	g	a	I	I	I	I	I	I
183	chr	6486	6486	c	c	c	c	c	g	L	L	L	L	L	L
184	chr	6498	6498	a	a	a	a	a	t	I	I	I	I	I	I
185	chr	6528	6528	c	c	c	c	c	g	P	P	P	P	P	P
186	chr	6540	6540	a	a	a	a	a	g	V	V	V	V	V	V
187	chr	6543	6543	g	g	g	g	g	c	V	V	V	V	V	V
188	chr	6546	6546	c	c	c	c	c	g	V	V	V	V	V	V
189	chr	6549	6549	g	g	g	g	g	a	A	A	A	A	A	A
190	chr	6567	6567	t	t	t	t	t	c	P	P	P	P	P	P
191	chr	6570	6570	t	t	t	t	t	c	T	T	T	T	T	T
192	chr	6573	6573	t	t	t	t	t	c	T	T	T	T	T	T
193	chr	6576	6576	t	t	t	t	t	c	Q	Q	Q	Q	Q	Q
194	chr	6600	6600	g	g	g	g	g	a	I	I	I	I	I	I
195	chr	6630	6630	c	c	c	c	c	t	A	A	A	A	A	A
196	chr	6639	6639	c	c	c	c	c	a	P	P	P	P	P	P
197	chr	6642	6642	a	a	a	a	a	g	I	I	I	I	I	I
198	chr	6663	6663	g	g	g	g	g	a	I	I	I	I	I	V
199	chr	6665	6665	t	t	t	t	t	c	I	I	I	I	I	V
200	chr	6669	6669	g	g	g	g	g	a	G	G	G	G	G	G
201	chr	6672	6672	a	a	a	a	a	g	T	T	T	T	T	T
202	chr	6677	6677	a	a	a	a	a	g	L	L	L	L	L	L
203	chr	6684	6684	c	c	c	c	c	t	A	A	A	A	A	A
204	chr	6693	6693	c	c	c	c	c	g	V	V	V	V	V	V
205	chr	6699	6699	t	t	t	t	t	g	G	G	G	G	G	G
206	chr	6702	6702	a	a	a	a	a	g	N	N	N	N	N	N
207	chr	6717	6717	g	g	g	g	g	a	G	G	G	G	G	G
208	chr	6729	6729	t	t	t	t	t	g	G	G	G	G	G	G
209	chr	6732	6732	t	t	t	t	t	c	L	L	L	L	L	L
210	chr	6734	6734	g	g	g	g	g	a	L	L	L	L	L	L
211	chr	6735	6735	a	a	a	a	a	g	A	A	A	A	A	A
212	chr	6738	6738	c	c	c	c	c	t	K	K	K	K	K	K
213	chr	6750	6750	g	g	g	g	g	a	H	H	H	H	H	H
214	chr	6753	6753	g	g	g	g	g	a	G	G	G	G	G	G
215	chr	6759	6759	a	a	a	a	a	g	Y	Y	Y	Y	Y	Y
216	chr	6765	6765	t	t	t	t	t	c	T	T	T	T	T	T
217	chr	6771	6771	c	c	c	c	c	g	P	P	P	P	P	P
218	chr	6791	6791	a	a	a	a	a	c	F	F	F	F	F	V
219	chr	6837	6837	c	c	c	c	c	g	T	T	T	T	T	T
220	chr	6840	6840	c	c	c	c	c	g	P	P	P	P	P	P
221	chr	7056	7056	g	g	g	g	g	a	A	A	A	A	A	A
222	chr	7073	7073	a	a	a	a	a	g	L	L	L	L	L	L
223	chr	7080	7080	c	c	c	c	c	g	A	A	A	A	A	A
224	chr	7089	7089	a	a	a	a	a	t	G	G	G	G	G	G
225	chr	7095	7095	g	g	g	g	g	a	P	P	P	P	P	P
226	chr	7101	7101	c	c	c	c	c	t	P	P	P	P	P	P
227	chr	7113	7113	c	c	c	c	c	t	R	R	R	R	R	R
228	chr	7119	7119	g	g	g	g	g	a	F	F	F	F	F	F
229	chr	7140	7140	g	g	g	g	g	a	G	G	G	G	G	G
230	chr	7143	7143	a	a	a	a	a	g	F	F	F	F	F	F
231	chr	7146	7146	g	g	g	g	g	a	P	P	P	P	P	P
232	chr	7149	7149	c	c	c	c	c	t	V	V	V	V	V	V
233	chr	7152	7152	c	c	c	c	c	t	L	L	L	L	L	L
234	chr	7238	7238	g	g	g	g	g	a	L	L	L	L	L	L
235	chr	7242	7242	g	g	g	g	g	a	A	A	A	A	A	A
236	chr	7251	7251	c	c	c	c	c	t	L	L	L	L	L	L
237	chr	7260	7260	c	c	c	c	c	t	R	R	R	R	R	R
238	chr	7263	7263	t	t	t	t	t	c	L	L	L	L	L	L
239	chr	7266	7266	g	g	g	g	g	c	P	P	P	P	P	P
240	chr	7275	7275	g	g	g	g	g	c	V	V	V	V	V	V
241	chr	7281	7281	t	t	t	t	t	a	A	A	A	A	A	A
242	chr	7290	7290	c	c	c	c	c	t	L	L	L	L	L	L
243	chr	7293	7293	t	t	t	t	t	c	E	E	E	E	E	E
244	chr	7296	7296	g	g	g	g	g	a	I	I	I	I	I	I
245	chr	7301	7301	a	a	a	a	a	g	L	L	L	L	L	L
246	chr	7302	7302	g	g	g	g	g	t	G	G	G	G	G	G
247	chr	7308	7308	g	g	g	g	g	t	G	G	G	G	G	G
248	chr	7311	7311	t	t	t	t	t	c	L	L	L	L	L	L
249	chr	7313	7313	g	g	g	g	g	a	L	L	L	L	L	L
250	chr	7320	7320	t	t	t	t	t	g	V	V	V	V	V	V
251	chr	7323	7323	c	c	c	c	c	t	L	L	L	L	L	L
252	chr	7325	7325	g	g	g	g	g	a	L	L	L	L	L	L
253	chr	7326	7326	c	c	c	c	c	t	G	G	G	G	G	G
254	chr	7329	7329	t	t	t	t	t	c	A	A	A	A	A	A
255	chr	7332	7332	c	c	c	c	c	t	A	A	A	A	A	S
256	chr	7334	7334	c	c	c	c	c	a	A	A	A	A	A	S
257	chr	7338	7338	t	t	t	t	t	g	S	S	S	S	S	S
258	chr	7353	7353	g	g	g	g	g	a	A	A	A	A	A	V
259	chr	7354	7354	g	g	g	g	g	a	A	A	A	A	A	V
260	chr	7356	7356	t	t	t	t	t	c	E	E	E	E	E	E
261	chr	7362	7362	c	c	c	c	c	t	S	S	S	S	S	S
262	chr	7365	7365	t	t	t	t	t	a	L	L	L	L	L	F
263	chr	7377	7377	g	g	g	g	g	c	L	L	L	L	L	L
264	chr	7379	7379	g	g	g	g	g	a	L	L	L	L	L	L
265	chr	7380	7380	a	a	a	a	a	c	A	A	A	A	A	A
266	chr	7383	7383	t	t	t	t	t	c	A	A	A	A	A	T
267	chr	7385	7385	c	c	c	c	c	t	A	A	A	A	A	T
268	chr	7395	7395	g	g	g	g	g	c	P	P	P	P	P	P
269	chr	7419	7419	a	a	a	a	a	g	A	A	A	A	A	A
270	chr	7428	7428	g	g	g	g	g	a	S	S	S	S	S	S
271	chr	7440	7440	g	g	g	g	g	a	I	I	I	I	I	I
272	chr	7455	7455	c	c	c	c	c	t	A	A	A	A	A	A
273	chr	7458	7458	c	c	c	c	c	g	T	T	T	T	T	T
274	chr	7470	7470	c	c	c	c	c	t	T	T	T	T	T	R
275	chr	7471	7471	g	g	g	g	g	c	T	T	T	T	T	R
276	chr	7473	7473	g	g	g	g	g	a	G	G	G	G	G	G
277	chr	7500	7500	t	t	t	t	t	c	L	L	L	L	L	L
278	chr	7518	7518	g	g	g	g	g	a	N	N	N	N	N	N
279	chr	7532	7532	a	a	a	a	a	g	L	L	L	L	L	L
280	chr	7533	7533	g	g	g	g	g	a	S	S	S	S	S	S
281	chr	7589	7589	g	g	g	g	g	a	L	L	L	L	L	L
282	chr	7668	7668	t	t	t	t	t	c	Q	Q	Q	Q	Q	Q
283	chr	7731	7731	c	c	c	c	c	t
284	chr	7866	7866	t	t	t	t	t	c	G	G	G	G	G	G
285	chr	7929	7929	t	t	t	t	t	c	G	G	G	G	G	G
286	chr	7959	7959	c	c	c	c	c	g	A	A	A	A	A	A
287	chr	8007	8007	t	t	t	t	t	c	L	L	L	L	L	L
288	chr	8367	8367	t	t	t	t	t	g	E	E	E	E	E	A
289	chr	8372	8372	c	c	c	c	c	t	V	V	V	V	V	V
290	chr	8393	8393	a	a	a	a	a	g	T	T	T	T	T	T
291	chr	8525	8525	g	g	g	g	g	a	R	R	R	R	R	R
292	chr	8592	8592	a	a	a	a	a	c	L	L	L	L	L	V
293	chr	9104	9104	g	g	g	g	g	c	G	G	G	G	G	G
294	chr	9107	9107	g	g	g	g	g	a	P	P	P	P	P	P
295	chr	9116	9116	a	a	a	a	a	g	Q	Q	Q	Q	Q	Q
296	chr	9122	9122	a	a	a	a	a	t	A	A	A	A	A	A
297	chr	9134	9134	c	c	c	c	c	t	G	G	G	G	G	G
298	chr	9137	9137	a	a	a	a	a	g	A	A	A	A	A	A
299	chr	9147	9147	c	c	c	c	c	t	L	L	L	L	L	L
300	chr	9152	9152	c	c	c	c	c	g	V	V	V	V	V	V
301	chr	9153	9153	a	a	a	a	a	g	I	I	I	I	I	V
302	chr	9155	9155	t	t	t	t	t	g	I	I	I	I	I	V
303	chr	9161	9161	g	g	g	g	g	c	A	A	A	A	A	A
304	chr	9179	9179	t	t	t	t	t	c	R	R	R	R	R	R
305	chr	9185	9185	t	t	t	t	t	c	Y	Y	Y	Y	Y	Y
306	chr	9191	9191	t	t	t	t	t	c	F	F	F	F	F	F
307	chr	9194	9194	a	a	a	a	a	c	P	P	P	P	P	P
308	chr	9197	9197	c	c	c	c	c	t	A	A	A	A	A	A
309	chr	9200	9200	t	t	t	t	t	c	I	I	I	I	I	I
310	chr	9224	9224	c	c	c	c	c	t	G	G	G	G	G	G
311	chr	9242	9242	g	g	g	g	g	c	T	T	T	T	T	T
312	chr	9245	9245	t	t	t	t	t	g	A	A	A	A	A	A
313	chr	9251	9251	g	g	g	g	g	a	A	A	A	A	A	A
314	chr	9254	9254	a	a	a	a	a	g	R	R	R	R	R	R
315	chr	9278	9278	t	t	t	t	t	g	V	V	V	V	V	V
316	chr	9284	9284	a	a	a	a	a	t	A	A	A	A	A	A
317	chr	9287	9287	a	a	a	a	a	g	A	A	A	A	A	A
318	chr	9290	9290	c	c	c	c	c	g	A	A	A	A	A	A
319	chr	9299	9299	c	c	c	c	c	t	G	G	G	G	G	G
320	chr	9314	9314	c	c	c	c	c	t	A	A	A	A	A	A
321	chr	9326	9326	a	a	a	a	a	c	T	T	T	T	T	T
322	chr	9368	9368	t	t	t	t	t	c	A	A	A	A	A	A
323	chr	9371	9371	a	a	a	a	a	g	A	A	A	A	A	A
324	chr	9425	9425	c	c	c	c	c	t	R	R	R	R	R	R
325	chr	9434	9434	g	g	g	g	g	a	T	T	T	T	T	T
326	chr	9676	9676	c	c	c	c	c	a	A	A	A	A	A	E
327	chr	9683	9683	t	t	t	t	t	c	V	V	V	V	V	V
328	chr	10204	10204	t	t	t	t	t	c
329	chr	10222	10222	a	a	a	a	a	g
330	chr	10288	10288	c	c	c	c	c	t	Q	Q	Q	Q	Q	Q
331	chr	10372	10372	c	c	c	c	c	t	V	V	V	V	V	V
332	chr	10580	10580	a	a	a	a	a	c	V	V	V	V	V	G
333	chr	11094	11094	t	t	t	t	t	g	L	L	L	L	L	L
334	chr	11565	11565	g	g	g	g	g	a
335	chr	11639	11639	Gap-1nt	Gap-1nt	Gap-1nt	Gap-1nt	Gap-1nt
336	chr	11755	11756	g	g	g	g	g	a	D	D	D	D	D	D
337	chr	11839	11840	t	t	t	t	t	c	T	T	T	T	T	T
338	chr	12078	12079	Gap-10nt	Gap-10nt	Gap-10nt	Gap-10nt	Gap-10nt
339	chr	12079	12090	t	t	t	t	t	c
340	chr	12106	12117	g	g	g	g	g	c
341	chr	12139	12150	a	a	a	a	a	g
342	chr	12141	12152	t	t	t	t	t	g
343	chr	12147	12158	t	t	t	t	t	c
344	chr	12183	12194	c	c	c	c	c	t
345	chr	12659	12670	c	c	c	c	c	t	D	D	D	D	D	D
346	chr	12734	12745	t	t	t	t	t	c	S	S	S	S	S	S
347	chr	13059	13070	a	a	a	a	a	g
348	chr	13422	13433	t	t	t	t	t	c
349	chr	13474	13485	c	c	c	c	c	a
350	chr	13479	13490	a	a	a	a	a	g
351	chr	13540	13551	a	a	a	a	a	g
352	chr	13865	13876	t	t	t	t	t	g	G	G	G	G	G	G
353	chr	14063	14074	c	c	c	c	c	t	T	T	T	T	T	T
354	chr	14098	14109	t	t	t	t	t	c	T	T	T	T	T	A
355	chr	14217	14228	g	g	g	g	g	t	A	A	A	A	A	D
356	chr	14594	14605	Gap-51nt	Gap-51nt	Gap-51nt	Gap-51nt	Gap-51nt
357	chr	14710	14772	Gap-1203nt	Gap-1203nt	Gap-1203nt	Gap-1203nt	Gap-1203nt
358	chr	14746	16011	t	t	t	t	t	c
359	chr	15472	16737	c	c	c	c	c	t	D	D	D	D	D	D
360	chr	15487	16752	c	c	c	c	c	g	A	A	A	A	A	A
361	chr	15508	16773	c	c	c	c	c	t	D	D	D	D	D	D
362	chr	15654	16919	t	t	t	t	t	g	G	G	G	G	G	G
363	chr	15765	17030	t	t	t	t	t	c	V	V	V	V	V	V
364	chr	15795	17060	t	t	t	t	t	g	P	P	P	P	P	P
365	chr	15798	17063	a	a	a	a	a	g	F	F	F	F	F	F
366	chr	15801	17066	a	a	a	a	a	g	L	L	L	L	L	L
367	chr	15804	17069	t	t	t	t	t	c	K	K	K	K	K	K
368	chr	15810	17075	g	g	g	g	g	a	V	V	V	V	V	V
369	chr	15816	17081	c	c	c	c	c	t	A	A	A	A	A	A
370	chr	15822	17087	t	t	t	t	t	c	A	A	A	A	A	A
371	chr	15825	17090	c	c	c	c	c	t	A	A	A	A	A	A
372	chr	15828	17093	a	a	a	a	a	c	H	H	H	H	H	Q
373	chr	15846	17111	t	t	t	t	t	g	T	T	T	T	T	T
374	chr	15852	17117	t	t	t	t	t	a	T	T	T	T	T	T
375	chr	15855	17120	t	t	t	t	t	c	L	L	L	L	L	M
376	chr	15857	17122	a	a	a	a	a	t	L	L	L	L	L	M
377	chr	15858	17123	c	c	c	c	c	t	A	A	A	A	A	A
378	chr	15869	17134	g	g	g	g	g	a	L	L	L	L	L	L
379	chr	15873	17138	g	g	g	g	g	c	P	P	P	P	P	P
380	chr	15876	17141	a	a	a	a	a	t	L	L	L	L	L	L
381	chr	15878	17143	g	g	g	g	g	a	L	L	L	L	L	L
382	chr	15879	17144	a	a	a	a	a	g	D	D	D	D	D	D
383	chr	15883	17148	c	c	c	c	c	t	R	R	R	R	R	K
384	chr	15884	17149	g	g	g	g	g	t	R	R	R	R	R	K
385	chr	15885	17150	g	g	g	g	g	c	A	A	A	A	A	A
386	chr	15891	17156	a	a	a	a	a	g	A	A	A	A	A	A
387	chr	15894	17159	c	c	c	c	c	a	R	R	R	R	R	R
388	chr	15902	17167	g	g	g	g	g	a	L	L	L	L	L	L
389	chr	15905	17170	g	g	g	g	g	a	L	L	L	L	L	L
390	chr	15912	17177	g	g	g	g	g	t	S	S	S	S	S	S
391	chr	15917	17182	g	g	g	g	g	a	L	L	L	L	L	L
392	chr	15939	17204	c	c	c	c	c	t	A	A	A	A	A	A
393	chr	16098	17363	c	c	c	c	c	g	T	T	T	T	T	A
394	chr	16100	17365	t	t	t	t	t	c	T	T	T	T	T	A
395	chr	16104	17369	c	c	c	c	c	t	A	A	A	A	A	A
396	chr	16116	17381	a	a	a	a	a	c	G	G	G	G	G	G
397	chr	16125	17390	t	t	t	t	t	g	L	L	L	L	L	F
398	chr	16140	17405	t	t	t	t	t	c	L	L	L	L	L	L
399	chr	16154	17419	t	t	t	t	t	c	I	I	I	I	I	V
400	chr	16160	17425	c	c	c	c	c	t	A	A	A	A	A	T
401	chr	16194	17459	g	g	g	g	g	t
402	chr	16203	17468	c	c	c	c	c	t
403	chr	16209	17474	c	c	c	c	c	t	E	E	E	E	E	E
404	chr	16242	17507	c	c	c	c	c	t	V	V	V	V	V	V
405	chr	16265	17530	g	g	g	g	g	a	L	L	L	L	L	L
406	chr	16284	17549	a	a	a	a	a	g	N	N	N	N	N	N
407	chr	16299	17564	c	c	c	c	c	t	P	P	P	P	P	P
408	chr	16304	17569	c	c	c	c	c	t	D	D	D	D	D	N
409	chr	16305	17570	a	a	a	a	a	g	P	P	P	P	P	P
410	chr	16323	17588	g	g	g	g	g	a	S	S	S	S	S	S
411	chr	16329	17594	g	g	g	g	g	t	D	D	D	D	D	E
412	chr	16332	17597	g	g	g	g	g	a	G	G	G	G	G	G
413	chr	16368	17633	c	c	c	c	c	t	L	L	L	L	L	L
414	chr	16371	17636	c	c	c	c	c	t	L	L	L	L	L	L
415	chr	16486	17751	g	g	g	g	g	a	A	A	A	A	A	V
416	chr	16521	17786	a	a	a	a	a	g	D	D	D	D	D	D
417	chr	16524	17789	a	a	a	a	a	g	L	L	L	L	L	L
418	chr	16635	17900	c	c	c	c	c	t	L	L	L	L	L	L
419	chr	16644	17909	t	t	t	t	t	c	A	A	A	A	A	A
420	chr	16668	17933	a	a	a	a	a	g	A	A	A	A	A	A
421	chr	16761	18026	g	g	g	g	g	a	T	T	T	T	T	T
422	chr	16785	18050	a	a	a	a	a	g	A	A	A	A	A	A
423	chr	16851	18116	c	c	c	c	c	t	L	L	L	L	L	L
424	chr	16908	18173	a	a	a	a	a	g	R	R	R	R	R	R
425	chr	16953	18218	a	a	a	a	a	c	G	G	G	G	G	G
426	chr	17010	18275	c	c	c	c	c	t	L	L	L	L	L	L
427	chr	17013	18278	g	g	g	g	g	a	T	T	T	T	T	T
428	chr	17019	18284	g	g	g	g	g	c	P	P	P	P	P	P
429	chr	17259	18524	g	g	g	g	g	c	R	R	R	R	R	R
430	chr	17262	18527	a	a	a	a	a	g	D	D	D	D	D	D
431	chr	17265	18530	g	g	g	g	g	a	V	V	V	V	V	V
432	chr	17273	18538	t	t	t	t	t	c	S	S	S	S	S	G
433	chr	17280	18545	c	c	c	c	c	g	S	S	S	S	S	S
434	chr	17283	18548	a	a	a	a	a	g	G	G	G	G	G	G
435	chr	17301	18566	g	g	g	g	g	a	T	T	T	T	T	T
436	chr	17304	18569	c	c	c	c	c	g	V	V	V	V	V	V
437	chr	17307	18572	c	c	c	c	c	g	A	A	A	A	A	A
438	chr	17313	18578	t	t	t	t	t	c	L	L	L	L	L	L
439	chr	17331	18596	t	t	t	t	t	c	E	E	E	E	E	E
440	chr	17334	18599	g	g	g	g	g	c	L	L	L	L	L	L
441	chr	17394	18659	t	t	t	t	t	g	V	V	V	V	V	V
442	chr	17727	18992	a	a	a	a	a	g	R	R	R	R	R	R
443	chr	17736	19001	c	c	c	c	c	g	P	P	P	P	P	P
444	chr	17766	19031	c	c	c	c	c	t	T	T	T	T	T	T
445	chr	18219	19484	g	g	g	g	g	t	G	G	G	G	G	G
446	chr	18222	19487	c	c	c	c	c	t	E	E	E	E	E	E
447	chr	18225	19490	g	g	g	g	g	a	I	I	I	I	I	I
448	chr	18234	19499	g	g	g	g	g	c	A	A	A	A	A	A
449	chr	18369	19634	g	g	g	g	g	a	V	V	V	V	V	V
450	chr	18647	19912	t	t	t	t	t	c	S	S	S	S	S	S
451	chr	18698	19963	a	a	a	a	a	g	L	L	L	L	L	L
452	chr	18776	20041	a	a	a	a	a	g	Q	Q	Q	Q	Q	Q
453	chr	18881	20146	t	t	t	t	t	c	L	L	L	L	L	L
454	chr	18887	20152	a	a	a	a	a	g	Q	Q	Q	Q	Q	Q
455	chr	18893	20158	c	c	c	c	c	t	A	A	A	A	A	A
456	chr	18896	20161	t	t	t	t	t	a	D	D	D	D	D	E
457	chr	18902	20167	t	t	t	t	t	c	Y	Y	Y	Y	Y	Y
458	chr	18920	20185	a	a	a	a	a	g	R	R	R	R	R	R
459	chr	18971	20236	g	g	g	g	g	a	L	L	L	L	L	L
460	chr	18977	20242	g	g	g	g	g	a	T	T	T	T	T	T
461	chr	18980	20245	g	g	g	g	g	a	V	V	V	V	V	V
462	chr	18986	20251	t	t	t	t	t	c	R	R	R	R	R	R
463	chr	19001	20266	c	c	c	c	c	t	N	N	N	N	N	N
464	chr	19004	20269	g	g	g	g	g	c	L	L	L	L	L	L
465	chr	19016	20281	c	c	c	c	c	t	I	I	I	I	I	I
466	chr	19037	20302	t	t	t	t	t	c	N	N	N	N	N	N
467	chr	19058	20323	a	a	a	a	a	t	P	P	P	P	P	P
468	chr	19061	20326	a	a	a	a	a	t	A	A	A	A	A	A
469	chr	19082	20347	a	a	a	a	a	g	E	E	E	E	E	E
470	chr	19094	20359	g	g	g	g	g	t	A	A	A	A	A	A
471	chr	19199	20464	a	a	a	a	a	g	P	P	P	P	P	P
472	chr	19214	20479	c	c	c	c	c	g	A	A	A	A	A	A
473	chr	19217	20482	c	c	c	c	c	g	R	R	R	R	R	R
474	chr	19226	20491	t	t	t	t	t	c	P	P	P	P	P	P
475	chr	19232	20497	c	c	c	c	c	t	G	G	G	G	G	G
476	chr	19241	20506	c	c	c	c	c	t	A	A	A	A	A	A
477	chr	19247	20512	t	t	t	t	t	a	S	S	S	S	S	S
478	chr	19250	20515	c	c	c	c	c	a	V	V	V	V	V	V
479	chr	19253	20518	a	a	a	a	a	g	E	E	E	E	E	E
480	chr	19292	20557	g	g	g	g	g	a	K	K	K	K	K	K
481	chr	19301	20566	c	c	c	c	c	t	V	V	V	V	V	V
482	chr	19304	20569	g	g	g	g	g	c	T	T	T	T	T	T
483	chr	19310	20575	c	c	c	c	c	t	P	P	P	P	P	P
484	chr	19313	20578	c	c	c	c	c	t	G	G	G	G	G	G
485	chr	19316	20581	c	c	c	c	c	t	D	D	D	D	D	D
486	chr	19352	20617	a	a	a	a	a	g	L	L	L	L	L	L
487	chr	19361	20626	t	t	t	t	t	c	I	I	I	I	I	I
488	chr	19362	20627	g	g	g	g	g	a	G	G	G	G	G	S
489	chr	19367	20632	t	t	t	t	t	c	N	N	N	N	N	N
490	chr	19394	20659	c	c	c	c	c	t	N	N	N	N	N	N
491	chr	19403	20668	c	c	c	c	c	g	V	V	V	V	V	V
492	chr	19466	20731	c	c	c	c	c	t	L	L	L	L	L	L
493	chr	19478	20743	t	t	t	t	t	c	P	P	P	P	P	P
494	chr	19484	20749	t	t	t	t	t	g	A	A	A	A	A	A
495	chr	19495	20760	c	c	c	c	c	g	A	A	A	A	A	G
496	chr	19505	20770	g	g	g	g	g	a	Q	Q	Q	Q	Q	Q
497	chr	19526	20791	g	g	g	g	g	c	R	R	R	R	R	R
498	chr	19606	20871	a	a	a	a	a	c	E	E	E	E	E	A
499	chr	19673	20938	c	c	c	c	c	t	R	R	R	R	R	R
500	chr	19721	20986	t	t	t	t	t	g	G	G	G	G	G	G
501	chr	19724	20989	a	a	a	a	a	g	L	L	L	L	L	L
502	chr	19886	21151	c	c	c	c	c	g	L	L	L	L	L	L
503	chr	19901	21166	a	a	a	a	a	g	G	G	G	G	G	G
504	chr	19970	21235	c	c	c	c	c	t	C	C	C	C	C	C
505	chr	20420	21685	c	c	c	c	c	g	A	A	A	A	A	A
506	chr	20480	21745	c	c	c	c	c	t	Y	Y	Y	Y	Y	Y
507	chr	20538	21803	t	t	t	t	t	c	F	F	F	F	F	L
508	chr	20636	21901	a	a	a	a	a	g	L	L	L	L	L	L
509	chr	20882	22147	a	a	a	a	a	g	V	V	V	V	V	V
510	chr	20909	22174	g	g	g	g	g	a	L	L	L	L	L	L
511	chr	21038	22303	c	c	c	c	c	t	A	A	A	A	A	A
512	chr	21041	22306	g	g	g	g	g	a	Q	Q	Q	Q	Q	Q
513	chr	21044	22309	g	g	g	g	g	a	Q	Q	Q	Q	Q	Q
514	chr	21047	22312	t	t	t	t	t	g	P	P	P	P	P	P
515	chr	21050	22315	g	g	g	g	g	a	E	E	E	E	E	E
516	chr	21059	22324	g	g	g	g	g	t	V	V	V	V	V	V
517	chr	21061	22326	a	a	a	a	a	g	Q	Q	Q	Q	Q	R
518	chr	21063	22328	a	a	a	a	a	c	I	I	I	I	I	L
519	chr	21065	22330	c	c	c	c	c	t	I	I	I	I	I	L
520	chr	21066	22331	c	c	c	c	c	t	L	L	L	L	L	L
521	chr	21069	22334	a	a	a	a	a	c	K	K	K	K	K	Q
522	chr	21072	22337	a	a	a	a	a	c	T	T	T	T	T	Q
523	chr	21073	22338	c	c	c	c	c	a	T	T	T	T	T	Q
524	chr	21076	22341	c	c	c	c	c	t	A	A	A	A	A	V
525	chr	21077	22342	c	c	c	c	c	t	A	A	A	A	A	V
526	chr	21080	22345	t	t	t	t	t	c	C	C	C	C	C	C
527	chr	21081	22346	a	a	a	a	a	c	T	T	T	T	T	P
528	chr	21149	22349	Gap-832nt	Gap-832nt	Gap-832nt	Gap-832nt	Gap-832nt	Gap-66nt
529	chr	21176	23207	c	c	c	c	c	t	T	T	T	T	T	T
530	chr	21214	23245	t	t	t	t	t	c	I	I	I	I	I	V
531	chr	21281	23312	a	a	a	a	a	g	N	N	N	N	N	N
532	chr	21436	23467	g	g	g	g	g	a	R	R	R	R	R	C
533	chr	21452	23483	a	a	a	a	a	g	A	A	A	A	A	A
534	chr	21563	23594	a	a	a	a	a	c	T	T	T	T	T	T
535	chr	21781	23812	a	a	a	a	a	g	L	L	L	L	L	L
536	chr	21811	23842	t	t	t	t	t	c	N	N	N	N	N	D
537	chr	21815	23846	g	g	g	g	g	a	L	L	L	L	L	L
538	chr	21818	23849	a	a	a	a	a	t	A	A	A	A	A	A
539	chr	21876	23907	a	a	a	a	a	g
540	chr	22063	24094	g	g	g	g	g	a	A	A	A	A	A	A
541	chr	22096	24127	a	a	a	a	a	g	Y	Y	Y	Y	Y	Y
542	chr	22822	24853	g	g	g	g	g	a	R	R	R	R	R	R
543	chr	22876	24907	c	c	c	c	c	t	L	L	L	L	L	L
544	chr	22945	24976	t	t	t	t	t	c	S	S	S	S	S	S
545	chr	23111	25142	g	g	g	g	g	t	L	L	L	L	L	L
546	chr	23531	25562	g	g	g	g	g	a	H	H	H	H	H	H
547	chr	23957	25988	c	c	c	c	c	a	V	V	V	V	V	V
548	chr	24332	26363	c	c	c	c	c	t	R	R	R	R	R	H
549	chr	24361	26392	t	t	t	t	t	c	A	A	A	A	A	A
550	chr	24406	26437	a	a	a	a	a	g	I	I	I	I	I	I
551	chr	24410	26441	t	t	t	t	t	c	H	H	H	H	H	R
552	chr	24421	26452	c	c	c	c	c	t	A	A	A	A	A	A
553	chr	24435	26466	t	t	t	t	t	c	K	K	K	K	K	E
554	chr	24481	26512	a	a	a	a	a	g	P	P	P	P	P	P
555	chr	24508	26539	a	a	a	a	a	g	F	F	F	F	F	F
556	chr	24511	26542	a	a	a	a	a	g	S	S	S	S	S	S
557	chr	24523	26554	g	g	g	g	g	a	D	D	D	D	D	D
558	chr	24526	26557	g	g	g	g	g	a	A	A	A	A	A	A
559	chr	24536	26567	t	t	t	t	t	c	H	H	H	H	H	R
560	chr	24538	26569	g	g	g	g	g	a	F	F	F	F	F	F
561	chr	24541	26572	g	g	g	g	g	c	P	P	P	P	P	P
562	chr	24571	26602	g	g	g	g	g	t	R	R	R	R	R	R
563	chr	24702	26733	t	t	t	t	t	c	K	K	K	K	K	E
564	chr	24717	26748	c	c	c	c	c	t	V	V	V	V	V	I
565	chr	24720	26751	g	g	g	g	g	t	R	R	R	R	R	S
566	chr	24982	27013	c	c	c	c	c	t	P	P	P	P	P	P
567	chr	25042	27073	t	t	t	t	t	c	P	P	P	P	P	P
568	chr	25526	27557	c	c	c	c	c	t	R	R	R	R	R	R
569	chr	26081	28112	a	a	a	a	a	g	Q	Q	Q	Q	Q	Q
570	chr	26180	28211	g	g	g	g	g	a	T	T	T	T	T	T
571	chr	26798	28829	t	t	t	t	t	c	T	T	T	T	T	T
572	chr	26837	28868	c	c	c	c	c	t	S	S	S	S	S	S
573	chr	27226	29257	g	g	g	g	g	a	N	N	N	N	N	N
574	chr	27514	29545	t	t	t	t	t	c	Q	Q	Q	Q	Q	Q
575	chr	27555	29586	g	g	g	g	g	a	L	L	L	L	L	L
576	chr	27573	29604	g	g	g	g	g	t	R	R	R	R	R	R
577	chr	27679	29710	g	g	g	g	g	t	P	P	P	P	P	P
578	chr	27682	29713	c	c	c	c	c	t	P	P	P	P	P	P
579	chr	27892	29923	a	a	a	a	a	g	S	S	S	S	S	S
580	chr	28009	30040	a	a	a	a	a	g	S	S	S	S	S	S
581	chr	28389	30420	c	c	c	c	c	a	A	A	A	A	A	E
582	chr	28395	30426	t	t	t	t	t	c	M	M	M	M	M	T
583	chr	28398	30429	g	g	g	g	g	a	R	R	R	R	R	Q
584	chr	28489	30520	t	t	t	t	t	c	S	S	S	S	S	S
585	chr	28549	30580	g	g	g	g	g	a	P	P	P	P	P	P
586	chr	28552	30583	t	t	t	t	t	g	T	T	T	T	T	T
587	chr	28555	30586	a	a	a	a	a	g	L	L	L	L	L	L
588	chr	28679	30710	t	t	t	t	t	c	L	L	L	L	L	L
589	chr	28693	30724	a	a	a	a	a	t	A	A	A	A	A	A
590	chr	28699	30730	a	a	a	a	a	g	A	A	A	A	A	A
591	chr	28702	30733	c	c	c	c	c	t	G	G	G	G	G	G
592	chr	28705	30736	t	t	t	t	t	c	V	V	V	V	V	V
593	chr	28714	30745	g	g	g	g	g	t	G	G	G	G	G	G
594	chr	28717	30748	c	c	c	c	c	t	I	I	I	I	I	I
595	chr	28738	30769	c	c	c	c	c	t	S	S	S	S	S	S
596	chr	28765	30796	t	t	t	t	t	c	D	D	D	D	D	D
597	chr	28771	30802	g	g	g	g	g	a	L	L	L	L	L	L
598	chr	28774	30805	g	g	g	g	g	a	A	A	A	A	A	A
599	chr	28792	30823	t	t	t	t	t	c	Y	Y	Y	Y	Y	Y
600	chr	28795	30826	t	t	t	t	t	c	G	G	G	G	G	G
601	chr	28798	30829	c	c	c	c	c	g	A	A	A	A	A	A
602	chr	28807	30838	c	c	c	c	c	t	Y	Y	Y	Y	Y	Y
603	chr	28813	30844	t	t	t	t	t	c	D	D	D	D	D	D
604	chr	28819	30850	c	c	c	c	c	t	A	A	A	A	A	A
605	chr	28822	30853	t	t	t	t	t	c	H	H	H	H	H	H
606	chr	28831	30862	t	t	t	t	t	c	G	G	G	G	G	G
607	chr	28841	30872	a	a	a	a	a	c	T	T	T	T	T	P
608	chr	28846	30877	a	a	a	a	a	g	E	E	E	E	E	E
609	chr	28852	30883	t	t	t	t	t	c	S	S	S	S	S	S
610	chr	28870	30901	t	t	t	t	t	c	H	H	H	H	H	H
611	chr	28876	30907	a	a	a	a	a	t	R	R	R	R	R	R
612	chr	28885	30916	g	g	g	g	g	a	V	V	V	V	V	V
613	chr	28888	30919	g	g	g	g	g	a	A	A	A	A	A	A
614	chr	28915	30946	a	a	a	a	a	c	G	G	G	G	G	G
615	chr	28916	30947	t	t	t	t	t	a	S	S	S	S	S	T
616	chr	28918	30949	g	g	g	g	g	a	S	S	S	S	S	T
617	chr	28921	30952	a	a	a	a	a	g	A	A	A	A	A	A
618	chr	28924	30955	a	a	a	a	a	g	G	G	G	G	G	G
619	chr	28927	30958	t	t	t	t	t	a	A	A	A	A	A	A
620	chr	28933	30964	g	g	g	g	g	c	V	V	V	V	V	V
621	chr	28936	30967	g	g	g	g	g	t	V	V	V	V	V	V
622	chr	28957	30988	t	t	t	t	t	c	D	D	D	D	D	D
623	chr	28964	30995	a	a	a	a	a	g	I	I	I	I	I	V
624	chr	28993	31024	g	g	g	g	g	a	T	T	T	T	T	T
625	chr	29023	31054	a	a	a	a	a	t	A	A	A	A	A	A
626	chr	29026	31057	t	t	t	t	t	c	A	A	A	A	A	A
627	chr	29068	31099	g	g	g	g	g	a	R	R	R	R	R	R
628	chr	29074	31105	t	t	t	t	t	c	H	H	H	H	H	H
629	chr	29135	31166	c	c	c	c	c	t	P	P	P	P	P	S
630	chr	29146	31177	g	g	g	g	g	a	T	T	T	T	T	T
631	chr	29179	31210	g	g	g	g	g	t	E	E	E	E	E	D
632	chr	29181	31212	a	a	a	a	a	g	Q	Q	Q	Q	Q	R
633	chr	29185	31216	t	t	t	t	t	c	A	A	A	A	A	A
634	chr	29188	31219	g	g	g	g	g	a	L	L	L	L	L	L
635	chr	29230	31261	a	a	a	a	a	g	I	I	I	I	I	M
636	chr	29249	31280	g	g	g	g	g	a	V	V	V	V	V	I
637	chr	29251	31282	a	a	a	a	a	c	V	V	V	V	V	I
638	chr	29254	31285	c	c	c	c	c	t	P	P	P	P	P	P
639	chr	29255	31286	g	g	g	g	g	a	E	E	E	E	E	K
640	chr	29278	31309	g	g	g	g	g	a	L	L	L	L	L	L
641	chr	29284	31315	g	g	g	g	g	a	L	L	L	L	L	L
642	chr	29302	31333	g	g	g	g	g	c	P	P	P	P	P	P
643	chr	29303	31334	c	c	c	c	c	g	Q	Q	Q	Q	Q	E
644	chr	29305	31336	a	a	a	a	a	g	Q	Q	Q	Q	Q	E
645	chr	29309	31340	c	c	c	c	c	t	L	L	L	L	L	L
646	chr	29314	31345	c	c	c	c	c	g	H	H	H	H	H	Q
647	chr	29315	31346	c	c	c	c	c	a	Q	Q	Q	Q	Q	K
648	chr	29320	31351	t	t	t	t	t	g	L	L	L	L	L	L
649	chr	29323	31354	a	a	a	a	a	g	V	V	V	V	V	V
650	chr	29328	31359	t	t	t	t	t	c	V	V	V	V	V	A
651	chr	29329	31360	g	g	g	g	g	c	V	V	V	V	V	A
652	chr	29330	31361	c	c	c	c	c	t	L	L	L	L	L	L
653	chr	29332	31363	g	g	g	g	g	a	L	L	L	L	L	L
654	chr	29335	31366	t	t	t	t	t	a	S	S	S	S	S	R
655	chr	29342	31373	t	t	t	t	t	g	W	W	W	W	W	E
656	chr	29343	31374	g	g	g	g	g	a	W	W	W	W	W	E
657	chr	29536	31567	t	t	t	t	t	c	L	L	L	L	L	L
658	chr	29545	31576	c	c	c	c	c	t	L	L	L	L	L	L
659	chr	29550	31581	a	a	a	a	a	c	P	P	P	P	P	P
660	chr	29551	31582	g	g	g	g	g	a	A	A	A	A	A	K
661	chr	29552	31583	c	c	c	c	c	a	A	A	A	A	A	K
662	chr	29553	31584	a	a	a	a	a	g	A	A	A	A	A	K
663	chr	29554	31585	g	g	g	g	g	a	D	D	D	D	D	K
664	chr	29556	31587	c	c	c	c	c	a	D	D	D	D	D	K
665	chr	29559	31590	g	g	g	g	g	a	L	L	L	L	L	L
666	chr	29562	31593	g	g	g	g	g	t	V	V	V	V	V	V
667	chr	29568	31599	a	a	a	a	a	g	R	R	R	R	R	R
668	chr	29571	31602	a	a	a	a	a	g	A	A	A	A	A	A
669	chr	29583	31614	t	t	t	t	t	c	I	I	I	I	I	I
670	chr	29586	31617	t	t	t	t	t	c	C	C	C	C	C	C
671	chr	29595	31626	t	t	t	t	t	c	G	G	G	G	G	G
672	chr	29598	31629	c	c	c	c	c	t	F	F	F	F	F	F
673	chr	29613	31644	g	g	g	g	g	t	P	P	P	P	P	P
674	chr	29618	31649	t	t	t	t	t	g	L	L	L	L	L	R
675	chr	29625	31656	g	g	g	g	g	a	P	P	P	P	P	P
676	chr	29630	31661	a	a	a	a	a	g	K	K	K	K	K	R
677	chr	29633	31664	c	c	c	c	c	g	T	T	T	T	T	S
678	chr	29634	31665	c	c	c	c	c	t	T	T	T	T	T	S
679	chr	29640	31671	t	t	t	t	t	a	S	S	S	S	S	S
680	chr	29654	31685	g	g	g	g	g	c	G	G	G	G	G	A
681	chr	29694	31725	t	t	t	t	t	c	G	G	G	G	G	G
682	chr	29703	31734	t	t	t	t	t	c	G	G	G	G	G	G
683	chr	29706	31737	c	c	c	c	c	t	F	F	F	F	F	F
684	chr	29721	31752	t	t	t	t	t	c	Y	Y	Y	Y	Y	Y
685	chr	29739	31770	g	g	g	g	g	t	P	P	P	P	P	P
686	chr	29755	31786	g	g	g	g	g	a	A	A	A	A	A	T
687	chr	29759	31790	c	c	c	c	c	t	P	P	P	P	P	L
688	chr	29999	32030	a	a	a	a	a	g	E	E	E	E	E	G
689	chr	30003	32034	a	a	a	a	a	g	V	V	V	V	V	V
690	chr	30004	32035	t	t	t	t	t	c	L	L	L	L	L	L
691	chr	30011	32042	c	c	c	c	c	a	A	A	A	A	A	E
692	chr	30219	32250	t	t	t	t	t	c	S	S	S	S	S	P
693	chr	30222	32253	c	c	c	c	c	t	L	L	L	L	L	L
694	chr	30233	32264	t	t	t	t	t	c	S	S	S	S	S	S
695	chr	30237	32268	c	c	c	c	c	a	L	L	L	L	L	I
696	chr	30275	32306	a	a	a	a	a	g	L	L	L	L	L	L
697	chr	30314	32345	a	a	a	a	a	g	G	G	G	G	G	G
698	chr	30320	32351	c	c	c	c	c	g	T	T	T	T	T	T
699	chr	30324	32355	c	c	c	c	c	t	R	R	R	R	R	W
700	chr	30326	32357	c	c	c	c	c	g	R	R	R	R	R	W
701	chr	30332	32363	a	a	a	a	a	g	E	E	E	E	E	E
702	chr	30335	32366	c	c	c	c	c	g	P	P	P	P	P	P
703	chr	30336	32367	g	g	g	g	g	a	A	A	A	A	A	T
704	chr	30392	32423	g	g	g	g	g	t	A	A	A	A	A	A
705	chr	30443	32474	a	a	a	a	a	g	L	L	L	L	L	L
706	chr	30458	32489	a	a	a	a	a	g	A	A	A	A	A	A
707	chr	30488	32519	t	t	t	t	t	c	C	C	C	C	C	C
708	chr	30512	32543	g	g	g	g	g	a	T	T	T	T	T	T
709	chr	30515	32546	a	a	a	a	a	c	G	G	G	G	G	G
710	chr	30527	32558	g	g	g	g	g	a	P	P	P	P	P	P
711	chr	30535	32566	c	c	c	c	c	a	A	A	A	A	A	D
712	chr	30540	32571	a	a	a	a	a	c	I	I	I	I	I	L
713	chr	30545	32576	g	g	g	g	g	a	Q	Q	Q	Q	Q	Q
714	chr	30546	32577	g	g	g	g	g	t	A	A	A	A	A	S
715	chr	30548	32579	c	c	c	c	c	t	A	A	A	A	A	S
716	chr	30552	32583	t	t	t	t	t	c	L	L	L	L	L	L
717	chr	30554	32585	g	g	g	g	g	a	L	L	L	L	L	L
718	chr	30556	32587	c	c	c	c	c	t	S	S	S	S	S	L
719	chr	30560	32591	a	a	a	a	a	g	R	R	R	R	R	R
720	chr	30570	32601	c	c	c	c	c	t	L	L	L	L	L	L
721	chr	30572	32603	c	c	c	c	c	g	L	L	L	L	L	L
722	chr	30574	32605	a	a	a	a	a	t	Q	Q	Q	Q	Q	L
723	chr	30576	32607	c	c	c	c	c	a	Q	Q	Q	Q	Q	K
724	chr	30578	32609	g	g	g	g	g	a	Q	Q	Q	Q	Q	K
725	chr	30581	32612	a	a	a	a	a	g	G	G	G	G	G	G
726	chr	30582	32613	t	t	t	t	t	a	S	S	S	S	S	T
727	chr	30609	32640	a	a	a	a	a	g	T	T	T	T	T	A
728	chr	30614	32645	c	c	c	c	c	t	N	N	N	N	N	N
729	chr	30621	32652	c	c	c	c	c	a	H	H	H	H	H	S
730	chr	30622	32653	a	a	a	a	a	g	H	H	H	H	H	S
731	chr	30623	32654	c	c	c	c	c	t	H	H	H	H	H	S
732	chr	30632	32663	g	g	g	g	g	a	R	R	R	R	R	R
733	chr	30641	32672	a	a	a	a	a	g	K	K	K	K	K	K
734	chr	30644	32675	c	c	c	c	c	t	D	D	D	D	D	D
735	chr	30647	32678	c	c	c	c	c	g	L	L	L	L	L	L
736	chr	30650	32681	a	a	a	a	a	g	G	G	G	G	G	G
737	chr	30653	32684	g	g	g	g	g	a	A	A	A	A	A	A
738	chr	30656	32687	g	g	g	g	g	a	T	T	T	T	T	T
739	chr	30659	32690	a	a	a	a	a	c	A	A	A	A	A	A
740	chr	30662	32693	a	a	a	a	a	g	T	T	T	T	T	T
741	chr	30668	32699	c	c	c	c	c	a	A	A	A	A	A	A
742	chr	30674	32705	t	t	t	t	t	g	P	P	P	P	P	P
743	chr	30679	32710	c	c	c	c	c	g	P	P	P	P	P	R
744	chr	30683	32714	c	c	c	c	c	t	P	P	P	P	P	P
745	chr	30755	32786	g	g	g	g	g	a	G	G	G	G	G	G
746	chr	30768	32799	t	t	t	t	t	a	S	S	S	S	S	T
747	chr	30773	32804	t	t	t	t	t	g	P	P	P	P	P	P
748	chr	30776	32807	a	a	a	a	a	g	V	V	V	V	V	V
749	chr	30782	32813	a	a	a	a	a	g	A	A	A	A	A	A
750	chr	30810	32841	c	c	c	c	c	t	P	P	P	P	P	S
751	chr	30853	32884	a	a	a	a	a	g	A	A	A	A	A	A
752	chr	30868	32899	t	t	t	t	t	c	F	F	F	F	F	F
753	chr	30871	32902	c	c	c	c	c	t	F	F	F	F	F	F
754	chr	30901	32932	a	a	a	a	a	g	K	K	K	K	K	K
755	chr	30904	32935	c	c	c	c	c	g	T	T	T	T	T	T
756	chr	30916	32947	t	t	t	t	t	c	A	A	A	A	A	A
757	chr	30922	32953	g	g	g	g	g	a	L	L	L	L	L	L
758	chr	30925	32956	a	a	a	a	a	g	A	A	A	A	A	A
759	chr	30928	32959	g	g	g	g	g	a	A	A	A	A	A	A
760	chr	30931	32962	t	t	t	t	t	g	G	G	G	G	G	G
761	chr	30940	32971	a	a	a	a	a	g	A	A	A	A	A	A
762	chr	30946	32977	c	c	c	c	c	t	Y	Y	Y	Y	Y	Y
763	chr	30982	33013	t	t	t	t	t	c	G	G	G	G	G	G
764	chr	31000	33031	g	g	g	g	g	c	V	V	V	V	V	V
765	chr	31003	33034	a	a	a	a	a	g	A	A	A	A	A	A
766	chr	31004	33035	g	g	g	g	g	a	A	A	A	A	A	T
767	chr	31033	33064	c	c	c	c	c	t	V	V	V	V	V	V
768	chr	31039	33070	c	c	c	c	c	a	P	P	P	P	P	P
769	chr	31048	33079	c	c	c	c	c	t	Y	Y	Y	Y	Y	Y
770	chr	31051	33082	a	a	a	a	a	t	R	R	R	R	R	R
771	chr	31054	33085	c	c	c	c	c	g	L	L	L	L	L	L
772	chr	31060	33091	c	c	c	c	c	g	A	A	A	A	A	A
773	chr	31063	33094	a	a	a	a	a	g	P	P	P	P	P	P
774	chr	31072	33103	c	c	c	c	c	g	P	P	P	P	P	P
775	chr	31078	33109	g	g	g	g	g	a	L	L	L	L	L	L
776	chr	31081	33112	a	a	a	a	a	t	A	A	A	A	A	A
777	chr	31082	33113	t	t	t	t	t	g	S	S	S	S	S	A
778	chr	31084	33115	g	g	g	g	g	t	S	S	S	S	S	A
779	chr	31087	33118	c	c	c	c	c	a	R	R	R	R	R	R
780	chr	31088	33119	t	t	t	t	t	c	L	L	L	L	L	L
781	chr	31093	33124	g	g	g	g	g	a	E	E	E	E	E	E
782	chr	31096	33127	g	g	g	g	g	a	Q	Q	Q	Q	Q	Q
783	chr	31101	33132	a	a	a	a	a	g	Q	Q	Q	Q	Q	R
784	chr	31106	33137	a	a	a	a	a	g	N	N	N	N	N	D
785	chr	31108	33139	c	c	c	c	c	t	N	N	N	N	N	D
786	chr	31111	33142	c	c	c	c	c	a	L	L	L	L	L	L
787	chr	31138	33169	g	g	g	g	g	a	S	S	S	S	S	S
788	chr	31139	33170	Gap-3nt	Gap-3nt	Gap-3nt	Gap-3nt	Gap-3nt
789	chr	31142	33176	t	t	t	t	t	c	S	S	S	S	S	P
790	chr	31153	33187	c	c	c	c	c	g	V	V	V	V	V	V
791	chr	31168	33202	t	t	t	t	t	g	G	G	G	G	G	G
792	chr	31169	33203	t	t	t	t	t	c	L	L	L	L	L	L
793	chr	31171	33205	a	a	a	a	a	g	L	L	L	L	L	L
794	chr	31183	33217	g	g	g	g	g	a	L	L	L	L	L	L
795	chr	31191	33225	a	a	a	a	a	g	Q	Q	Q	Q	Q	R
796	chr	31192	33226	g	g	g	g	g	a	Q	Q	Q	Q	Q	R
797	chr	31195	33229	c	c	c	c	c	t	D	D	D	D	D	D
798	chr	31201	33235	t	t	t	t	t	c	I	I	I	I	I	I
799	chr	31210	33244	a	a	a	a	a	g	L	L	L	L	L	L
800	chr	31222	33256	g	g	g	g	g	t	L	L	L	L	L	F
801	chr	31231	33265	g	g	g	g	g	a	P	P	P	P	P	P
802	chr	31234	33268	t	t	t	t	t	c	V	V	V	V	V	V
803	chr	31237	33271	t	t	t	t	t	c	V	V	V	V	V	V
804	chr	31240	33274	g	g	g	g	g	a	L	L	L	L	L	L
805	chr	31255	33289	g	g	g	g	g	a	K	K	K	K	K	K
806	chr	31276	33310	t	t	t	t	t	g	T	T	T	T	T	T
807	chr	31282	33316	a	a	a	a	a	c	L	L	L	L	L	L
808	chr	31285	33319	a	a	a	a	a	g	S	S	S	S	S	S
809	chr	31291	33325	g	g	g	g	g	t	A	A	A	A	A	A
810	chr	31372	33406	t	t	t	t	t	c	A	A	A	A	A	A
811	chr	31403	33437	c	c	c	c	c	t	L	L	L	L	L	L
812	chr	31405	33439	a	a	a	a	a	g	L	L	L	L	L	L
813	chr	31411	33445	g	g	g	g	g	t	P	P	P	P	P	P
814	chr	31417	33451	c	c	c	c	c	a	P	P	P	P	P	P
815	chr	31423	33457	a	a	a	a	a	g	L	L	L	L	L	L
816	chr	31436	33470	t	t	t	t	t	c	L	L	L	L	L	L
817	chr	31438	33472	g	g	g	g	g	c	L	L	L	L	L	L
818	chr	31505	33539	t	t	t	t	t	c	V	V	V	V	V	V
819	chr	31595	33629	g	g	g	g	g	c	S	S	S	S	S	S
820	chr	31598	33632	t	t	t	t	t	c	S	S	S	S	S	S
821	chr	31616	33650	c	c	c	c	c	t	H	H	H	H	H	H
822	chr	31619	33653	t	t	t	t	t	c	G	G	G	G	G	G
823	chr	31630	33664	t	t	t	t	t	c	L	L	L	L	L	P
824	chr	31631	33665	g	g	g	g	g	c	L	L	L	L	L	P
825	chr	31634	33668	g	g	g	g	g	c	R	R	R	R	R	R
826	chr	31640	33674	g	g	g	g	g	t	V	V	V	V	V	V
827	chr	31643	33677	a	a	a	a	a	g	E	E	E	E	E	E
828	chr	31688	33722	a	a	a	a	a	g	A	A	A	A	A	A
829	chr	31703	33737	g	g	g	g	g	a	E	E	E	E	E	E
830	chr	31706	33740	a	a	a	a	a	c	P	P	P	P	P	P
831	chr	31709	33743	c	c	c	c	c	t	A	A	A	A	A	A
832	chr	31716	33750	c	c	c	c	c	t	L	L	L	L	L	L
833	chr	31734	33768	a	a	a	a	a	c	K	K	K	K	K	Q
834	chr	31745	33779	g	g	g	g	g	c	P	P	P	P	P	P
835	chr	31749	33783	a	a	a	a	a	g	K	K	K	K	K	G
836	chr	31750	33784	a	a	a	a	a	g	K	K	K	K	K	G
837	chr	31754	33788	a	a	a	a	a	g	L	L	L	L	L	L
838	chr	31760	33794	a	a	a	a	a	g	R	R	R	R	R	R
839	chr	31784	33818	g	g	g	g	g	a	S	S	S	S	S	S
840	chr	31790	33824	g	g	g	g	g	a	A	A	A	A	A	A
841	chr	31837	33871	a	a	a	a	a	g	D	D	D	D	D	G
842	chr	31859	33893	a	a	a	a	a	g	L	L	L	L	L	L
843	chr	31862	33896	g	g	g	g	g	c	A	A	A	A	A	A
844	chr	31874	33908	t	t	t	t	t	c	A	A	A	A	A	A
845	chr	31886	33920	c	c	c	c	c	t	D	D	D	D	D	D
846	chr	31889	33923	c	c	c	c	c	t	T	T	T	T	T	T
847	chr	31904	33938	g	g	g	g	g	a	S	S	S	S	S	S
848	chr	31907	33941	t	t	t	t	t	c	V	V	V	V	V	V
849	chr	31922	33956	c	c	c	c	c	g	L	L	L	L	L	L
850	chr	31958	33992	c	c	c	c	c	g	V	V	V	V	V	V
851	chr	31965	33999	t	t	t	t	t	c	L	L	L	L	L	L
852	chr	31982	34016	t	t	t	t	t	a	T	T	T	T	T	T
853	chr	31991	34025	c	c	c	c	c	t	G	G	G	G	G	G
854	chr	32000	34034	c	c	c	c	c	a	T	T	T	T	T	T
855	chr	32054	34088	g	g	g	g	g	a	A	A	A	A	A	A
856	chr	32063	34097	a	a	a	a	a	g	V	V	V	V	V	V
857	chr	32076	34110	a	a	a	a	a	c	I	I	I	I	I	L
858	chr	32084	34118	a	a	a	a	a	g	P	P	P	P	P	P
859	chr	32085	34119	c	c	c	c	c	t	L	L	L	L	L	L
860	chr	32096	34130	t	t	t	t	t	c	G	G	G	G	G	G
861	chr	32111	34145	g	g	g	g	g	a	R	R	R	R	R	R
862	chr	32130	34164	t	t	t	t	t	c	L	L	L	L	L	L
863	chr	32141	34175	g	g	g	g	g	c	L	L	L	L	L	L
864	chr	32165	34199	g	g	g	g	g	a	G	G	G	G	G	G
865	chr	32168	34202	a	a	a	a	a	g	S	S	S	S	S	S
866	chr	32169	34203	c	c	c	c	c	t	L	L	L	L	L	L
867	chr	32180	34214	t	t	t	t	t	c	A	A	A	A	A	A
868	chr	32204	34238	c	c	c	c	c	a	G	G	G	G	G	G
869	chr	32210	34244	g	g	g	g	g	a	T	T	T	T	T	T
870	chr	32246	34280	g	g	g	g	g	a	Q	Q	Q	Q	Q	Q
871	chr	32261	34295	c	c	c	c	c	t	C	C	C	C	C	C
872	chr	32264	34298	c	c	c	c	c	g	L	L	L	L	L	L
873	chr	32273	34307	g	g	g	g	g	t	G	G	G	G	G	G
874	chr	32279	34313	c	c	c	c	c	g	T	T	T	T	T	T
875	chr	32336	34370	t	t	t	t	t	c	F	F	F	F	F	F
876	chr	32342	34376	t	t	t	t	t	c	S	S	S	S	S	S
877	chr	32357	34391	t	t	t	t	t	c	H	H	H	H	H	H
878	chr	32384	34418	a	a	a	a	a	g	T	T	T	T	T	T
879	chr	32396	34430	a	a	a	a	a	g	L	L	L	L	L	L
880	chr	32408	34442	c	c	c	c	c	t	A	A	A	A	A	A
881	chr	32423	34457	g	g	g	g	g	a	L	L	L	L	L	L
882	chr	32437	34471	a	a	a	a	a	g	D	D	D	D	D	G
883	chr	32444	34478	g	g	g	g	g	a	E	E	E	E	E	E
884	chr	32456	34490	a	a	a	a	a	g	Q	Q	Q	Q	Q	Q
885	chr	32459	34493	a	a	a	a	a	c	G	G	G	G	G	G
886	chr	32460	34494	c	c	c	c	c	t	L	L	L	L	L	L
887	chr	32467	34501	a	a	a	a	a	c	D	D	D	D	D	A
888	chr	32468	34502	t	t	t	t	t	a	D	D	D	D	D	A
889	chr	32471	34505	t	t	t	t	t	c	A	A	A	A	A	A
890	chr	32476	34510	t	t	t	t	t	g	L	L	L	L	L	R
891	chr	32480	34514	c	c	c	c	c	g	P	P	P	P	P	P
892	chr	32490	34524	c	c	c	c	c	t	L	L	L	L	L	L
893	chr	32496	34530	g	g	g	g	g	a	A	A	A	A	A	M
894	chr	32497	34531	c	c	c	c	c	t	A	A	A	A	A	M
895	chr	32498	34532	t	t	t	t	t	g	A	A	A	A	A	M
896	chr	32516	34550	t	t	t	t	t	a	T	T	T	T	T	T
897	chr	32518	34552	g	g	g	g	g	a	R	R	R	R	R	K
898	chr	32519	34553	g	g	g	g	g	a	R	R	R	R	R	K
899	chr	32534	34568	c	c	c	c	c	t	G	G	G	G	G	G
900	chr	32543	34577	c	c	c	c	c	t	A	A	A	A	A	A
901	chr	32549	34583	t	t	t	t	t	c	C	C	C	C	C	C
902	chr	32573	34607	c	c	c	c	c	a	G	G	G	G	G	G
903	chr	32576	34610	t	t	t	t	t	c	Y	Y	Y	Y	Y	Y
904	chr	32597	34631	c	c	c	c	c	t	R	R	R	R	R	R
905	chr	32633	34667	g	g	g	g	g	c	L	L	L	L	L	L
906	chr	32684	34718	a	a	a	a	a	g	P	P	P	P	P	P
907	chr	32699	34733	t	t	t	t	t	g	D	D	D	D	D	E
908	chr	32707	34741	c	c	c	c	c	a	A	A	A	A	A	E
909	chr	32708	34742	t	t	t	t	t	a	A	A	A	A	A	E
910	chr	32716	34750	c	c	c	c	c	t	A	A	A	A	A	V
911	chr	32719	34753	a	a	a	a	a	g	D	D	D	D	D	G
912	chr	32721	34755	c	c	c	c	c	t	L	L	L	L	L	L
913	chr	32723	34757	t	t	t	t	t	a	L	L	L	L	L	L
914	chr	32735	34769	t	t	t	t	t	a	I	I	I	I	I	I
915	chr	34355	34772	Gap-1668nt	Gap-1668nt	Gap-1668nt	Gap-1668nt	Gap-1668nt	Gap-1617nt
916	chr	34356	36441	t	t	t	t	t	c
917	chr	34358	36443	t	t	t	t	t	c	*	*	*	*	*	*
918	chr	34361	36446	t	t	t	t	t	g	N	N	N	N	N	T
919	chr	34363	36448	a	a	a	a	a	t	N	N	N	N	N	R
920	chr	34364	36449	t	t	t	t	t	c	N	N	N	N	N	R
921	chr	34366	36451	g	g	g	g	g	t	I	I	I	I	I	T
922	chr	34367	36452	a	a	a	a	a	g	I	I	I	I	I	T
923	chr	34369	36454	a	a	a	a	a	t	S	S	S	S	S	A
924	chr	34371	36456	a	a	a	a	a	c	S	S	S	S	S	A
925	chr	34372	36457	t	t	t	t	t	c	L	L	L	L	L	L
926	chr	34375	36460	c	c	c	c	c	a	A	A	A	A	A	A
927	chr	34378	36463	t	t	t	t	t	c	A	A	A	A	A	E
928	chr	34379	36464	g	g	g	g	g	t	A	A	A	A	A	E
929	chr	34381	36466	t	t	t	t	t	a	E	E	E	E	E	T
930	chr	34382	36467	t	t	t	t	t	g	E	E	E	E	E	T
931	chr	34383	36468	c	c	c	c	c	t	E	E	E	E	E	T
932	chr	34384	36469	t	t	t	t	t	c	L	L	L	L	L	L
933	chr	34386	36471	a	a	a	a	a	g	L	L	L	L	L	L
934	chr	34388	36473	a	a	a	a	a	g	I	I	I	I	I	A
935	chr	34389	36474	t	t	t	t	t	c	I	I	I	I	I	A
936	chr	34390	36475	c	c	c	c	c	t	K	K	K	K	K	E
937	chr	34392	36477	t	t	t	t	t	c	K	K	K	K	K	E
938	chr	34402	36487	t	t	t	t	t	c	E	E	E	E	E	E
939	chr	34405	36490	t	t	t	t	t	c	K	K	K	K	K	K
940	chr	34414	36499	c	c	c	c	c	t	A	A	A	A	A	A
941	chr	34420	36505	c	c	c	c	c	t	K	K	K	K	K	R
942	chr	34421	36506	t	t	t	t	t	c	K	K	K	K	K	R
943	chr	34433	36518	c	c	c	c	c	t	R	R	R	R	R	Q
944	chr	34438	36523	t	t	t	t	t	c	T	T	T	T	T	A
945	chr	34440	36525	t	t	t	t	t	c	T	T	T	T	T	A
946	chr	34455	36540	g	g	g	g	g	t	Q	Q	Q	Q	Q	K
947	chr	34456	36541	a	a	a	a	a	g	I	I	I	I	I	I
948	chr	34459	36544	t	t	t	t	t	c	S	S	S	S	S	S
949	chr	34464	36549	t	t	t	t	t	c	N	N	N	N	N	D
950	chr	34491	36576	t	t	t	t	t	c	I	I	I	I	I	V
951	chr	34498	36583	g	g	g	g	g	t	V	V	V	V	V	V
952	chr	34522	36607	t	t	t	t	t	c	V	V	V	V	V	V
953	chr	34525	36610	t	t	t	t	t	a	T	T	T	T	T	T
954	chr	34546	36631	a	a	a	a	a	t	D	D	D	D	D	E
955	chr	34572	36657	c	c	c	c	c	t	D	D	D	D	D	N
956	chr	34630	36715	c	c	c	c	c	t	L	L	L	L	L	L
957	chr	34636	36721	t	t	t	t	t	c	L	L	L	L	L	L
958	chr	34642	36727	g	g	g	g	g	a	N	N	N	N	N	N
959	chr	34708	36793	c	c	c	c	c	t	P	P	P	P	P	P
960	chr	34751	36836	t	t	t	t	t	c	E	E	E	E	E	G
961	chr	34756	36841	a	a	a	a	a	g	L	L	L	L	L	L
962	chr	34789	36874	c	c	c	c	c	t	L	L	L	L	L	T
963	chr	34790	36875	a	a	a	a	a	g	L	L	L	L	L	T
964	chr	34791	36876	a	a	a	a	a	t	L	L	L	L	L	T
965	chr	34797	36882	t	t	t	t	t	g	K	K	K	K	K	Q
966	chr	34801	36886	g	g	g	g	g	c	T	T	T	T	T	T
967	chr	34849	36934	c	c	c	c	c	t	R	R	R	R	R	R
968	chr	34876	36961	t	t	t	t	t	g	T	T	T	T	T	T
969	chr	34884	36969	t	t	t	t	t	c	M	M	M	M	M	V
970	chr	34891	36976	a	a	a	a	a	g	S	S	S	S	S	S
971	chr	34897	36982	c	c	c	c	c	t	L	L	L	L	L	L
972	chr	34906	36991	g	g	g	g	g	c	S	S	S	S	S	S
973	chr	34909	36994	t	t	t	t	t	c	K	K	K	K	K	E
974	chr	34911	36996	t	t	t	t	t	c	K	K	K	K	K	E
975	chr	34927	37012	c	c	c	c	c	t	Q	Q	Q	Q	Q	R
976	chr	34928	37013	t	t	t	t	t	c	Q	Q	Q	Q	Q	R
977	chr	34936	37021	t	t	t	t	t	c	K	K	K	K	K	K
978	chr	34942	37027	t	t	t	t	t	g	R	R	R	R	R	S
979	chr	34945	37030	t	t	t	t	t	a	G	G	G	G	G	G
980	chr	34957	37042	g	g	g	g	g	a	I	I	I	I	I	I
981	chr	34966	37051	t	t	t	t	t	c	L	L	L	L	L	V
982	chr	34968	37053	a	a	a	a	a	c	L	L	L	L	L	V
983	chr	34969	37054	a	a	a	a	a	g	P	P	P	P	P	P
984	chr	34975	37060	a	a	a	a	a	g	R	R	R	R	R	H
985	chr	34976	37061	c	c	c	c	c	t	R	R	R	R	R	H
986	chr	34981	37066	g	g	g	g	g	t	H	H	H	H	H	S
987	chr	34982	37067	t	t	t	t	t	g	H	H	H	H	H	S
988	chr	34983	37068	g	g	g	g	g	a	H	H	H	H	H	S
989	chr	34987	37072	a	a	a	a	a	g	P	P	P	P	P	S
990	chr	34989	37074	g	g	g	g	g	a	P	P	P	P	P	S
991	chr	34990	37075	a	a	a	a	a	t	G	G	G	G	G	G
992	chr	34993	37078	c	c	c	c	c	t	V	V	V	V	V	V
993	chr	35006	37091	a	a	a	a	a	g	I	I	I	I	I	T
994	chr	35008	37093	c	c	c	c	c	t	V	V	V	V	V	V
995	chr	35019	37104	g	g	g	g	g	a	L	L	L	L	L	L
996	chr	35048	37133	c	c	c	c	c	t	R	R	R	R	R	H
997	chr	35050	37135	g	g	g	g	g	a	S	S	S	S	S	S
998	chr	35083	37168	t	t	t	t	t	c	T	T	T	T	T	T
999	chr	35092	37177	t	t	t	t	t	c	A	A	A	A	A	M
1000	chr	35093	37178	g	g	g	g	g	a	A	A	A	A	A	M
1001	chr	35094	37179	c	c	c	c	c	t	A	A	A	A	A	M
1002	chr	35096	37181	a	a	a	a	a	g	I	I	I	I	I	T
1003	chr	35102	37187	c	c	c	c	c	t	R	R	R	R	R	Q
1004	chr	35110	37195	t	t	t	t	t	c	E	E	E	E	E	G
1005	chr	35111	37196	t	t	t	t	t	c	E	E	E	E	E	G
1006	chr	35115	37200	t	t	t	t	t	c	M	M	M	M	M	V
1007	chr	35116	37201	a	a	a	a	a	g
1008	chr	35119	37204	c	c	c	c	c	a
1009	chr	35127	37212	a	a	a	a	a	g
1010	chr	35130	37215	a	a	a	a	a	c
1011	chr	35133	37218	a	a	a	a	a	g
1012	chr	35134	37219	g	g	g	g	g	a
1013	chr	35143	37228	g	g	g	g	g	a
1014	chr	35153	37238	t	t	t	t	t	c
1015	chr	35154	37239	t	t	t	t	t	c
1016	chr	35155	37240	c	c	c	c	c	t
1017	chr	35161	37246	a	a	a	a	a	c
1018	chr	35163	37248	t	t	t	t	t	a
1019	chr	35165	37250	c	c	c	c	c	t
1020	chr	35166	37251	t	t	t	t	t	c
1021	chr	35170	37255	a	a	a	a	a	g
1022	chr	35172	37257	c	c	c	c	c	t
1023	chr	35176	37261	c	c	c	c	c	t
1024	chr	35197	37282	Gap-15nt	Gap-15nt	Gap-15nt	Gap-15nt	Gap-15nt
1025	chr	35317	37417	t	t	t	t	t	g
1026	chr	35322	37422	a	a	a	a	a	t
1027	chr	35335	37435	g	g	g	g	g	a
1028	chr	35367	37467	c	c	c	c	c	t	P	P	P	P	P	P
1029	chr	35388	37488	g	g	g	g	g	a	K	K	K	K	K	K
1030	chr	35412	37512	a	a	a	a	a	g	L	L	L	L	L	L
1031	chr	35439	37539	a	a	a	a	a	g	Q	Q	Q	Q	Q	Q
1032	chr	35442	37542	a	a	a	a	a	g	L	L	L	L	L	L
1033	chr	35443	37543	c	c	c	c	c	t	L	L	L	L	L	L
1034	chr	35454	37554	t	t	t	t	t	c	P	P	P	P	P	P
1035	chr	35463	37563	c	c	c	c	c	t	A	A	A	A	A	A
1036	chr	35496	37596	t	t	t	t	t	c	F	F	F	F	F	F
1037	chr	35521	37621	c	c	c	c	c	t	L	L	L	L	L	L
1038	chr	35802	37902	a	a	a	a	a	g	Q	Q	Q	Q	Q	Q
1039	chr	36021	38121	c	c	c	c	c	t	A	A	A	A	A	A
1040	chr	36054	38154	a	a	a	a	a	g	V	V	V	V	V	V
1041	chr	36069	38169	g	g	g	g	g	t	L	L	L	L	L	F
1042	chr	36086	38186	c	c	c	c	c	t	S	S	S	S	S	F
1043	chr	36105	38205	t	t	t	t	t	c	P	P	P	P	P	P
1044	chr	36439	38539	g	g	g	g	g	t
1045	chr	36562	38662	g	g	g	g	g	a	Q	Q	Q	Q	Q	Q
1046	chr	36757	38857	t	t	t	t	t	c	P	P	P	P	P	P
1047	chr	36772	38872	a	a	a	a	a	c	L	L	L	L	L	L
1048	chr	36838	38938	t	t	t	t	t	a	G	G	G	G	G	G
1049	chr	36859	38959	a	a	a	a	a	g	L	L	L	L	L	L
1050	chr	36985	39085	c	c	c	c	c	t
1051	chr	37390	39490	g	g	g	g	g	a	Q	Q	Q	Q	Q	Q
1052	chr	37609	39709	t	t	t	t	t	c	I	I	I	I	I	I
1053	chr	37654	39754	t	t	t	t	t	c	P	P	P	P	P	P
1054	chr	38230	40330	c	c	c	c	c	a	G	G	G	G	G	G
1055	chr	38359	40459	c	c	c	c	c	t	R	R	R	R	R	R
1056	chr	38467	40567	g	g	g	g	g	a	Q	Q	Q	Q	Q	Q
1057	chr	38530	40630	t	t	t	t	t	c	H	H	H	H	H	H
1058	chr	38606	40706	c	c	c	c	c	t
1059	chr	38806	40906	c	c	c	c	c	t	V	V	V	V	V	V
1060	chr	39103	41203	a	a	a	a	a	g
1061	chr	39179	41279	c	c	c	c	c	t
1062	chr	39220	41320	c	c	c	c	c	t
1063	chr	39274	41374	t	t	t	t	t	c
1064	chr	39518	41618	c	c	c	c	c	a	L	L	L	L	L	L
1065	chr	39905	42005	g	g	g	g	g	c	V	V	V	V	V	V
1066	chr	40532	42632	c	c	c	c	c	g	A	A	A	A	A	A
1067	chr	40535	42635	g	g	g	g	g	t	P	P	P	P	P	P
1068	chr	40541	42641	t	t	t	t	t	c	A	A	A	A	A	A
1069	chr	40547	42647	g	g	g	g	g	c	P	P	P	P	P	P
1070	chr	40559	42659	c	c	c	c	c	t	A	A	A	A	A	A
1071	chr	40562	42662	g	g	g	g	g	c	L	L	L	L	L	L
1072	chr	40571	42671	c	c	c	c	c	t	G	G	G	G	G	G
1073	chr	40583	42683	g	g	g	g	g	c	G	G	G	G	G	G
1074	chr	40586	42686	c	c	c	c	c	g	G	G	G	G	G	G
1075	chr	40592	42692	t	t	t	t	t	c	A	A	A	A	A	A
1076	chr	40595	42695	g	g	g	g	g	c	T	T	T	T	T	T
1077	chr	40596	42696	t	t	t	t	t	c	L	L	L	L	L	L
1078	chr	40604	42704	c	c	c	c	c	t	G	G	G	G	G	G
1079	chr	40607	42707	c	c	c	c	c	t	A	A	A	A	A	A
1080	chr	40610	42710	t	t	t	t	t	g	S	S	S	S	S	S
1081	chr	40622	42722	c	c	c	c	c	g	V	V	V	V	V	V
1082	chr	40631	42731	a	a	a	a	a	g	G	G	G	G	G	G
1083	chr	40637	42737	t	t	t	t	t	c	A	A	A	A	A	A
1084	chr	40646	42746	c	c	c	c	c	t	H	H	H	H	H	H
1085	chr	40652	42752	t	t	t	t	t	g	T	T	T	T	T	T
1086	chr	40670	42770	c	c	c	c	c	t	D	D	D	D	D	D
1087	chr	40674	42774	c	c	c	c	c	t	L	L	L	L	L	L
1088	chr	40697	42797	c	c	c	c	c	g	V	V	V	V	V	V
1089	chr	40712	42812	t	t	t	t	t	c	S	S	S	S	S	S
1090	chr	40719	42819	c	c	c	c	c	t	L	L	L	L	L	L
1091	chr	40727	42827	c	c	c	c	c	t	Y	Y	Y	Y	Y	Y
1092	chr	40744	42844	g	g	g	g	g	a	*	*	*	*	*	*
1093	chr	40746	42846	a	a	a	a	a	g
1094	chr	40750	42850	a	a	a	a	a	t
1095	chr	40751	42851	g	g	g	g	g	a
1096	chr	40752	42852	c	c	c	c	c	t
1097	chr	40754	42854	t	t	t	t	t	c
1098	chr	40756	42856	a	a	a	a	a	c
1099	chr	40757	42857	g	g	g	g	g	a
1100	chr	40759	42859	t	t	t	t	t	c
1101	chr	40761	42861	t	t	t	t	t	a
1102	chr	40762	42862	g	g	g	g	g	t
1103	chr	40763	42863	t	t	t	t	t	c
1104	chr	40764	42864	g	g	g	g	g	c
1105	chr	40765	42865	g	g	g	g	g	a
1106	chr	40767	42867	g	g	g	g	g	a
1107	chr	40769	42869	a	a	a	a	a	t
1108	chr	40771	42871	c	c	c	c	c	t
1109	chr	40772	42872	a	a	a	a	a	c
1110	chr	40773	42873	g	g	g	g	g	t
1111	chr	40774	42874	a	a	a	a	a	c
1112	chr	40775	42875	c	c	c	c	c	t
1113	chr	40776	42876	Gap-5nt	Gap-5nt	Gap-5nt	Gap-5nt	Gap-5nt
1114	chr	40783	42888	c	c	c	c	c	t
1115	chr	40787	42892	a	a	a	a	a	g
1116	chr	40791	42896	t	t	t	t	t	a
1117	chr	40792	42897	g	g	g	g	g	t
1118	chr	40829	42934	c	c	c	c	c	g
1119	chr	40830	42935	g	g	g	g	g	a
1120	chr	40831	42936	g	g	g	g	g	a
1121	chr	40832	42937	a	a	a	a	a	g
1122	chr	40834	42939	a	a	a	a	a	c
1123	chr	40835	42940	g	g	g	g	g	t
1124	chr	40837	42942	t	t	t	t	t	c
1125	chr	40842	42947	a	a	a	a	a	g
1126	chr	40844	42949	c	c	c	c	c	t
1127	chr	40845	42950	t	t	t	t	t	c
1128	chr	40846	42951	g	g	g	g	g	t
1129	chr	40853	42958	g	g	g	g	g	a
1130	chr	40861	42966	g	g	g	g	g	a	R	R	R	R	R	R
1131	chr	40879	42984	c	c	c	c	c	g	L	L	L	L	L	L
1132	chr	40882	42987	c	c	c	c	c	t	E	E	E	E	E	E
1133	chr	40894	42999	g	g	g	g	g	a	A	A	A	A	A	A
1134	chr	40903	43008	a	a	a	a	a	g	G	G	G	G	G	G
1135	chr	40912	43017	c	c	c	c	c	t	Q	Q	Q	Q	Q	Q
1136	chr	40930	43035	t	t	t	t	t	c	K	K	K	K	K	K
1137	chr	40942	43047	c	c	c	c	c	g	R	R	R	R	R	R
1138	chr	40947	43052	a	a	a	a	a	g	L	L	L	L	L	L
1139	chr	40957	43062	g	g	g	g	g	a	R	R	R	R	R	R
1140	chr	40960	43065	g	g	g	g	g	a	N	N	N	N	N	N
1141	chr	40995	43100	a	a	a	a	a	g	L	L	L	L	L	L
1142	chr	41010	43115	a	a	a	a	a	g	L	L	L	L	L	L
1143	chr	41038	43143	g	g	g	g	g	a	I	I	I	I	I	I
1144	chr	41150	43255	g	g	g	g	g	a	S	S	S	S	S	L
1145	chr	41386	43491	t	t	t	t	t	c	Q	Q	Q	Q	Q	Q
1146	chr	41756	43861	a	a	a	a	a	g	T	T	T	T	T	A
1147	chr	41767	43872	t	t	t	t	t	c	V	V	V	V	V	V
1148	chr	42027	44132	c	c	c	c	c	t	T	T	T	T	T	I
1149	chr	42250	44355	g	g	g	g	g	t	P	P	P	P	P	P
1150	chr	42295	44400	t	t	t	t	t	c	F	F	F	F	F	F
1151	chr	42331	44436	t	t	t	t	t	c	A	A	A	A	A	A
1152	chr	42460	44565	a	a	a	a	a	g	P	P	P	P	P	P
1153	chr	42478	44583	c	c	c	c	c	t	R	R	R	R	R	R
1154	chr	42502	44607	t	t	t	t	t	c	G	G	G	G	G	G
1155	chr	42607	44712	a	a	a	a	a	g	L	L	L	L	L	L
1156	chr	42612	44717	t	t	t	t	t	c	L	L	L	L	L	P
1157	chr	42613	44718	g	g	g	g	g	c	L	L	L	L	L	P
1158	chr	42616	44721	t	t	t	t	t	c	G	G	G	G	G	G
1159	chr	42617	44722	g	g	g	a	g	g	G	G	G	S	G	G
1160	chr	42649	44754	g	g	g	g	g	a	L	L	L	L	L	L
1161	chr	42733	44838	a	a	a	a	a	g	K	K	K	K	K	K
1162	chr	42753	44858	g	g	g	g	g	a	R	R	R	R	R	Q
1163	chr	42767	44872	a	a	a	a	a	g	I	I	I	I	I	V
1164	chr	42778	44883	g	g	g	g	g	a	P	P	P	P	P	P
1165	chr	42898	45003	a	a	a	a	a	c	R	R	R	R	R	R
1166	chr	42917	45022	c	c	c	c	c	g	L	L	L	L	L	V
1167	chr	43000	45105	t	t	t	t	t	c	S	S	S	S	S	S
1168	chr	43007	45112	a	a	a	a	a	g	S	S	S	S	S	G
1169	chr	43132	45237	t	t	t	t	t	c	A	A	A	A	A	A
1170	chr	43204	45309	c	c	c	c	c	t	V	V	V	V	V	V
1171	chr	43207	45312	t	t	t	t	t	g	D	D	D	D	D	E
1172	chr	43210	45315	t	t	t	t	t	c	N	N	N	N	N	N
1173	chr	43211	45316	c	c	c	c	c	t	L	L	L	L	L	L
1174	chr	43213	45318	g	g	g	g	g	a	L	L	L	L	L	L
1175	chr	43219	45324	c	c	c	c	c	t	V	V	V	V	V	V
1176	chr	43254	45359	c	c	c	c	c	g	A	A	A	A	A	G
1177	chr	43309	45414	t	t	t	t	t	c	T	T	T	T	T	T
1178	chr	43334	45439	a	a	a	a	a	c	K	K	K	K	K	Q
1179	chr	43420	45525	c	c	c	c	c	t	G	G	G	G	G	G
1180	chr	43568	45583	Gap-872nt	Gap-872nt	Gap-872nt	Gap-872nt	Gap-872nt	Gap-90nt
1181	chr	43569	46456	g	g	g	g	g	t
1182	chr	43571	46458	a	a	a	a	a	g
1183	chr	43573	46460	t	t	t	t	t	a	V	V	V	V	V	E
1184	chr	43577	46464	g	g	g	g	g	c	Q	Q	Q	Q	Q	H
1185	chr	43578	46465	t	t	t	t	t	c	L	L	L	L	L	L
1186	chr	43580	46467	g	g	g	g	g	a	L	L	L	L	L	L
1187	chr	43583	46470	g	g	g	g	g	a	Q	Q	Q	Q	Q	Q
1188	chr	43587	46474	t	t	t	t	t	c	W	W	W	W	W	L
1189	chr	43588	46475	g	g	g	g	g	t	W	W	W	W	W	L
1190	chr	43589	46476	g	g	g	g	g	c	W	W	W	W	W	L
1191	chr	43593	46480	g	g	g	g	g	a	E	E	E	E	E	T
1192	chr	43594	46481	a	a	a	a	a	c	E	E	E	E	E	T
1193	chr	43596	46483	c	c	c	c	c	g	Q	Q	Q	Q	Q	E
1194	chr	43598	46485	g	g	g	g	g	a	Q	Q	Q	Q	Q	E
1195	chr	43601	46488	c	c	c	c	c	t	A	A	A	A	A	A
1196	chr	43611	46492	Gap-2nt	Gap-2nt	Gap-2nt	Gap-2nt	Gap-2nt	Gap-2nt
1197	chr	43612	46499	a	a	a	a	a	g	Q	Q	Q	Q	Q	G
1198	chr	43618	46505	g	g	g	g	g	t	W	W	W	W	W	L
1199	chr	43619	46506	g	g	g	g	g	a	W	W	W	W	W	L
1200	chr	43620	46507	t	t	t	t	t	a	S	S	S	S	S	T
1201	chr	43739	46626	t	t	t	t	t	c	A	A	A	A	A	A
1202	chr	43742	46629	t	t	t	t	t	c	Y	Y	Y	Y	Y	Y
1203	chr	43750	46637	t	t	t	t	t	c	V	V	V	V	V	A
1204	chr	43751	46638	a	a	a	a	a	c	V	V	V	V	V	A
1205	chr	43752	46639	c	c	c	c	c	t	L	L	L	L	L	L
1206	chr	43754	46641	a	a	a	a	a	g	L	L	L	L	L	L
1207	chr	43759	46646	t	t	t	t	t	c	F	F	F	F	F	S
1208	chr	43760	46647	c	c	c	c	c	t	F	F	F	F	F	S
1209	chr	43766	46653	c	c	c	c	c	t	P	P	P	P	P	P
1210	chr	43768	46655	g	g	g	g	g	a	G	G	G	G	G	D
1211	chr	43771	46658	g	g	g	g	g	a	C	C	C	C	C	Y
1212	chr	43772	46659	c	c	c	c	c	t	C	C	C	C	C	Y
1213	chr	43777	46664	a	a	a	a	a	c	Q	Q	Q	Q	Q	P
1214	chr	43779	46666	t	t	t	t	t	g	S	S	S	S	S	A
1215	chr	43835	46722	c	c	c	c	c	t	I	I	I	I	I	I
1216	chr	43883	46770	g	g	g	g	g	c	Q	Q	Q	Q	Q	H
1217	chr	43967	46854	c	c	c	c	c	t	A	A	A	A	A	A
1218	chr	44081	46968	c	c	c	c	c	a	L	L	L	L	L	L
1219	chr	44096	46983	c	c	c	c	c	t	C	C	C	C	C	C
1220	chr	44117	47004	t	t	t	t	t	g	D	D	D	D	D	E
1221	chr	44190	47077	t	t	t	t	t	g	S	S	S	S	S	A
1222	chr	44319	47206	t	t	t	t	t	c	S	S	S	S	S	P
1223	chr	44406	47293	c	c	c	c	c	t	L	L	L	L	L	L
1224	chr	44494	47381	g	g	g	g	g	a	S	S	S	S	S	N
1225	chr	44604	47491	c	c	c	c	c	t	P	P	P	P	P	S
1226	chr	44787	47674	t	t	t	t	t	g	F	F	F	F	F	V
1227	chr	44819	47706	a	a	a	a	a	c	S	S	S	S	S	S
1228	chr	44866	47753	c	c	c	c	c	t	A	A	A	A	A	V
1229	chr	44955	47842	a	a	a	a	a	g
1230	chr	45021	47908	t	t	t	t	t	c
1231	chr	45032	47919	a	a	a	a	a	g
1232	chr	45046	47933	t	t	t	t	t	c
1233	chr	45053	47940	g	g	g	g	g	a
1234	chr	45056	47943	g	g	g	g	g	t
1235	chr	45068	47955	a	a	a	a	a	g
1236	chr	45081	47968	c	c	c	c	c	t
1237	chr	45118	48005	a	a	a	a	a	t
1238	chr	45120	48007	a	a	a	a	a	g
1239	chr	45238	48125	g	g	g	g	g	a	P	P	P	P	P	P
1240	chr	45241	48128	g	g	g	g	g	a	L	L	L	L	L	L
1241	chr	45264	48151	a	a	a	a	a	c	Y	Y	Y	Y	Y	S
1242	chr	45367	48254	c	c	c	c	c	t	S	S	S	S	S	S
1243	chr	45372	48259	a	a	a	a	a	t	Y	Y	Y	Y	Y	F
1244	chr	45373	48260	c	c	c	c	c	t	Y	Y	Y	Y	Y	F
1245	chr	45379	48266	g	g	g	g	g	a	T	T	T	T	T	T
1246	chr	45392	48279	c	c	c	c	c	t	L	L	L	L	L	L
1247	chr	45394	48281	a	a	a	a	a	g	L	L	L	L	L	L
1248	chr	45403	48290	a	a	a	a	a	g	P	P	P	P	P	P
1249	chr	45406	48293	c	c	c	c	c	a	G	G	G	G	G	G
1250	chr	45409	48296	t	t	t	t	t	c	A	A	A	A	A	A
1251	chr	45410	48297	g	g	g	g	g	a	E	E	E	E	E	T
1252	chr	45411	48298	a	a	a	a	a	c	E	E	E	E	E	T
1253	chr	45412	48299	a	a	a	a	a	g	E	E	E	E	E	T
1254	chr	45416	48303	a	a	a	a	a	g	I	I	I	I	I	V
1255	chr	45428	48315	c	c	c	c	c	t	L	L	L	L	L	L
1256	chr	45430	48317	a	a	a	a	a	g	L	L	L	L	L	L
1257	chr	45435	48322	t	t	t	t	t	c	L	L	L	L	L	P
1258	chr	45436	48323	g	g	g	g	g	c	L	L	L	L	L	P
1259	chr	45449	48336	c	c	c	c	c	t	L	L	L	L	L	L
1260	chr	45451	48338	a	a	a	a	a	g	L	L	L	L	L	L
1261	chr	45460	48347	g	g	g	g	g	a	E	E	E	E	E	E
1262	chr	45463	48350	a	a	a	a	a	g	R	R	R	R	R	R
1263	chr	45478	48365	c	c	c	c	c	g	G	G	G	G	G	G
1264	chr	45481	48368	c	c	c	c	c	t	F	F	F	F	F	F
1265	chr	45484	48371	c	c	c	c	c	a	P	P	P	P	P	P
1266	chr	45529	48416	c	c	c	c	c	t	L	L	L	L	L	L
1267	chr	45531	48418	a	a	a	a	a	g	E	E	E	E	E	G
1268	chr	45532	48419	g	g	g	g	g	c	E	E	E	E	E	G
1269	chr	45533	48420	a	a	a	a	a	g	I	I	I	I	I	V
1270	chr	45535	48422	c	c	c	c	c	t	I	I	I	I	I	V
1271	chr	45538	48425	a	a	a	a	a	c	A	A	A	A	A	A
1272	chr	45568	48455	c	c	c	c	c	t	L	L	L	L	L	L
1273	chr	45574	48461	t	t	t	t	t	c	F	F	F	F	F	F
1274	chr	45586	48473	t	t	t	t	t	g	P	P	P	P	P	P
1275	chr	45592	48479	a	a	a	a	a	g	A	A	A	A	A	A
1276	chr	45595	48482	g	g	g	g	g	a	A	A	A	A	A	A
1277	chr	45610	48497	a	a	a	a	a	g	K	K	K	K	K	K
1278	chr	45619	48506	a	a	a	a	a	g	L	L	L	L	L	L
1279	chr	45625	48512	t	t	t	t	t	g	P	P	P	P	P	P
1280	chr	45631	48518	g	g	g	g	g	a	G	G	G	G	G	G
1281	chr	45641	48528	g	g	g	g	g	a	A	A	A	A	A	T
1282	chr	45655	48542	t	t	t	t	t	c	S	S	S	S	S	S
1283	chr	45721	48608	c	c	c	c	c	t	G	G	G	G	G	G
1284	chr	45732	48619	c	c	c	c	c	t	A	A	A	A	A	V
1285	chr	45808	48695	c	c	c	c	c	t	N	N	N	N	N	N
1286	chr	45817	48704	a	a	a	a	a	g	L	L	L	L	L	L
1287	chr	45874	48761	g	g	g	g	g	t	L	L	L	L	L	L
1288	chr	45875	48762	t	t	t	t	t	c	L	L	L	L	L	L
1289	chr	45877	48764	g	g	g	g	g	a	L	L	L	L	L	L
1290	chr	45886	48773	g	g	g	g	g	t	A	A	A	A	A	A
1291	chr	45892	48779	g	g	g	g	g	a	K	K	K	K	K	K
1292	chr	45895	48782	t	t	t	t	t	c	G	G	G	G	G	G
1293	chr	45899	48786	g	g	g	g	g	a	G	G	G	G	G	S
1294	chr	45902	48789	g	g	g	g	g	a	V	V	V	V	V	I
1295	chr	45910	48797	c	c	c	c	c	t	D	D	D	D	D	D
1296	chr	45911	48798	c	c	c	c	c	t	L	L	L	L	L	L
1297	chr	45915	48802	g	g	g	g	g	a	R	R	R	R	R	Q
1298	chr	45918	48805	a	a	a	a	a	g	Q	Q	Q	Q	Q	R
1299	chr	45925	48812	g	g	g	g	g	a	L	L	L	L	L	L
1300	chr	45929	48816	a	a	a	a	a	t	T	T	T	T	T	S
1301	chr	45934	48821	g	g	g	g	g	a	A	A	A	A	A	A
1302	chr	45940	48827	g	g	g	g	g	a	L	L	L	L	L	L
1303	chr	45943	48830	a	a	a	a	a	g	E	E	E	E	E	E
1304	chr	45952	48839	t	t	t	t	t	a	G	G	G	G	G	G
1305	chr	45964	48851	c	c	c	c	c	a	A	A	A	A	A	A
1306	chr	45967	48854	g	g	g	g	g	a	P	P	P	P	P	P
1307	chr	45969	48856	t	t	t	t	t	a	L	L	L	L	L	Q
1308	chr	45988	48875	g	g	g	g	g	a	L	L	L	L	L	L
1309	chr	46027	48914	a	a	a	a	a	g	L	L	L	L	L	L
1310	chr	46066	48953	g	g	g	g	g	a	L	L	L	L	L	L
1311	chr	46075	48962	g	g	g	g	g	t	L	L	L	L	L	L
1312	chr	46105	48992	c	c	c	c	c	t	F	F	F	F	F	F
1313	chr	46140	49027	c	c	c	c	c	a	A	A	A	A	A	D
1314	chr	46173	49060	g	g	g	g	g	a	G	G	G	G	G	E
1315	chr	46390	49277	g	g	g	g	g	a	L	L	L	L	L	L
1316	chr	46427	49314	t	t	t	t	t	c	L	L	L	L	L	L
1317	chr	46429	49316	g	g	g	g	g	a	L	L	L	L	L	L
1318	chr	46497	49384	c	c	c	c	c	t	T	T	T	T	T	I
1319	chr	46766	49653	g	g	g	g	g	t	P	P	P	P	P	P
1320	chr	46832	49719	c	c	c	c	c	t	I	I	I	I	I	I
1321	chr	46834	49721	c	c	c	c	c	t	A	A	A	A	A	V
1322	chr	46840	49727	t	t	t	t	t	c	V	V	V	V	V	A
1323	chr	46844	49731	g	g	g	g	g	a	L	L	L	L	L	L
1324	chr	46853	49740	g	g	g	g	g	a	V	V	V	V	V	V
1325	chr	46874	49761	t	t	t	t	t	c	H	H	H	H	H	H
1326	chr	46882	49769	g	g	g	g	g	a	G	G	G	G	G	E
1327	chr	46898	49785	c	c	c	c	c	t	G	G	G	G	G	G
1328	chr	46907	49794	g	g	g	g	g	a	V	V	V	V	V	V
1329	chr	46916	49803	t	t	t	t	t	a	P	P	P	P	P	P
1330	chr	46918	49805	c	c	c	c	c	t	P	P	P	P	P	L
1331	chr	46919	49806	g	g	g	g	g	a	P	P	P	P	P	L
1332	chr	46925	49812	a	a	a	a	a	g	P	P	P	P	P	P
1333	chr	46928	49815	c	c	c	c	c	g	L	L	L	L	L	L
1334	chr	46929	49816	t	t	t	t	t	c	L	L	L	L	L	L
1335	chr	46931	49818	a	a	a	a	a	g	L	L	L	L	L	L
1336	chr	46935	49822	c	c	c	c	c	t	Q	Q	Q	Q	Q	Y
1337	chr	46937	49824	g	g	g	g	g	t	Q	Q	Q	Q	Q	Y
1338	chr	46940	49827	t	t	t	t	t	c	H	H	H	H	H	H
1339	chr	46943	49830	c	c	c	c	c	t	C	C	C	C	C	C
1340	chr	46951	49838	g	g	g	g	g	c	S	S	S	S	S	T
1341	chr	46953	49840	c	c	c	c	c	a	R	R	R	R	R	R
1342	chr	46958	49845	t	t	t	t	t	g	D	D	D	D	D	E
1343	chr	46967	49854	t	t	t	t	t	g	T	T	T	T	T	T
1344	chr	46968	49855	t	t	t	t	t	c	L	L	L	L	L	L
1345	chr	46976	49863	t	t	t	t	t	c	S	S	S	S	S	S
1346	chr	46979	49866	t	t	t	t	t	c	F	F	F	F	F	F
1347	chr	46994	49881	t	t	t	t	t	c	S	S	S	S	S	S
1348	chr	47000	49887	g	g	g	g	g	c	P	P	P	P	P	P
1349	chr	47009	49896	g	g	g	g	g	a	E	E	E	E	E	E
1350	chr	47012	49899	a	a	a	a	a	c	Q	Q	Q	Q	Q	H
1351	chr	47015	49902	a	a	a	a	a	g	L	L	L	L	L	L
1352	chr	47020	49907	g	g	g	g	g	a	R	R	R	R	R	Q
1353	chr	47024	49911	t	t	t	t	t	c	L	L	L	L	L	L
1354	chr	47033	49920	a	a	a	a	a	g	P	P	P	P	P	P
1355	chr	47037	49924	g	g	g	g	g	c	E	E	E	E	E	Q
1356	chr	47044	49931	c	c	c	c	c	a	A	A	A	A	A	E
1357	chr	47045	49932	a	a	a	a	a	g	A	A	A	A	A	E
1358	chr	47046	49933	g	g	g	g	g	a	A	A	A	A	A	I
1359	chr	47047	49934	c	c	c	c	c	t	A	A	A	A	A	I
1360	chr	47058	49945	c	c	c	c	c	g	Q	Q	Q	Q	Q	E
1361	chr	47075	49962	g	g	g	g	g	a	G	G	G	G	G	G
1362	chr	47076	49963	a	a	a	a	a	g	T	T	T	T	T	A
1363	chr	47079	49966	t	t	t	t	t	c	L	L	L	L	L	L
1364	chr	47084	49971	t	t	t	t	t	c	N	N	N	N	N	N
1365	chr	47088	49975	g	g	g	g	g	a	V	V	V	V	V	T
1366	chr	47089	49976	t	t	t	t	t	c	V	V	V	V	V	T
1367	chr	47090	49977	g	g	g	g	g	c	V	V	V	V	V	T
1368	chr	47098	49985	c	c	c	c	c	t	A	A	A	A	A	V
1369	chr	47100	49987	g	g	g	g	g	a	E	E	E	E	E	K
1370	chr	47105	49992	a	a	a	a	a	g	G	G	G	G	G	G
1371	chr	47108	49995	a	a	a	a	a	t	L	L	L	L	L	L
1372	chr	47111	49998	c	c	c	c	c	t	S	S	S	S	S	S
1373	chr	47114	50001	t	t	t	t	t	c	A	A	A	A	A	A
1374	chr	47120	50007	a	a	a	a	a	g	Q	Q	Q	Q	Q	Q
1375	chr	47126	50013	c	c	c	c	c	t	V	V	V	V	V	V
1376	chr	47135	50022	t	t	t	t	t	c	D	D	D	D	D	D
1377	chr	47136	50023	t	t	t	t	t	c	L	L	L	L	L	L
1378	chr	47153	50040	c	c	c	c	c	g	R	R	R	R	R	R
1379	chr	47159	50046	t	t	t	t	t	a	S	S	S	S	S	S
1380	chr	47161	50048	t	t	t	t	t	c	V	V	V	V	V	A
1381	chr	47162	50049	a	a	a	a	a	c	V	V	V	V	V	A
1382	chr	47168	50055	a	a	a	a	a	g	P	P	P	P	P	P
1383	chr	47171	50058	t	t	t	t	t	a	R	R	R	R	R	R
1384	chr	47177	50064	t	t	t	t	t	c	H	H	H	H	H	H
1385	chr	47194	50081	g	g	g	g	g	c	R	R	R	R	R	P
1386	chr	47201	50088	a	a	a	a	a	g	L	L	L	L	L	L
1387	chr	47207	50094	g	g	g	g	g	a	V	V	V	V	V	V
1388	chr	47213	50100	a	a	a	a	a	g	A	A	A	A	A	A
1389	chr	47219	50106	g	g	g	g	g	t	G	G	G	G	G	G
1390	chr	47222	50109	g	g	g	g	g	a	A	A	A	A	A	A
1391	chr	47250	50137	g	g	g	g	g	c	V	V	V	V	V	L
1392	chr	47252	50139	g	g	g	g	g	a	V	V	V	V	V	L
1393	chr	47255	50142	a	a	a	a	a	g	L	L	L	L	L	L
1394	chr	47258	50145	g	g	g	g	g	t	P	P	P	P	P	P
1395	chr	47262	50149	t	t	t	t	t	g	S	S	S	S	S	A
1396	chr	47264	50151	g	g	g	g	g	a	S	S	S	S	S	A
1397	chr	47270	50157	g	g	g	g	g	a	L	L	L	L	L	L
1398	chr	47274	50161	g	g	g	g	g	a	D	D	D	D	D	N
1399	chr	47282	50169	a	a	a	a	a	g	S	S	S	S	S	S
1400	chr	47306	50193	a	a	a	a	a	g	E	E	E	E	E	E
1401	chr	47310	50197	c	c	c	c	c	g	R	R	R	R	R	D
1402	chr	47311	50198	g	g	g	g	g	a	R	R	R	R	R	D
1403	chr	47329	50216	a	a	a	a	a	t	Q	Q	Q	Q	Q	L
1404	chr	47333	50220	c	c	c	c	c	g	L	L	L	L	L	L
1405	chr	47336	50223	t	t	t	t	t	c	L	L	L	L	L	L
1406	chr	47337	50224	c	c	c	c	c	g	Q	Q	Q	Q	Q	E
1407	chr	47342	50229	g	g	g	g	g	a	A	A	A	A	A	A
1408	chr	47349	50236	a	a	a	a	a	g	T	T	T	T	T	A
1409	chr	47356	50243	a	a	a	a	a	g	Q	Q	Q	Q	Q	R
1410	chr	47365	50252	t	t	t	t	t	c	V	V	V	V	V	A
1411	chr	47366	50253	g	g	g	g	g	a	V	V	V	V	V	A
1412	chr	47375	50262	g	g	g	g	g	a	Q	Q	Q	Q	Q	Q
1413	chr	47377	50264	a	a	a	a	a	g	H	H	H	H	H	R
1414	chr	47378	50265	t	t	t	t	t	c	H	H	H	H	H	R
1415	chr	47384	50271	a	a	a	a	a	g	Q	Q	Q	Q	Q	Q
1416	chr	47390	50277	t	t	t	t	t	c	V	V	V	V	V	V
1417	chr	47399	50286	c	c	c	c	c	a	H	H	H	H	H	Q
1418	chr	47402	50289	t	t	t	t	t	c	Y	Y	Y	Y	Y	Y
1419	chr	47405	50292	c	c	c	c	c	t	F	F	F	F	F	F
1420	chr	47411	50298	t	t	t	t	t	g	S	S	S	S	S	S
1421	chr	47416	50303	c	c	c	c	c	t	A	A	A	A	A	V
1422	chr	47417	50304	a	a	a	a	a	g	A	A	A	A	A	V
1423	chr	47423	50310	g	g	g	g	g	a	Q	Q	Q	Q	Q	Q
1424	chr	47440	50327	a	a	a	a	a	t	Q	Q	Q	Q	Q	L
1425	chr	47441	50328	a	a	a	a	a	g	Q	Q	Q	Q	Q	L
1426	chr	47444	50331	c	c	c	c	c	t	I	I	I	I	I	I
1427	chr	47477	50364	a	a	a	a	a	g	S	S	S	S	S	S
1428	chr	47589	50476	a	a	a	a	a	g	I	I	I	I	I	V
1429	chr	47609	50496	a	a	a	a	a	g	L	L	L	L	L	L
1430	chr	47613	50500	t	t	t	t	t	c	L	L	L	L	L	L
1431	chr	47678	50565	g	g	g	g	g	a	E	E	E	E	E	E
1432	chr	47696	50583	c	c	c	c	c	t	N	N	N	N	N	N
1433	chr	47778	50665	c	c	c	c	c	t	H	H	H	H	H	Y
1434	chr	47875	50762	t	t	t	t	t	c	V	V	V	V	V	A
1435	chr	47881	50768	c	c	c	c	c	a	A	A	A	A	A	E
1436	chr	47888	50775	c	c	c	c	c	t	I	I	I	I	I	I
1437	chr	47897	50784	a	a	a	a	a	g	L	L	L	L	L	L
1438	chr	47899	50786	t	t	t	t	t	a	L	L	L	L	L	Q
1439	chr	47906	50793	a	a	a	a	a	g	Q	Q	Q	Q	Q	Q
1440	chr	47909	50796	t	t	t	t	t	c	A	A	A	A	A	A
1441	chr	47915	50802	g	g	g	g	g	c	T	T	T	T	T	T
1442	chr	47927	50814	a	a	a	a	a	g	A	A	A	A	A	A
1443	chr	47929	50816	g	g	g	g	g	c	G	G	G	G	G	A
1444	chr	47930	50817	t	t	t	t	t	c	G	G	G	G	G	A
1445	chr	47931	50818	c	c	c	c	c	g	R	R	R	R	R	A
1446	chr	47932	50819	g	g	g	g	g	c	R	R	R	R	R	A
1447	chr	47933	50820	g	g	g	g	g	t	R	R	R	R	R	A
1448	chr	47936	50823	t	t	t	t	t	c	Y	Y	Y	Y	Y	Y
1449	chr	47940	50827	c	c	c	c	c	g	Q	Q	Q	Q	Q	E
1450	chr	47945	50832	g	g	g	g	g	t	A	A	A	A	A	A
1451	chr	47946	50833	c	c	c	c	c	t	L	L	L	L	L	L
1452	chr	47948	50835	a	a	a	a	a	g	L	L	L	L	L	L
1453	chr	47949	50836	t	t	t	t	t	c	S	S	S	S	S	L
1454	chr	47950	50837	c	c	c	c	c	t	S	S	S	S	S	L
1455	chr	47960	50847	g	g	g	g	g	a	Q	Q	Q	Q	Q	Q
1456	chr	47963	50850	g	g	g	g	g	a	Q	Q	Q	Q	Q	Q
1457	chr	47967	50854	g	g	g	g	g	c	V	V	V	V	V	L
1458	chr	47972	50859	g	g	g	g	g	a	A	A	A	A	A	A
1459	chr	47974	50861	g	g	g	g	g	t	R	R	R	R	R	L
1460	chr	47975	50862	a	a	a	a	a	g	R	R	R	R	R	L
1461	chr	47977	50864	a	a	a	a	a	c	E	E	E	E	E	A
1462	chr	47978	50865	a	a	a	a	a	g	E	E	E	E	E	A
1463	chr	47990	50877	a	a	a	a	a	c	A	A	A	A	A	A
1464	chr	47993	50880	t	t	t	t	t	c	N	N	N	N	N	N
1465	chr	47999	50886	g	g	g	g	g	a	Q	Q	Q	Q	Q	Q
1466	chr	48002	50889	g	g	g	g	g	a	L	L	L	L	L	L
1467	chr	48005	50892	g	g	g	g	g	a	A	A	A	A	A	A
1468	chr	48008	50895	c	c	c	c	c	g	I	I	I	I	I	M
1469	chr	48036	50923	g	g	g	g	g	a	A	A	A	A	A	T
1470	chr	48038	50925	a	a	a	a	a	t	A	A	A	A	A	T
1471	chr	48041	50928	a	a	a	a	a	g	E	E	E	E	E	E
1472	chr	48051	50938	a	a	a	a	a	g	I	I	I	I	I	A
1473	chr	48052	50939	t	t	t	t	t	c	I	I	I	I	I	A
1474	chr	48053	50940	c	c	c	c	c	t	I	I	I	I	I	A
1475	chr	48059	50946	a	a	a	a	a	g	E	E	E	E	E	E
1476	chr	48062	50949	t	t	t	t	t	a	A	A	A	A	A	A
1477	chr	48065	50952	c	c	c	c	c	g	R	R	R	R	R	R
1478	chr	48071	50958	t	t	t	t	t	a	A	A	A	A	A	A
1479	chr	48080	50967	g	g	g	g	g	a	P	P	P	P	P	P
1480	chr	48086	50973	g	g	g	g	g	a	L	L	L	L	L	L
1481	chr	48089	50976	a	a	a	a	a	g	A	A	A	A	A	A
1482	chr	48095	50982	g	g	g	g	g	a	L	L	L	L	L	L
1483	chr	48098	50985	g	g	g	g	g	t	A	A	A	A	A	A
1484	chr	48101	50988	g	g	g	g	g	t	A	A	A	A	A	A
1485	chr	48102	50989	c	c	c	c	c	t	H	H	H	H	H	Y
1486	chr	48115	51002	c	c	c	c	c	a	P	P	P	P	P	H
1487	chr	48116	51003	a	a	a	a	a	t	P	P	P	P	P	H
1488	chr	48119	51006	a	a	a	a	a	t	R	R	R	R	R	R
1489	chr	48125	51012	g	g	g	g	g	a	Q	Q	Q	Q	Q	Q
1490	chr	48130	51017	t	t	t	t	t	a	V	V	V	V	V	E
1491	chr	48131	51018	a	a	a	a	a	g	V	V	V	V	V	E
1492	chr	48132	51019	g	g	g	g	g	a	E	E	E	E	E	K
1493	chr	48134	51021	g	g	g	g	g	a	E	E	E	E	E	K
1494	chr	48140	51027	t	t	t	t	t	a	G	G	G	G	G	G
1495	chr	48141	51028	c	c	c	c	c	t	Q	Q	Q	Q	Q	S
1496	chr	48142	51029	a	a	a	a	a	c	Q	Q	Q	Q	Q	S
1497	chr	48176	51063	t	t	t	t	t	c	Y	Y	Y	Y	Y	Y
1498	chr	48203	51090	c	c	c	c	c	t	Y	Y	Y	Y	Y	Y
1499	chr	48206	51093	g	g	g	g	g	a	L	L	L	L	L	L
1500	chr	48213	51100	c	c	c	c	c	t	L	L	L	L	L	L
1501	chr	48257	51144	t	t	t	t	t	c	D	D	D	D	D	D
1502	chr	48393	51280	a	a	a	a	a	g	K	K	K	K	K	E
1503	chr	48447	51334	g	g	g	g	g	a	E	E	E	E	E	K
1504	chr	48494	51381	t	t	t	t	t	c	G	G	G	G	G	G
1505	chr	48503	51390	a	a	a	a	a	g	A	A	A	A	A	A
1506	chr	48507	51394	a	a	a	a	a	g	I	I	I	I	I	V
1507	chr	48515	51402	g	g	g	g	g	a	K	K	K	K	K	K
1508	chr	48521	51408	g	g	g	g	g	a	A	A	A	A	A	A
1509	chr	48524	51411	a	a	a	a	a	g	T	T	T	T	T	T
1510	chr	48530	51417	t	t	t	t	t	g	D	D	D	D	D	E
1511	chr	48539	51426	c	c	c	c	c	t	S	S	S	S	S	S
1512	chr	48546	51433	c	c	c	c	c	t	L	L	L	L	L	L
1513	chr	48551	51438	a	a	a	a	a	g	E	E	E	E	E	E
1514	chr	48554	51441	a	a	a	a	a	g	A	A	A	A	A	A
1515	chr	48565	51452	t	t	t	t	t	g	L	L	L	L	L	R
1516	chr	48570	51457	Gap-1nt	Gap-1nt	Gap-1nt	Gap-1nt	Gap-1nt
1517	chr	48574	51462	a	a	a	a	a	g	E	E	E	E	E	R
1518	chr	48575	51463	a	a	a	a	a	c	E	E	E	E	E	L
1519	chr	48576	51464	a	a	a	a	a	t	S	S	S	S	S	L
1520	chr	48577	51465	g	g	g	g	g	a	S	S	S	S	S	L
1521	chr	48578	51466	t	t	t	t	t	g	S	S	S	S	S	D
1522	chr	48582	51470	c	c	c	c	c	t	Q	Q	Q	Q	Q	V
1523	chr	48587	51475
1524	chr	48595	51476	t	t	t	t	t	c	L	L	L	L	L	A
1525	chr	48596	51477	g	g	g	g	g	a	L	L	L	L	L	A
1526	chr	48599	51480	a	a	a	a	a	g	E	E	E	E	E	E
1527	chr	48609	51490	c	c	c	c	c	t	L	L	L	L	L	L
1528	chr	48620	51501	g	g	g	g	g	c	G	G	G	G	G	G
1529	chr	48626	51507	g	g	g	g	g	a	E	E	E	E	E	E
1530	chr	48629	51510	t	t	t	t	t	g	G	G	G	G	G	G
1531	chr	48630	51511	a	a	a	a	a	g	R	R	R	R	R	V
1532	chr	48631	51512	g	g	g	g	g	t	R	R	R	R	R	V
1533	chr	48635	51516	a	a	a	a	a	g	L	L	L	L	L	L
1534	chr	48641	51522	a	a	a	a	a	g	E	E	E	E	E	E
1535	chr	48644	51525	g	g	g	g	g	a	G	G	G	G	G	G
1536	chr	48645	51526	a	a	a	a	a	g	I	I	I	I	I	V
1537	chr	48647	51528	t	t	t	t	t	g	I	I	I	I	I	V
1538	chr	48648	51529	c	c	c	c	c	a	Q	Q	Q	Q	Q	I
1539	chr	48649	51530	a	a	a	a	a	t	Q	Q	Q	Q	Q	I
1540	chr	48650	51531	g	g	g	g	g	t	Q	Q	Q	Q	Q	I
1541	chr	48660	51541	a	a	a	a	a	g	N	N	N	N	N	D
1542	chr	48672	51553	g	g	g	g	g	a	D	D	D	D	D	N
1543	chr	48678	51559	t	t	t	t	t	g	S	S	S	S	S	A
1544	chr	48680	51561	a	a	a	a	a	g	S	S	S	S	S	A
1545	chr	48683	51564	a	a	a	a	a	g	A	A	A	A	A	A
1546	chr	48691	51572	g	g	g	g	g	a	R	R	R	R	R	Q
1547	chr	48692	51573	g	g	g	g	g	a	R	R	R	R	R	Q
1548	chr	48693	51574	g	g	g	g	g	a	V	V	V	V	V	M
1549	chr	48699	51580	a	a	a	a	a	g	M	M	M	M	M	V
1550	chr	48707	51588	g	g	g	g	g	a	L	L	L	L	L	L
1551	chr	48711	51592	c	c	c	c	c	t	L	L	L	L	L	L
1552	chr	48714	51595	c	c	c	c	c	t	L	L	L	L	L	L
1553	chr	48719	51600	g	g	g	g	g	a	V	V	V	V	V	V
1554	chr	48725	51606	g	g	g	g	g	a	V	V	V	V	V	V
1555	chr	48734	51615	g	g	g	g	g	a	A	A	A	A	A	A
1556	chr	48740	51621	g	g	g	g	g	t	V	V	V	V	V	V
1557	chr	48749	51630	a	a	a	a	a	t	A	A	A	A	A	A
1558	chr	48752	51633	g	g	g	g	g	a	G	G	G	G	G	G
1559	chr	48755	51636	a	a	a	a	a	c	A	A	A	A	A	A
1560	chr	48759	51640	a	a	a	a	a	g	R	R	R	R	R	G
1561	chr	48761	51642	a	a	a	a	a	t	R	R	R	R	R	G
1562	chr	48763	51644	c	c	c	c	c	t	T	T	T	T	T	I
1563	chr	48764	51645	a	a	a	a	a	t	T	T	T	T	T	I
1564	chr	48765	51646	c	c	c	c	c	a	P	P	P	P	P	T
1565	chr	48767	51648	a	a	a	a	a	t	P	P	P	P	P	T
1566	chr	48768	51649	g	g	g	g	g	a	A	A	A	A	A	T
1567	chr	48771	51652	a	a	a	a	a	c	K	K	K	K	K	Q
1568	chr	48773	51654	a	a	a	a	a	g	K	K	K	K	K	Q
1569	chr	48774	51655	g	g	g	g	g	a	V	V	V	V	V	M
1570	chr	48776	51657	t	t	t	t	t	g	V	V	V	V	V	M
1571	chr	48780	51661	c	c	c	c	c	t	L	L	L	L	L	L
1572	chr	48782	51663	t	t	t	t	t	g	L	L	L	L	L	L
1573	chr	48783	51664	g	g	g	g	g	t	A	A	A	A	A	F
1574	chr	48784	51665	c	c	c	c	c	t	A	A	A	A	A	F
1575	chr	48785	51666	t	t	t	t	t	c	A	A	A	A	A	F
1576	chr	48786	51667	t	t	t	t	t	g	Y	Y	Y	Y	Y	D
1577	chr	48789	51670	c	c	c	c	c	a	P	P	P	P	P	K
1578	chr	48790	51671	c	c	c	c	c	a	P	P	P	P	P	K
1579	chr	48794	51675	a	a	a	a	a	t	A	A	A	A	A	A
1580	chr	48801	51682	a	a	a	a	a	c	R	R	R	R	R	R
1581	chr	48803	51684	a	a	a	a	a	t	R	R	R	R	R	R
1582	chr	48807	51688	c	c	c	c	c	a	Q	Q	Q	Q	Q	K
1583	chr	48809	51690	g	g	g	g	g	a	Q	Q	Q	Q	Q	K
1584	chr	48810	51691	c	c	c	c	c	a	Q	Q	Q	Q	Q	K
1585	chr	48812	51693	a	a	a	a	a	g	Q	Q	Q	Q	Q	K
1586	chr	48813	51694	a	a	a	a	a	t	N	N	N	N	N	Y
1587	chr	48815	51696	c	c	c	c	c	t	N	N	N	N	N	Y
1588	chr	49549	51696	Gap-146nt	Gap-146nt	Gap-146nt	Gap-146nt	Gap-146nt	Gap-734nt
1589	chr	49550	51843	t	t	t	t	t	c	*	*	*	*	*	*
1590	chr	49559	51852	t	t	t	t	t	a	A	A	A	A	A	T
1591	chr	49561	51854	c	c	c	c	c	t	A	A	A	A	A	T
1592	chr	49562	51855	g	g	g	g	g	a	S	S	S	S	S	G
1593	chr	49564	51857	t	t	t	t	t	c	S	S	S	S	S	G
1594	chr	49565	51858	g	g	g	g	g	a	G	G	G	G	G	N
1595	chr	49566	51859	c	c	c	c	c	t	G	G	G	G	G	N
1596	chr	49567	51860	c	c	c	c	c	t	G	G	G	G	G	N
1597	chr	49568	51861	t	t	t	t	t	c	K	K	K	K	K	K
1598	chr	49571	51864	g	g	g	g	g	t	T	T	T	T	T	V
1599	chr	49572	51865	g	g	g	g	g	a	T	T	T	T	T	V
1600	chr	49573	51866	t	t	t	t	t	c	T	T	T	T	T	V
1601	chr	49574	51867	t	t	t	t	t	g	A	A	A	A	A	A
1602	chr	49579	51872	t	t	t	t	t	c	I	I	I	I	I	V
1603	chr	49583	51876	g	g	g	g	g	t	T	T	T	T	T	T
1604	chr	49595	51888	g	g	g	g	g	a	D	D	D	D	D	N
1605	chr	49597	51890	c	c	c	c	c	t	D	D	D	D	D	N
1606	chr	49601	51894	c	c	c	c	c	a	G	G	G	G	G	G
1607	chr	49604	51897	g	g	g	g	g	a	I	I	I	I	I	V
1608	chr	49606	51899	t	t	t	t	t	c	I	I	I	I	I	V
1609	chr	49607	51900	t	t	t	t	t	a	T	T	T	T	T	T
1610	chr	49610	51903	g	g	g	g	g	t	G	G	G	G	G	G
1611	chr	49619	51912	g	g	g	g	g	t	N	N	N	N	N	E
1612	chr	49621	51914	t	t	t	t	t	c	N	N	N	N	N	E
1613	chr	49625	51918	a	a	a	a	a	g	N	N	N	N	N	N
1614	chr	49628	51921	c	c	c	c	c	g	A	A	A	A	A	D
1615	chr	49629	51922	g	g	g	g	g	t	A	A	A	A	A	D
1616	chr	49631	51924	t	t	t	t	t	a	A	A	A	A	A	A
1617	chr	49634	51927	t	t	t	t	t	c	K	K	K	K	K	K
1618	chr	49641	51934	c	c	c	c	c	t	S	S	S	S	S	D
1619	chr	49642	51935	t	t	t	t	t	c	S	S	S	S	S	D
1620	chr	49643	51936	t	t	t	t	t	a	G	G	G	G	G	G
1621	chr	49648	51941	c	c	c	c	c	t	A	A	A	A	A	T
1622	chr	49649	51942	a	a	a	a	a	t	A	A	A	A	A	A
1623	chr	49652	51945	c	c	c	c	c	a	T	T	T	T	T	T
1624	chr	49657	51950	c	c	c	c	c	t	V	V	V	V	V	I
1625	chr	49658	51951	t	t	t	t	t	c	Q	Q	Q	Q	Q	Q
1626	chr	49661	51954	g	g	g	g	g	a	S	S	S	S	S	S
1627	chr	49667	51960	a	a	a	a	a	g	N	N	N	N	N	N
1628	chr	49673	51966	g	g	g	g	g	a	C	C	C	C	C	C
1629	chr	49679	51972	t	t	t	t	t	a	I	I	I	I	I	L
1630	chr	49681	51974	t	t	t	t	t	g	I	I	I	I	I	L
1631	chr	49682	51975	g	g	g	g	g	a	N	N	N	N	N	S
1632	chr	49683	51976	t	t	t	t	t	c	N	N	N	N	N	S
1633	chr	49685	51978	a	a	a	a	a	g	F	F	F	F	F	F
1634	chr	49691	51984	a	a	a	a	a	g	G	G	G	G	G	G
1635	chr	49694	51987	t	t	t	t	t	a	A	A	A	A	A	A
1636	chr	49700	51993	g	g	g	g	g	a	S	S	S	S	S	S
1637	chr	49712	52005	a	a	a	a	a	g	L	L	L	L	L	I
1638	chr	49714	52007	g	g	g	g	g	t	L	L	L	L	L	I
1639	chr	49715	52008	c	c	c	c	c	t	Q	Q	Q	Q	Q	T
1640	chr	49716	52009	t	t	t	t	t	g	Q	Q	Q	Q	Q	T
1641	chr	49717	52010	g	g	g	g	g	t	Q	Q	Q	Q	Q	T
1642	chr	49718	52011	t	t	t	t	t	a	T	T	T	T	T	S
1643	chr	49720	52013	t	t	t	t	t	a	T	T	T	T	T	S
1644	chr	49726	52019	Gap-3nt	Gap-3nt	Gap-3nt	Gap-3nt	Gap-3nt
1645	chr	49729	52025	c	c	c	c	c	a	A	A	A	A	A	S
1646	chr	49731	52027	t	t	t	t	t	c	N	N	N	N	N	S
1647	chr	49733	52029	g	g	g	g	g	a	T	T	T	T	T	S
1648	chr	49734	52030	g	g	g	g	g	c	T	T	T	T	T	S
1649	chr	49737	52033	a	a	a	a	a	t	V	V	V	V	V	N
1650	chr	49738	52034	c	c	c	c	c	t	V	V	V	V	V	N
1651	chr	49740	52036	t	t	t	t	t	a	Y	Y	Y	Y	Y	F
1652	chr	49751	52047	t	t	t	t	t	g	L	L	L	L	L	L
1653	chr	49754	52050	t	t	t	t	t	a	T	T	T	T	T	T
1654	chr	49757	52053	c	c	c	c	c	t	A	A	A	A	A	A
1655	chr	49760	52056	c	c	c	c	c	a	A	A	A	A	A	A
1656	chr	49763	52059	a	a	a	a	a	g	S	S	S	S	S	S
1657	chr	49766	52062	a	a	a	a	a	t	L	L	L	L	L	L
1658	chr	49768	52064	g	g	g	g	g	a	L	L	L	L	L	L
1659	chr	49769	52065	g	g	g	g	g	a	T	T	T	T	T	T
1660	chr	49775	52071	a	a	a	a	a	t	L	L	L	L	L	L
1661	chr	49778	52074	a	a	a	a	a	g	A	A	A	A	A	A
1662	chr	49793	52089	t	t	t	t	t	a	S	S	S	S	S	S
1663	chr	49796	52092	t	t	t	t	t	c	K	K	K	K	K	K
1664	chr	49802	52098	t	t	t	t	t	c	E	E	E	E	E	E
1665	chr	49808	52104	g	g	g	g	g	c	A	A	A	A	A	A
1666	chr	49823	52119	t	t	t	t	t	a	T	T	T	T	T	T
1667	chr	49829	52125	a	a	a	a	a	g	D	A	A	D	A	A
1668	chr	49830	52126	t	g	g	t	g	g	D	A	A	D	A	A
1669	chr	49832	52128	c	c	c	c	c	a	L	L	L	L	L	L
1670	chr	49834	52130	a	a	a	a	a	g	L	L	L	L	L	L
1671	chr	49835	52131	c	c	c	c	c	t	L	L	L	L	L	L
1672	chr	49837	52133	g	g	g	g	g	a	L	L	L	L	L	L
1673	chr	49841	52137	c	c	c	c	c	t	P	P	P	P	P	P
1674	chr	49846	52142	a	a	a	a	a	g	L	L	L	L	L	L
1675	chr	49847	52143	t	t	t	t	t	c	A	A	A	A	A	A
1676	chr	49862	52158	g	g	g	g	g	a	I	I	I	I	I	I
1677	chr	49865	52161	g	g	g	g	g	a	G	G	G	G	G	G
1678	chr	49877	52173	g	g	g	g	g	a	I	I	I	I	I	I
1679	chr	49883	52179	g	g	g	g	g	a	V	V	V	V	V	V
1680	chr	49886	52182	c	c	c	c	c	t	L	L	L	L	L	L
1681	chr	49895	52191	g	g	g	g	g	a	V	V	V	V	V	V
1682	chr	49898	52194	a	a	a	a	a	g	L	L	L	L	L	L
1683	chr	49913	52209	t	t	t	t	t	c	E	E	E	E	E	E
1684	chr	49922	52218	a	a	a	a	a	t	G	G	G	G	G	G
1685	chr	49925	52221	t	t	t	t	t	c	Q	Q	Q	Q	Q	Q
1686	chr	49931	52227	g	g	g	g	g	t	D	D	D	D	D	E
1687	chr	49937	52233	a	a	a	a	a	g	R	R	R	R	R	R
1688	chr	49940	52236	c	c	c	c	c	t	Q	Q	Q	Q	Q	Q
1689	chr	49943	52239	g	g	g	g	g	a	A	A	A	A	A	A
1690	chr	49946	52242	a	a	a	a	a	g	L	L	L	L	L	L
1691	chr	49952	52248	t	t	t	t	t	c	Q	Q	Q	Q	Q	Q
1692	chr	49955	52251	t	t	t	t	t	c	L	L	L	L	L	L
1693	chr	49961	52257	a	a	a	a	a	c	R	R	R	R	R	R
1694	chr	49964	52260	a	a	a	a	a	g	L	L	L	L	L	L
1695	chr	49983	52279	Gap-1nt	Gap-1nt	Gap-1nt	Gap-1nt	Gap-1nt
1696	chr	49991	52288	g	g	g	g	g	a
1697	chr	49992	52289	a	a	a	a	a	g
1698	chr	49993	52290	t	t	t	t	t	a
1699	chr	50002	52299	a	a	a	a	a	g
1700	chr	50005	52302	g	g	g	g	g	a
1701	chr	50019	52316	g	g	g	g	g	t
1702	chr	50024	52321	t	t	t	t	t	c
1703	chr	50030	52327	c	c	c	c	c	a
1704	chr	50031	52328	t	t	t	t	t	g
1705	chr	50033	52330	c	c	c	c	c	a
1706	chr	50034	52331	a	a	a	a	a	g
1707	chr	50035	52332	g	g	g	g	g	a
1708	chr	50036	52333	c	c	c	c	c	a
1709	chr	50038	52335	g	g	g	g	g	c
1710	chr	50039	52336	g	g	g	g	g	a
1711	chr	50045	52342	a	a	a	a	a	g
1712	chr	50048	52345	t	t	t	t	t	a
1713	chr	50053	52350	Gap-1nt	Gap-1nt	Gap-1nt	Gap-1nt	Gap-1nt
1714	chr	50060	52358	a	a	a	a	a	g
1715	chr	50062	52360	a	a	a	a	a	t
1716	chr	50066	52364	c	c	c	c	c	t
1717	chr	50067	52365	c	c	c	c	c	g
1718	chr	50068	52366	g	g	g	g	g	c
1719	chr	50069	52367	c	c	c	c	c	t
1720	chr	50078	52376	t	t	t	t	t	c	L	L	L	L	L	L
1721	chr	50079	52377	c	c	c	c	c	a	L	L	L	L	L	I
1722	chr	50081	52379	t	t	t	t	t	c	L	L	L	L	L	I
1723	chr	50087	52385	c	c	c	c	c	a	L	L	L	L	L	L
1724	chr	50093	52391	g	g	g	g	g	t	P	P	P	P	P	P
1725	chr	50094	52392	c	c	c	c	c	g	H	H	H	H	H	D
1726	chr	50096	52394	t	t	t	t	t	c	H	H	H	H	H	D
1727	chr	50101	52399	c	c	c	c	c	t	A	A	A	A	A	V
1728	chr	50103	52401	t	t	t	t	t	c	S	S	S	S	S	P
1729	chr	50106	52404	c	c	c	c	c	g	P	P	P	P	P	A
1730	chr	50108	52406	t	t	t	t	t	c	P	P	P	P	P	A
1731	chr	50109	52407
1732	chr	50115	52410	a	a	a	a	a	c	K	K	K	K	K	Q
1733	chr	50123	52418	c	c	c	c	c	a	V	V	V	V	V	V
1734	chr	50124	52419	c	c	c	c	c	g	L	L	L	L	L	A
1735	chr	50125	52420	t	t	t	t	t	c	L	L	L	L	L	A
1736	chr	50132	52427	c	c	c	c	c	t	I	I	I	I	I	I
1737	chr	50133	52428	a	a	a	a	a	g	S	S	S	S	S	A
1738	chr	50134	52429	g	g	g	g	g	c	S	S	S	S	S	A
1739	chr	50135	52430	t	t	t	t	t	a	S	S	S	S	S	A
1740	chr	50137	52432	c	c	c	c	c	a	A	A	A	A	A	D
1741	chr	50138	52433	a	a	a	a	a	t	A	A	A	A	A	D
1742	chr	50140	52435	c	c	c	c	c	g	A	A	A	A	A	G
1743	chr	50144	52439	g	g	g	g	g	c	L	L	L	L	L	L
1744	chr	50146	52441	a	a	a	a	a	g	Q	Q	Q	Q	Q	R
1745	chr	50147	52442	a	a	a	a	a	g	Q	Q	Q	Q	Q	R
1746	chr	50150	52445	a	a	a	a	a	g	Q	Q	Q	Q	Q	Q
1747	chr	50152	52447	t	t	t	t	t	c	V	V	V	V	V	A
1748	chr	50153	52448	c	c	c	c	c	g	V	V	V	V	V	A
1749	chr	50154	52449	a	a	a	a	a	g	T	T	T	T	T	A
1750	chr	50157	52452	c	c	c	c	c	a	Q	Q	Q	Q	Q	K
1751	chr	50163	52458	a	a	a	a	a	t	T	T	T	T	T	S
1752	chr	50168	52463	c	c	c	c	c	t	A	A	A	A	A	A
1753	chr	50169	52464	a	a	a	a	a	g	S	S	S	S	S	G
1754	chr	50171	52466	t	t	t	t	t	c	S	S	S	S	S	G
1755	chr	50172	52467	c	c	c	c	c	g	L	L	L	L	L	V
1756	chr	50174	52469	g	g	g	g	g	t	L	L	L	L	L	V
1757	chr	50178	52473	a	a	a	a	a	t	I	I	I	I	I	L
1758	chr	50180	52475	t	t	t	t	t	g	I	I	I	I	I	L
1759	chr	50186	52481	g	g	g	g	g	a	T	T	T	T	T	T
1760	chr	50193	52488	a	a	a	a	a	g	T	T	T	T	T	V
1761	chr	50194	52489	c	c	c	c	c	t	T	T	T	T	T	V
1762	chr	50195	52490	t	t	t	t	t	c	T	T	T	T	T	V
1763	chr	50198	52493	g	g	g	g	g	t	E	E	E	E	E	D
1764	chr	50204	52499	a	a	a	a	a	c	E	E	E	E	E	D
1765	chr	50207	52502	a	a	a	a	a	t	Q	Q	Q	Q	Q	H
1766	chr	50208	52503	g	g	g	g	g	a	V	V	V	V	V	I
1767	chr	50213	52508	c	c	c	c	c	a	N	N	N	N	N	K
1768	chr	50215	52510	c	c	c	c	c	t	T	T	T	T	T	I
1769	chr	50216	52511	a	a	a	a	a	c	T	T	T	T	T	I
1770	chr	50218	52513	c	c	c	c	c	t	A	A	A	A	A	V
1771	chr	50219	52514	g	g	g	g	g	a	A	A	A	A	A	V
1772	chr	50222	52517	g	g	g	g	g	a	L	L	L	L	L	L
1773	chr	50228	52523	a	a	a	a	a	g	E	E	E	E	E	E
1774	chr	50231	52526	g	g	g	g	g	a	A	A	A	A	A	A
1775	chr	50238	52533	g	g	g	g	g	a	A	A	A	A	A	T
1776	chr	50240	52535	a	a	a	a	a	g	A	A	A	A	A	T
1777	chr	50242	52537	c	c	c	c	c	t	A	A	A	A	A	V
1778	chr	50243	52538	c	c	c	c	c	t	A	A	A	A	A	V
1779	chr	50249	52544	a	a	a	a	a	g	E	E	E	E	E	E
1780	chr	50250	52545	a	a	a	a	a	g	N	N	N	N	N	D
1781	chr	50255	52550	c	c	c	c	c	a	G	G	G	G	G	G
1782	chr	50258	52553	t	t	t	t	t	g	V	V	V	V	V	V
1783	chr	50259	52554	a	a	a	a	a	g	N	N	N	N	N	D
1784	chr	50264	52559	t	t	t	t	t	c	I	I	I	I	I	I
1785	chr	50267	52562	a	a	a	a	a	g	E	E	E	E	E	E
1786	chr	50269	52564	a	a	a	a	a	g	E	E	E	E	E	G
1787	chr	50276	52571	c	c	c	c	c	t	A	A	A	A	A	A
1788	chr	50282	52577	t	t	t	t	t	c	H	H	H	H	H	H
1789	chr	50285	52580	c	c	c	c	c	t	G	G	G	G	G	G
1790	chr	50286	52581	a	a	a	a	a	g	T	T	T	T	T	A
1791	chr	50294	52589	t	t	t	t	t	c	C	C	C	C	C	C
1792	chr	50300	52595	t	t	t	t	t	a	T	T	T	T	T	T
1793	chr	50309	52604	c	c	c	c	c	g	L	L	L	L	L	L
1794	chr	50314	52609	c	c	c	c	c	t	A	A	A	A	A	V
1795	chr	50315	52610	g	g	g	g	g	c	A	A	A	A	A	V
1796	chr	50326	52621	g	g	g	g	g	a	R	R	R	R	R	Q
1797	chr	50327	52622	c	c	c	c	c	g	R	R	R	R	R	Q
1798	chr	50334	52629	t	t	t	t	t	g	S	S	S	S	S	A
1799	chr	50339	52634	t	t	t	t	t	c	C	C	C	C	C	C
1800	chr	50340	52635	t	t	t	t	t	c	L	L	L	L	L	L
1801	chr	50345	52640	g	g	g	g	g	a	Q	Q	Q	Q	Q	Q
1802	chr	50346	52641	a	a	a	a	a	c	T	T	T	T	T	L
1803	chr	50347	52642	c	c	c	c	c	t	T	T	T	T	T	L
1804	chr	50348	52643	t	t	t	t	t	g	T	T	T	T	T	L
1805	chr	50349	52644	g	g	g	g	g	a	V	V	V	V	V	I
1806	chr	50351	52646	a	a	a	a	a	t	V	V	V	V	V	I
1807	chr	50357	52652	g	g	g	g	g	a	Q	Q	Q	Q	Q	Q
1808	chr	50358	52653	a	a	a	a	a	g	N	N	N	N	N	D
1809	chr	50364	52659	g	g	g	g	g	a	D	D	D	D	D	N
1810	chr	50369	52664	a	a	a	a	a	g	L	L	L	L	L	L
1811	chr	50375	52670	t	t	t	t	t	g	R	R	R	R	R	R
1812	chr	50376	52671	a	a	a	a	a	g	I	I	I	I	I	V
1813	chr	50378	52673	c	c	c	c	c	t	I	I	I	I	I	V
1814	chr	50381	52676	t	t	t	t	t	a	P	P	P	P	P	P
1815	chr	50384	52679	a	a	a	a	a	g	E	E	E	E	E	E
1816	chr	50393	52688	a	a	a	a	a	c	A	A	A	A	A	A
1817	chr	50396	52691	c	c	c	c	c	t	T	T	T	T	T	T
1818	chr	50402	52697	a	a	a	a	a	t	L	L	L	L	L	L
1819	chr	50403	52698	a	a	a	a	a	g	I	I	I	I	I	V
1820	chr	50411	52706	c	c	c	c	c	t	C	C	C	C	C	C
1821	chr	50412	52707	c	c	c	c	c	t	L	L	L	L	L	L
1822	chr	50414	52709	a	a	a	a	a	g	L	L	L	L	L	L
1823	chr	50417	52712	c	c	c	c	c	a	H	H	H	H	H	Q
1824	chr	50423	52718	t	t	t	t	t	c	F	F	F	F	F	F
1825	chr	50426	52721	a	a	a	a	a	g	P	P	P	P	P	P
1826	chr	50432	52727	t	t	t	t	t	a	H	H	H	H	H	Q
1827	chr	50436	52731	c	c	c	c	c	t	Q	Q	Q	Q	Q	F
1828	chr	50437	52732	a	a	a	a	a	t	Q	Q	Q	Q	Q	F
1829	chr	50438	52733	a	a	a	a	a	t	Q	Q	Q	Q	Q	F
1830	chr	50447	52742	c	c	c	c	c	a	A	A	A	A	A	A
1831	chr	50449	52744	a	a	a	a	a	g	Q	Q	Q	Q	Q	R
1832	chr	50450	52745	g	g	g	g	g	a	Q	Q	Q	Q	Q	R
1833	chr	50456	52751	a	a	a	a	a	g	L	L	L	L	L	L
1834	chr	50460	52755	g	g	g	g	g	a	V	V	V	V	V	I
1835	chr	50462	52757	c	c	c	c	c	a	V	V	V	V	V	I
1836	chr	50465	52760	t	t	t	t	t	c	I	I	I	I	I	I
1837	chr	50471	52766	a	a	a	a	a	g	P	P	P	P	P	P
1838	chr	50474	52769	c	c	c	c	c	t	T	T	T	T	T	T
1839	chr	50477	52772	t	t	t	t	t	c	Y	Y	Y	Y	Y	Y
1840	chr	50480	52775	t	t	t	t	t	c	N	N	N	N	N	N
1841	chr	50498	52793	g	g	g	g	g	a	E	E	E	E	E	E
1842	chr	50500	52795	a	a	a	a	a	g	Q	Q	Q	Q	Q	R
1843	chr	50501	52796	g	g	g	g	g	c	Q	Q	Q	Q	Q	R
1844	chr	50504	52799	a	a	a	a	a	g	T	T	T	T	T	T
1845	chr	50507	52802	a	a	a	a	a	g	L	L	L	L	L	L
1846	chr	50508	52803	a	a	a	a	a	c	K	K	K	K	K	Q
1847	chr	50510	52805	a	a	a	a	a	g	K	K	K	K	K	Q
1848	chr	50519	52814	a	a	a	a	a	g	E	E	E	E	E	E
1849	chr	50521	52816	c	c	c	c	c	a	A	A	A	A	A	D
1850	chr	50522	52817	g	g	g	g	g	t	A	A	A	A	A	D
1851	chr	50525	52820	g	g	g	g	g	a	S	S	S	S	S	S
1852	chr	50529	52824	c	c	c	c	c	a	Q	Q	Q	Q	Q	N
1853	chr	50531	52826	a	a	a	a	a	t	Q	Q	Q	Q	Q	N
1854	chr	50537	52832	c	c	c	c	c	t	F	F	F	F	F	F
1855	chr	50540	52835	a	a	a	a	a	g	Q	Q	Q	Q	Q	Q
1856	chr	50542	52837	a	a	a	a	a	g	D	D	D	D	D	G
1857	chr	50543	52838	t	t	t	t	t	c	D	D	D	D	D	G
1858	chr	50546	52841	t	t	t	t	t	c	N	N	N	N	N	N
1859	chr	50552	52847	t	t	t	t	t	a	P	P	P	P	P	P
1860	chr	50555	52850	c	c	c	c	c	t	F	F	F	F	F	F
1861	chr	50556	52851	t	t	t	t	t	g	S	S	S	S	S	A
1862	chr	50558	52853	t	t	t	t	t	a	S	S	S	S	S	A
1863	chr	50562	52857	t	t	t	t	t	c	L	L	L	L	L	L
1864	chr	50564	52859	g	g	g	g	g	t	L	L	L	L	L	L
1865	chr	50568	52863	a	a	a	a	a	g	N	N	N	N	N	E
1866	chr	50570	52865	c	c	c	c	c	g	N	N	N	N	N	E
1867	chr	50571	52866	a	a	a	a	a	t	I	I	I	I	I	S
1868	chr	50572	52867	t	t	t	t	t	c	I	I	I	I	I	S
1869	chr	50573	52868	a	a	a	a	a	g	I	I	I	I	I	S
1870	chr	50579	52874	c	c	c	c	c	t	V	V	V	V	V	V
1871	chr	50580	52875	a	a	a	a	a	g	I	I	I	I	I	V
1872	chr	50582	52877	c	c	c	c	c	t	I	I	I	I	I	V
1873	chr	50586	52881	g	g	g	g	g	a	V	V	V	V	V	I
1874	chr	50588	52883	t	t	t	t	t	c	V	V	V	V	V	I
1875	chr	50594	52889	t	t	t	t	t	c	D	D	D	D	D	D
1876	chr	50597	52892	t	t	t	t	t	c	A	A	A	A	A	A
1877	chr	50600	52895	g	g	g	g	g	a	S	S	S	S	S	S
1878	chr	50603	52898	g	g	g	g	g	a	T	T	T	T	T	T
1879	chr	50609	52904	c	c	c	c	c	t	N	N	N	N	N	N
1880	chr	50612	52907	g	g	g	g	g	a	T	T	T	T	T	T
1881	chr	50614	52909	t	t	t	t	t	c	V	V	V	V	V	A
1882	chr	50624	52919	t	t	t	t	t	c	I	I	I	I	I	I
1883	chr	50627	52922	a	a	a	a	a	g	Q	Q	Q	Q	Q	Q
1884	chr	50628	52923	g	g	g	g	g	c	A	A	A	A	A	R
1885	chr	50629	52924	c	c	c	c	c	g	A	A	A	A	A	R
1886	chr	50630	52925	t	t	t	t	t	c	A	A	A	A	A	R
1887	chr	50637	52932	a	a	a	a	a	g	N	N	N	N	N	D
1888	chr	50639	52934	c	c	c	c	c	t	N	N	N	N	N	D
1889	chr	50640	52935	a	a	a	a	a	g	N	N	N	N	N	G
1890	chr	50641	52936	a	a	a	a	a	g	N	N	N	N	N	G
1891	chr	50642	52937	c	c	c	c	c	t	N	N	N	N	N	G
1892	chr	50647	52942	c	c	c	c	c	g	T	T	T	T	T	S
1893	chr	50649	52944	c	c	c	c	c	g	H	H	H	H	H	G
1894	chr	50650	52945	a	a	a	a	a	g	H	H	H	H	H	G
1895	chr	50651	52946	t	t	t	t	t	c	H	H	H	H	H	G
1896	chr	50656	52951	a	a	a	a	a	g	Q	Q	Q	Q	Q	R
1897	chr	50658	52953	c	c	c	c	c	t	L	L	L	L	L	F
1898	chr	50662	52957	t	t	t	t	t	g	V	V	V	V	V	G
1899	chr	50663	52958	t	t	t	t	t	c	V	V	V	V	V	G
1900	chr	50671	52966	g	g	g	g	g	c	R	R	R	R	R	P
1901	chr	50672	52967	c	c	c	c	c	a	R	R	R	R	R	P
1902	chr	50673	52968	t	t	t	t	t	g	F	F	F	F	F	V
1903	chr	50675	52970	c	c	c	c	c	a	F	F	F	F	F	V
1904	chr	50681	52976	g	g	g	g	g	t	R	R	R	R	R	R
1905	chr	50684	52979	a	a	a	a	a	t	G	G	G	G	G	G
1906	chr	50690	52985	c	c	c	c	c	a	G	G	G	G	G	G
1907	chr	50693	52988	c	c	c	c	c	t	I	I	I	I	I	I
1908	chr	50696	52991	a	a	a	a	a	c	A	A	A	A	A	A
1909	chr	50699	52994	a	a	a	a	a	c	R	R	R	R	R	R
1910	chr	50708	53003	c	c	c	c	c	t	G	G	G	G	G	G
1911	chr	50711	53006	c	c	c	c	c	t	V	V	V	V	V	V
1912	chr	50714	53009	t	t	t	t	t	c	N	N	N	N	N	N
1913	chr	50722	53017	a	a	a	a	a	g	Q	Q	Q	Q	Q	R
1914	chr	50726	53021	t	t	t	t	t	c	G	G	G	G	G	G
1915	chr	50730	53025	g	g	g	g	g	a	V	V	V	V	V	I
1916	chr	50732	53027	t	t	t	t	t	c	V	V	V	V	V	I
1917	chr	50735	53030	c	c	c	c	c	a	L	L	L	L	L	L
1918	chr	50741	53036	c	c	c	c	c	t	F	F	F	F	F	F
1919	chr	50744	53039	c	c	c	c	c	t	C	C	C	C	C	C
1920	chr	50750	53045	g	g	g	g	g	a	G	G	G	G	G	G
1921	chr	50759	53054	c	c	c	c	c	g	L	L	L	L	L	L
1922	chr	50762	53057	c	c	c	c	c	t	F	F	F	F	F	F
1923	chr	50763	53058	t	t	t	t	t	c	L	L	L	L	L	L
1924	chr	50770	53065	a	a	a	a	a	g	K	K	K	K	K	R
1925	chr	50777	53072	c	c	c	c	c	t	L	L	L	L	L	L
1926	chr	50781	53076	c	c	c	c	c	t	L	L	L	L	L	L
1927	chr	50786	53081	c	c	c	c	c	a	G	G	G	G	G	G
1928	chr	50789	53084	g	g	g	g	g	t	V	V	V	V	V	V
1929	chr	50792	53087	a	a	a	a	a	t	L	L	L	L	L	L
1930	chr	50795	53090	c	c	c	c	c	a	A	A	A	A	A	A
1931	chr	50796	53091	t	t	t	t	t	c	L	L	L	L	L	L
1932	chr	50798	53093	g	g	g	g	g	a	L	L	L	L	L	L
1933	chr	50801	53096	g	g	g	g	g	a	E	E	E	E	E	E
1934	chr	50807	53102	a	a	a	a	a	c	S	S	S	S	S	S
1935	chr	50808	53103	c	c	c	c	c	t	L	L	L	L	L	L
1936	chr	50810	53105	c	c	c	c	c	g	L	L	L	L	L	L
1937	chr	50813	53108	c	c	c	c	c	t	D	D	D	D	D	D
1938	chr	50814	53109	g	g	g	g	g	c	E	E	E	E	E	Q
1939	chr	50822	53117	g	g	g	g	g	a	Q	Q	Q	Q	Q	Q
1940	chr	50825	53120	t	t	t	t	t	c	I	I	I	I	I	I
1941	chr	50828	53123	a	a	a	a	a	g	L	L	L	L	L	L
1942	chr	50834	53129	g	g	g	g	g	a	R	R	R	R	R	R
1943	chr	50837	53132	g	g	g	g	g	a	L	L	L	L	L	L
1944	chr	50840	53135	t	t	t	t	t	g	F	F	F	F	F	L
1945	chr	50849	53144	g	g	g	g	g	t	A	A	A	A	A	A
1946	chr	50851	53146	g	g	g	g	g	a	G	G	G	G	G	D
1947	chr	50858	53153	a	a	a	a	a	t	S	S	S	S	S	S
1948	chr	50870	53165	c	c	c	c	c	g	D	D	D	D	D	E
1949	chr	50871	53166	g	g	g	g	g	a	V	V	V	V	V	I
1950	chr	50873	53168	t	t	t	t	t	c	V	V	V	V	V	I
1951	chr	50876	53171	c	c	c	c	c	a	T	T	T	T	T	T
1952	chr	50878	53173	a	a	a	a	a	g	K	K	K	K	K	S
1953	chr	50879	53174	g	g	g	g	g	c	K	K	K	K	K	S
1954	chr	50881	53176	t	t	t	t	t	a	F	F	F	F	F	Y
1955	chr	50882	53177	c	c	c	c	c	t	F	F	F	F	F	Y
1956	chr	50885	53180	c	c	c	c	c	t	I	I	I	I	I	I
1957	chr	50887	53182	g	g	g	g	g	a	R	R	R	R	R	H
1958	chr	50888	53183	a	a	a	a	a	t	R	R	R	R	R	H
1959	chr	50906	53201	g	g	g	g	g	a	P	P	P	P	P	P
1960	chr	50915	53210	c	c	c	c	c	t	G	G	G	G	G	G
1961	chr	50921	53216	a	a	a	a	a	g	V	V	V	V	V	V
1962	chr	50923	53218	g	g	g	g	g	a	S	S	S	S	S	N
1963	chr	50924	53219	c	c	c	c	c	t	S	S	S	S	S	N
1964	chr	50925	53220	t	t	t	t	t	c	L	L	L	L	L	L
1965	chr	50930	53225	g	g	g	g	g	t	G	G	G	G	G	G
1966	chr	50935	53230	a	a	a	a	a	g	K	K	K	K	K	R
1967	chr	50936	53231	g	g	g	g	g	a	K	K	K	K	K	R
1968	chr	50937	53232	g	g	g	g	g	a	V	V	V	V	V	I
1969	chr	50939	53234	a	a	a	a	a	t	V	V	V	V	V	I
1970	chr	50948	53243	g	g	g	g	g	c	E	E	E	E	E	D
1971	chr	50952	53247	t	t	t	t	t	c	L	L	L	L	L	L
1972	chr	50954	53249	g	g	g	g	g	a	L	L	L	L	L	L
1973	chr	50960	53255	g	g	g	g	g	a	E	E	E	E	E	E
1974	chr	50964	53259	c	c	c	c	c	t	H	H	H	H	H	Y
1975	chr	50969	53264	g	g	g	g	g	a	Q	Q	Q	Q	Q	Q
1976	chr	50972	53267	a	a	a	a	a	t	R	R	R	R	R	R
1977	chr	50975	53270	c	c	c	c	c	a	I	I	I	I	I	I
1978	chr	50977	53272	t	t	t	t	t	c	I	I	I	I	I	T
1979	chr	50981	53276	c	c	c	c	c	t	D	D	D	D	D	D
1980	chr	50987	53282	a	a	a	a	a	g	L	L	L	L	L	L
1981	chr	51002	53297	a	a	a	a	a	t	V	V	V	V	V	V
1982	chr	51009	53304	a	a	a	a	a	c	R	R	R	R	R	R
1983	chr	51011	53306	a	a	a	a	a	g	R	R	R	R	R	R
1984	chr	51014	53309	a	a	a	a	a	t	S	S	S	S	S	S
1985	chr	51015	53310	g	g	g	g	g	a	V	V	V	V	V	I
1986	chr	51017	53312	c	c	c	c	c	a	V	V	V	V	V	I
1987	chr	51020	53315	t	t	t	t	t	c	F	F	F	F	F	F
1988	chr	51026	53321	t	t	t	t	t	c	F	F	F	F	F	F
1989	chr	51027	53322	g	g	g	g	g	a	V	V	V	V	V	I
1990	chr	51031	53326	a	a	a	a	a	g	E	E	E	E	E	G
1991	chr	51032	53327	g	g	g	g	g	a	E	E	E	E	E	G
1992	chr	51035	53330	a	a	a	a	a	t	G	G	G	G	G	G
1993	chr	51039	53334	c	c	c	c	c	t	P	P	P	P	P	S
1994	chr	51041	53336	t	t	t	t	t	a	P	P	P	P	P	S
1995	chr	51042	53337	t	t	t	t	t	g	S	S	S	S	S	E
1996	chr	51043	53338	c	c	c	c	c	a	S	S	S	S	S	E
1997	chr	51044	53339	t	t	t	t	t	g	S	S	S	S	S	E
1998	chr	51045	53340	c	c	c	c	c	g	Q	Q	Q	Q	Q	E
[truncated: 38,390 more rows]
